# Supplementary material for: Identification of selective cytotoxic and synthetic lethal drug responses in triple negative breast cancer cells
Source: Mol Cancer. 2016 May 10;15:34. doi: 10.1186/s12943-016-0517-3 (PMC4862054; doi:10.1186/s12943-016-0517-3)
Supplement: Additional file 1: Table S1. — Information on cell lines used in the study. (XLSX 55 kb) [file 12943_2016_517_MOESM1_ESM.xlsx]

## Sheet: Sheet2
Cell line	Cell-Type	Source	Species	Source code	Growth Medium	Cell seeding amount /well (384-well plate)	Receptor status	Sub-Type (Lehmann. et. al.)
HCC-1143	breast carcinoma	DSMZ	human	ACC-517	RPMI 1640+20%FBS+ 2mM Glutamine	1000	triple negative	Basal-like 1
HCC-1599	breast carcinoma	DSMZ	human	ACC-503	RPMI 1640+ 10%FBS	8000	triple negative	Basal-like 1
HCC-1937	breast carcinoma	ATCC	human	ATCC® CRL-2336™	RPMI 1640+10%FBS+ 2mM Glutamine	1000	triple negative	Basal-like 1
MDA-MB-468	breast adenocarcinoma	ATCC	human	ATCC® HTB-132™	RPMI 1640+ 5%FBS+ 2mM Glutamine	1000	triple negative	Basal-like 1
HDQ-P1	breast carcinoma	DSMZ	human	ACC-494	DMEM + 10%FBS	1000	triple negative	Basal-like 2
CAL-85-1	breast adenocarcinoma	DSMZ	human	ACC-440	DMEM + 10%FBS+ 2mM Glutamine+ 1mM Sodium Pyruvate	1200	triple negative	Basal-like 2
BT-549	breast carcinoma	ATCC	human	ATCC® HTB-122™	RPMI 1640+ 10%FBS+ 2mM Glutamine	1000	triple negative	Mesenchymal-like
CAL-120	breast adenocarcinoma	DSMZ	human	ACC-459	DMEM + 10%FBS	1000	triple negative	Mesenchymal-like
CAL-51	breast carcinoma	DSMZ	human	ACC-302	DMEM + 20% FBS	2000	triple negative	Mesenchymal-like
Hs-578T	breast carcinoma	ATCC	human	ATCC® HTB-126™	RPMI 1640+ 10%FBS+ 2mM Glutamine	1000	triple negative	Mesenchymal Stem-like
MDA-MB-231	breast adenocarcinoma	ATCC	human	ATCC® HTB-26™	DMEM + 10%FBS + 10µg/ml Insulin	1500	triple negative	Mesenchymal Stem-like
MDA-MB-436	breast adenocarcinoma	ATCC	human	ATCC® HTB-130™	DMEM + 10%FBS + 10µg/ml Insulin	1000	triple negative	Mesenchymal Stem-like
DU-4475	breast carcinoma	DSMZ	human	ACC-427	RPMI 1640+ 20%FBS	1500	triple negative	Immunomodulatory
CAL-148	breast adenocarcinoma	DSMZ	human	ACC-460	DMEM+ 20%FBS+ 2mM Glutamine+ EGF 0,1µg/L	2000	triple negative	Luminal AR
MFM-223	breast carcinoma	DSMZ	human	ACC-422	EMEM + 10%FBS + 2mM Glutamine	2000	triple negative	Luminal AR
MDA-MB-453	breast carcinoma	DSMZ	human	ACC-65	DMEM/F12 + 10%FBS	2000	HER2 +	Luminal AR
MCF-10A	noncancerous	ATCC	human	ATCC® CRL-10317™	MEMB/F12+ Suppliment vials + 100ng/ml Cholera Toxin	1000	triple negative	noncancerous
SK_BR-3	breast adenocarcinoma	ATCC	human	ATCC® HTB-30™	McCoy's + 10%FBS	2000	HER2+
BT-474	breast carcinoma	ATCC	human	ATCC® HTB-20™	DMEM + 10%FBS + 10µg/ml Insulin	2000	HER2+, ER+, PR+
