# Supplementary material for: Identification of selective cytotoxic and synthetic lethal drug responses in triple negative breast cancer cells
Source: Mol Cancer. 2016 May 10;15:34. doi: 10.1186/s12943-016-0517-3 (PMC4862054; doi:10.1186/s12943-016-0517-3)
Supplement: Additional file 2: Table S2. — List of compounds screened against cell lines in the study. (XLSX 47 kb) [file 12943_2016_517_MOESM2_ESM.xlsx]

## Sheet: Sheet1
FIMM batch ID	Drug_Name	start conc.	max. conc. Tested	Res. code	Alias	Trade names	Mechanism/Targets	High phase/Approval status	Active/inactive in clinic	Prodrug Idenitifier	Supplier	Supplier Ref
FIMM000060-004	Pilocarpine	4	40000			Salagen	Non-selective muscarinic receptor agonist	Approved			Tocris Biosciences	0694
FIMM000160-003	Gefitinib	1	10000	ZD-1839		Iressa	EGFR inhibitor	Approved			LC Laboratories	G-4408
FIMM000171-004	Anagrelide	1	10000			Agrylin, Xagrid	PDE-3, PLA2 inhibitor	Approved			Tocris Biosciences	2432
FIMM000172-004	Imatinib	1	10000	STI571		Gleevec, Glivec	Abl, Kit, PDGFRB inhibitor	Approved			LC Laboratories	C-5508
FIMM000173-003	Idarubicin	0.1	1000			Zavedos, Idamycin	Topoisomerase II inhibitor	Approved			Sigma-Aldrich	I1656
FIMM000176-002	Vatalanib	1	10000	CGP-79787	PTK 787, ZK222584		VEGFR-1 & -2 inhibitor	Investigational (Ph 3)			LC Laboratories	V-8303
FIMM000183-003	Erlotinib	1	10000	CP-358774	OSI-774	Tarceva	EGFR inhibitor	Approved			National Cancer Institute	NSC 718781-R/4
FIMM000227-002	Dexamethasone	1	10000			Decadron, Dexpak	Immunosuppresant; glucocorticoid	Approved			Selleck	S1322
FIMM000239-003	Auranofin	0.25	2500				Antirheumatic agent	Approved			Sigma-Aldrich	A6733
FIMM000249-004	Tretinoin	1	10000		ATRA, retinoic acid, vitamin A		Retinoic acid receptor agonist	Approved			National Cancer Institute	NSC 122758-Q/6
FIMM000255-003	Simvastatin	1	10000			Zocor	HMG CoA reductase inhibitor	Approved (non-oncology)			Sigma-Aldrich	S6196
FIMM000257-002	Goserelin	1	10000				Gonadotropin releasing hormone superagonist	Approved			Tocris Biosciences	3592
FIMM000262-004	Raloxifene	1	10000				Selective estrogen receptor modulator	Approved			National Cancer Institute	NSC 747974-X/1
FIMM000263-003	Camptotechin	0.5	5000				Topoisomerase I inhibitor	Probe	Inactive		Tocris Biosciences	1100
FIMM000264-002	Plicamycin	1	10000		Mithramycin A		RNA synthesis inhibitor	Approved			Santa Cruz Biotechnology	sc-200909-5
FIMM000269-004	Rofecoxib	1	10000			Vioxx	COX-2 inhibitor	Approved			ChemieTek	CT-RX001
FIMM000274-003	Lapatinib	0.1	1000	GW572016	GW2016	Tykerb, Tyverb	HER2, EGFR inhibitor	Approved			LC Laboratories	L-4804
FIMM000287-002	Bortezomib	0.1	1000	PS-341	MS-341	Velcade, Cytomib	Proteasome inhibitor (26S subunit)	Approved			National Cancer Institute	NSC 681239-L/9
FIMM000290-004	Letrozole	1	10000	CGS-20267		Femara	Aromatase inhibitor	Approved			National Cancer Institute	NSC 719345-G/2
FIMM000296-002	Bexarotene	1	10000				Antineoplastic agent; retinoid specifically selective for retinoid X receptors	Approved			Santa Cruz Biotechnology	sc-217753
FIMM000298-004	Celecoxib	1	10000				Selective COX-2 inhibitor	Approved			National Cancer Institute	NSC 719627-M/1
FIMM000303-004	Anastrozole	1	10000	ZD1033			Aromatase inhibitor	Approved			National Cancer Institute	NSC 719344-F/2
FIMM000304-003	Bicalutamide	1	10000			Casodex, Cosudex, Calutide, Kalumid	Nonsteriodal antiandrogen	Approved			ChemieTek	CT-BIC
FIMM000321-002	Clofarabine	1	10000			Evoltra, Clolar	Antimetabolite; Purine analog	Approved		Prodrug, activated in the cells	National Cancer Institute	NSC 606869-X/4
FIMM000326-003	Lomustine	1	10000		CCNU, CeeNU		Alkylating nitrosourea compound	Approved		Prodrug, activated in the liver	National Cancer Institute	NSC 79037-R/12
FIMM000337-003	Vincristine	0.1	1000				Mitotic inhibitor. Vinca alkaloid microtubule depolymerizer	Approved			Selleck	S1241
FIMM000344-002	Vinorelbine	1	10000				Mitotic inhibitor. Vinca alkaloid microtubule depolymerizer	Approved			Selleck	S4269
FIMM000356-005	Altretamine	1	10000				Formaldehyde release, alkylating agent	Approved			National Cancer Institute	NSC 13875-O/97
FIMM000360-003	Aminoglutethimide	1	10000				Anti-steroid, aromatase inhibitor	Approved			Sigma-Aldrich	A9657
FIMM000370-003	Vinblastine	0.1	1000				Mitotic inhibitor. Vinca alkaloid microtubule depolymerizer	Approved			National Cancer Institute	NSC 49842-J44
FIMM000377-005	Chlorambucil	1	10000				Nitrogen mustard alkylating agent	Approved		Prodrug, activated in the liver	National Cancer Institute	NSC 3088-N/6
FIMM000390-004	Thalidomide	1	10000				Immunosuppresant	Approved			National Cancer Institute	NSC 66847-R/5
FIMM000396-002	Clomifene	1	10000		Clomid, Serophene, Milophene		Selective estrogen receptor modulator	Approved			Selleck	S2561
FIMM000397-004	Dacarbazine	1	10000				Alkylating agent	Approved		Prodrug, activated in the liver	National Cancer Institute	NSC 45388-R/74
FIMM000403-004	Cyclophosphamide	4	40000				Alkylating agent	Approved		Prodrug, activated in the liver	Selleck	S1217
FIMM000406-003	Cytarabine	1	10000		Ara-C		Antimetabolite, interferes with DNA synthesis	Approved		Prodrug, activated in the cells	National Cancer Institute	NSC 63878-P/19
FIMM000428-003	Finasteride	1	10000	MK-906			type II 5-alpha reductase inhibitor	Approved			Tocris Biosciences	3293
FIMM000439-004	Fluorouracil	1	10000		5-fluorouracil, 5-FU		Antimetabolite	Approved		Prodrug, activated in the cells	National Cancer Institute	NSC 19893-G/4
FIMM000446-003	Flutamide	1	10000				Nonsteroidal antiandrogen	Approved			Tocris Biosciences	4094
FIMM000463-004	Ifosfamide	1	10000				Nitrogen mustard alkylating agent	Approved		Prodrug, activated in the liver	National Cancer Institute	NSC 109724-X/4
FIMM000464-003	Imiquimod	0.25	2500				Immunomodulatory agent, TLR7 agonist	Approved			National Cancer Institute	NSC 369100-F/4
FIMM000469-002	Levamisole	1	10000		Tetramisole		Immunomodulatory agent	Approved			Sigma-Aldrich	L9756
FIMM000482-005	Melphalan	1.25	12500				Nitrogen mustard alkylating agent	Approved		Prodrug, activated in the liver	Sigma-Aldrich	M2011
FIMM000484-002	Methylprednisolone	1	10000				Immunosuppressant	Approved			Santa Cruz Biotechnology	sc-205749
FIMM000490-004	Mitoxantrone	0.1	1000				Topoisomerase II inhibitor	Approved			National Cancer Institute	NSC 279836-C/2
FIMM000491-003	Paclitaxel	0.1	1000			Taxol	Mitotic inhibitor, taxane microtubule stabilizer	Approved			National Cancer Institute	NSC 125973-L/68
FIMM000519-002	Prednisolone	1	10000				Immunomodulatory agent	Approved			Santa Cruz Biotechnology	sc-205815
FIMM000521-004	Procarbazine	1	10000				Alkylating agent	Approved		Prodrug, activated in the liver	National Cancer Institute	NSC 77213-K/6
FIMM000523-002	Prednisone	1	10000				Immunomodulatory agent	Approved		Prodrug, activated in the liver	Santa Cruz Biotechnology	sc-205816
FIMM000528-005	Mepacrine	5	50000		Quinacrine, Achricrine		Unclear. PLA2 inhibitor. NF-kB inhibitor, p53 activator	Approved			Sigma-Aldrich	Q3251
FIMM000556-005	Topotecan	1	10000				Topoisomerase I inhibitor. Camptothecin analog	Approved			National Cancer Institute	NSC 609699-Y/16
FIMM000560-004	Temozolomide	1	10000				Alkylating agent	Approved		Prodrug, activated in the liver	National Cancer Institute	NSC 362856-R/31
FIMM000617-003	Fulvestrant	0.1	1000				Estrogen receptor antagonist	Approved			Selleck	S1191
FIMM000618-004	Megestrol acetate	1	10000			Megace	Progestogen	Approved			National Cancer Institute	NSC 71423-Q/12
FIMM000620-004	Tamoxifen	1	10000	ICI-46474			Estrogen receptor antagonist	Approved		Prodrug, activated in the liver	National Cancer Institute	NSC 180973-S/203
FIMM000640-003	Mechlorethamine	10	100000		Nitrogen mustard	Mustargen	Nitrogen mustard alkylating agent	Approved		Prodrug, activated in the liver	Sigma-Aldrich	122564
FIMM000649-004	Methotrexate	5	50000				Antimetabolite; Anti-folate agent	Approved			Selleck	S1210
FIMM000773-002	Nilutamide	1	10000				Nonsteroidal antiandrogen	Approved			Santa Cruz Biotechnology	sc-203644
FIMM000822-003	Mitotane	1	10000				Antineoplastic agent	Approved			National Cancer Institute	NSC 38721-U/3
FIMM000833-003	Allopurinol	1	10000			Zyloprim	Xanthine oxidase inhibitor	Approved			National Cancer Institute	NSC 1390-R/3
FIMM000862-003	Busulfan	10	100000				Alkylating antineoplastic agent	Approved		Prodrug, activated in the liver	Sigma-Aldrich	B2635
FIMM000914-002	Deferoxamine	1	10000		desferrioxamine, DFOM		Iron chelator	Approved (non-oncology)			Sigma-Aldrich	D9533
FIMM000983-003	Hydroxyurea	10	100000			Myelostat	Antineoplastic agent	Approved		Prodrug, activated in the cells	Sigma-Aldrich	H8627
FIMM001000-003	Mercaptopurine	1	10000		6-mercaptopurine, 6-MP		Antimetabolite	Approved		Prodrug, activated in the cells	National Cancer Institute	NSC 755-Z/13
FIMM001062-003	Thioguanine	1	10000		6-thioguanine, 6-TG		Antimetabolite; Purine analog	Approved		Prodrug, activated in the cells	National Cancer Institute	NSC 752-W/47
FIMM001171-003	Carmustine	1	10000		BCNU		Alkylating agent	Approved		Prodrug, activated in the liver	National Cancer Institute	NSC 409962-T/3
FIMM001217-003	Thio-TEPA	5	50000				Alkylating agent	Approved		Prodrug, activated in the liver	Sigma-Aldrich	T6069
FIMM001220-003	Pipobroman	1	10000				Alkylating agent	Approved		Prodrug, activated in the liver	National Cancer Institute	NSC 25154-X/2
FIMM001244-002	Tacrolimus	1	10000	FK-506	Fujimycin	Prograf, Advagraf, Protopic	Binds FKBP12, causes inhibition of calcineurin	Approved			Tocris Biosciences	3631
FIMM001823-002	AT 101	10	100000	AT 101	R-(-).gossypol		Bcl-2 family inhibitor	Investigational (Ph 2)			Selleck	S2812
FIMM002337-002	BI 2536	0.1	1000	BI 2536			PLK1 inhibitor	Investigational (Ph 2)	Inactive		Selleck	S1109
FIMM003569-002	Pravastatin	1	10000		Eptastatin		HMG CoA reductase inhibitor	Approved (non-oncology)			Tocris Biosciences	2318
FIMM003593-003	Exemestane	1	10000				Aromatase inhibitor	Approved			National Cancer Institute	NSC 713563-U/2
FIMM003684-002	Irinotecan	1	10000			Camptosar	Topoisomerase I inhibitor. Camptothecin prodrug analog	Approved		Prodrug, activated in the liver	LC Laboratories	I-4122
FIMM003705-001	Palbociclib	1	10000	PD-0332991		Ibrance	CDK inhibitor (Cdk4/6)	Approved			Selleck	S1116
FIMM003706-001	AT9283	0.1	1000	AT9283			Aurora A & B, Jak2, Flt, Abl inhibitor	Investigational (Ph 2)			Selleck	S1134
FIMM003707-001	Navitoclax	1	10000	ABT-263			Bcl-2/Bcl-xL inhibitor	Investigational (Ph 2)			Selleck	S1001-2
FIMM003708-001	Selumetinib	1	10000	AZD6244	ARRY-142886		MEK1/2 inhibitor	Investigational (Ph 3)			Selleck	S1008
FIMM003709-001	Veliparib	1	10000	ABT-888			PARP inhibitor	Investigational (Ph 3)			Selleck	S1004
FIMM003710-001	Afatinib	0.1	1000	BIBW2992		Gilotrif, Giotrif	EGFR inhibitor	Approved			Selleck	S1011
FIMM003711-001	Dovitinib	1	10000	CHIR-258	TKI258		FGFR inhibitor	Investigational (Ph 3)			Selleck	S1018
FIMM003712-001	Obatoclax	1	10000	GX15-070			Bcl-2 family inhibitor	Investigational (Ph 3)	Inactive		Selleck	S1057
FIMM003713-001	Crizotinib	0.1	1000	PF-02341066		Xalkori	ALK, c-Met inhibitor	Approved			Selleck	S1068
FIMM003714-001	Danusertib	1	10000	PHA-739358			Aurora, Ret, TrkA, FGFR-1 inhibitor	Investigational (Ph 2)	Inactive		Selleck	S1107
FIMM003715-001	Foretinib	0.1	1000	GSK1363089	XL880, EXEL-2880		MET, VEGFR2 inhibitor	Investigational (Ph 2)			Selleck	S1111
FIMM003716-001	Abiraterone	0.5	5000	CB-7598			P450 17alpha-hydroxylase-17,20-lyase inhibitor	Approved			Selleck	S1123
FIMM003717-001	Tanespimycin	1	10000		17-AAG		HSP90 inhibitor	Investigational (Ph 2)			Selleck	S1141
FIMM003718-001	Alvespimycin	0.1	1000	KOS-1022	17-DMAG		HSP90 inhibitor	Investigational (Ph 2)	Inactive		Selleck	S1142
FIMM003719-001	SNS-032	1	10000	SNS-032	BMS-387032		CDK inhibitor	Investigational (Ph 2)	Inactive		Selleck	S1145
FIMM003720-001	ABT-751	1	10000	ABT-751			Mitotic inhibitor. Colchicine site binding microtubule depolymerizer.	Investigational (Ph 2)	Inactive		Selleck	S1165
FIMM003721-001	Serdemetan	1	10000	JNJ 26854165			HDM2-p53 antagonist	Investigational (Ph 1)	Inactive		Selleck	S1172
FIMM003722-001	BIIB021	1	10000	BIIB021			HSP90 inhibitor	Investigational (Ph 2)	Inactive		Selleck	S1175
FIMM003723-001	CUDC-101	1	10000	CUDC-101			HDAC & EGFR, Her2 inhibitor	Investigational (Ph 1)			Selleck	S1194
FIMM003724-001	Decitabine	1	10000		5-aza-2'-deoxycytidine		Nucleoside analog DNA methyl transferase inhibitor	Approved		Prodrug, activated in the cells	Selleck	S1200
FIMM003725-001	Alvocidib	1	10000		Flavopiridol, HMR-1275		CDK inhibitor	Investigational (Ph 2)			Selleck	S1230
FIMM003727-001	Amonafide	1	10000	AS1413	Xanafide, Quinamed		Topoisomerase II inhibitor / DNA intercalator	Investigational (Ph 3)	Inactive		Selleck	S1367
FIMM003728-001	Tipifarnib	1	10000	R115777	Zarnestra, IND 58359		Farnesyltransferase inhibitor	Investigational (Ph 3)			Selleck	S1453
FIMM003729-001	Pimasertib	1	10000	AS703026	MSC1936369B		MEK1/2 inhibitor	Investigational (Ph 2)			Selleck	S1475
FIMM003730-001	Ponatinib	0.1	1000	AP24534		Iclusig	Broad TK inhibitor	Approved			Selleck	S1490
FIMM003732-001	Perifosine	0.25	2500				AKT/PI3K inhibitor	Investigational (Ph 3)			Selleck	S1037
FIMM003733-001	Motesanib	1	10000	AMG-706			VEGFR, PDGFR, Ret, Kit inhibitor	Investigational (Ph 2)			Selleck	S1032
FIMM003734-001	Cediranib	0.1	1000	AZD2171		Recentin	KDR/Flt/VEGFR inhibitor	Investigational (Ph 3)			Selleck	S1017
FIMM003735-001	PF-04691502	1	10000	PF-04691502			PI3K/mTOR inhibitor	Investigational (Ph 2)			ChemieTek	CT-PF1502
FIMM003736-001	Rucaparib	1	10000	AG-014699	AG-014447, PF-01367338		PARP inhibitor	Investigational (Ph 2)			Axon Medchem	Axon 1529
FIMM003737-001	Tarenflurbil	1	10000		(R)-Flurbiprofen		Gamma-secretase inhibitor	Investigational (Ph 3)	Inactive		Cayman Chemical Company	70255
FIMM003738-001	Tivozanib	1	10000	AV-951	KRN951		VEGFR1, 2, 3, c-Kit, PDGFRB inhibitor	Investigational (Ph 3)			ChemieTek	CT-AV951
FIMM003739-001	MK1775	1	10000	MK1775			Wee1 inhibitor	Investigational (Ph 2)			Axon Medchem	Axon 1494
FIMM003740-001	PF-00477736	1	10000	PF-00477736			Chk1 inhibitor	Investigational (Ph 1)	Inactive		Axon Medchem	Axon 1379-2
FIMM003741-001	AZD7762	0.1	1000	AZD7762			Chk1 inhibitor	Investigational (Ph 1)	Inactive		Axon Medchem	Axon 1399
FIMM003742-001	AZD1152-HQPA	0.1	1000	AZD1152-HQPA			Aurora B inhibitor	Investigational (Ph 3)	Inactive		ChemieTek	CT-A1152H
FIMM003743-001	AZD8055	1	10000	AZD8055			mTOR inhibitor	Investigational (Ph 1)			ChemieTek	CT-A8055-3
FIMM003744-001	Belinostat	1	10000	PXD101	PX105684		HDAC inhibitor	Approved			ChemieTek	CT-BELI
FIMM003745-001	Bimatoprost	0.55	5500	AGN 192024		Latisse, Lumigan, Prostamide	Prostaglandin analog	Approved			Selleck	S1407
FIMM003746-001	Doramapimod	1	10000	BIRB 796			p38MAPK inhibitor	Investigational (Ph 1)	Inactive		Axon Medchem	Axon 1358
FIMM003747-002	Bryostatin 1	0.01	100	B705008K112			PKC activator	Investigational (Ph 1)			Santa Cruz Biotechnology	sc-201407-4
FIMM003748-001	Tacedinaline	0.1	1000	CI-994	Acetyldinaline, Gö 5549, PD 123654,		HDAC inhibitor	Investigational (Ph 3)	Inactive		LC Laboratories	C-2606
FIMM003749-001	BMS-754807	1	10000	BMS-754807			IGF1R inhibitor	Investigational (Ph 2)			ChemieTek	CT-BMS75
FIMM003750-001	Idelalisib	1	10000	GS-1101	CAL-101	Zydelig	PI3K inhibitor, p110δ-selective	Approved			ChemieTek	CT-CAL101
FIMM003751-001	Trametinib	0.025	250	GSK1120212	JTP-74057	Mekinist	MEK1/2 inhibitor	Approved			ChemieTek	CT-GSK112
FIMM003752-001	Sonidegib	1	10000	NVP-LDE225	LDE225, erismodegib (USAN)		Smothened (Hh) inhib	Investigational (Ph 2)			ChemieTek	CT-LDE225
FIMM003753-001	OSI-027	1	10000	OSI-027			mTOR inhibitor	Investigational (Ph 2)	Inactive		ChemieTek	CT-O027
FIMM003754-001	Refametinib	1	10000	BAY 869766	RDEA119		MEK1/2 inhibitor	Investigational (Ph 2)			ChemieTek	CT-R119
FIMM003755-001	Everolimus	0.01	100	RAD001	SDZ-RAD	Afinitor, Certican, Zortress	binds FKBP12, causes inhibition of mTORC1	Approved			LC Laboratories	E-4040
FIMM003756-001	Ruxolitinib	1	10000	INCB018424		Jakafi, Jakavi	JAK1&2 inhibitor	Approved			ChemieTek	CT-INCB
FIMM003757-001	Fasudil	5	50000	AT-877	HA-1077		ROCK, PKA, PKG, PRK inhibitor, prodrug	Approved (Japan)		Prodrug, activated in the liver	LC Laboratories	H-2330
FIMM003758-001	Indibulin	1	10000	D 24851			Mitoric inhibitor. Microtubule depolymerizer	Investigational (Ph 2)	Inactive		Tocris Biosciences	3728
FIMM003759-001	Iniparib	1	10000	BSI-201	IND-71677		PARP inhibitor	Investigational (Ph 3)	Inactive		Axon Medchem	Axon 1566
FIMM003760-001	MK-2206	0.1	1000	MK-2206			AKT inhibitor	Investigational (Ph 2)			ChemieTek	CT-MK2206
FIMM003761-001	Alisertib	1	10000	MLN8237			Aurora A inhibitor	Investigational (Ph 3)			ChemieTek	CT-M8237
FIMM003762-001	Nelarabine	1	10000			Arranon, Atriance	Nucleoside analog, DNA, RNA synth inhibitor	Approved		Prodrug, activated selectively in T-cells	SequoiaResearchProducts	SRP003328n
FIMM003763-001	Nilotinib	1	10000	AMN-107		Tasigna	Abl inhibitor	Approved			LC Laboratories	N-8207
FIMM003764-001	Luminespib	0.1	1000	NVP-AUY922	AUY922		HSP90 inhibitor	Investigational (Ph 2)			ChemieTek	CT-AUY922
FIMM003765-001	2-methoxyestradiol	1	10000		2ME2		Angiogenesis inhibitor	Investigational (Ph 2)	Inactive		Cayman Chemical Company	13021
FIMM003766-002	Plerixafor	1	10000	SID 791	JM 3100, AMD 3100	Mozobil	CXCR4 antagonist	Approved			Cayman Chemical Company	10011332-2
FIMM003767-001	Vemurafenib	1	10000	PLX4032	RG7204, RO5185426	Zelboraf	B-Raf(V600E) inhibitor	Approved			ChemieTek	CT-P4032
FIMM003769-001	Vandetanib	0.1	1000	ZD6474		Caprelsa	VEGFR,EGFR, RET inhibitor	Approved			LC Laboratories	V-9402
FIMM003771-001	YM155	1	10000	YM155			Survivin inhibitor	Investigational (Ph 2)			ChemieTek	CT-YM155
FIMM003772-001	Linsitinib	1	10000	OSI-906	ASP7487		IGF1R, IR inhibitor	Investigational (Ph 2)			ChemieTek	CT-O906
FIMM003773-001	EMD1214063	0.1	1000	EMD1214063			c-Met inhibitor	Investigational (Ph 1)			ChemieTek	CT-EMD063
FIMM003774-001	Lestaurtinib	0.1	1000	CEP-701			FLT3, JAK2, TrkA, TrkB, TrkC inhibitor	Investigational (Ph 3)			LC Laboratories	L-6307
FIMM003775-001	Dasatinib	0.1	1000	BMS-354825		Sprycel	Abl, Src, Kit, EphR... Inhibitor	Approved			LC Laboratories	D-3307
FIMM003776-001	Tofacitinib	0.5	5000	CP-690550	tasocitinib	Xeljanz, Jakvinus	JAK3, JAK2(V617F) inhibitor	Approved			LC Laboratories	T-1377
FIMM003777-001	Fingolimod	1	10000			Gilenya	S1PR antagonist	Approved			LC Laboratories	F-4633
FIMM003778-001	Axitinib	1	10000	AG013736		Inlyta	VEGFR, PDGFR, KIT inhibitor	Approved			LC Laboratories	A-1107
FIMM003779-001	Saracatinib	1	10000	AZD-0530			Src, Abl inhibitor	Investigational (Ph 3)	Inactive		LC Laboratories	S-8906
FIMM003780-002	Bosutinib	1	10000	SKI-606		Bosulif	Abl, Src inhibitor	Approved			LC Laboratories	B-1788
FIMM003781-001	Canertinib	1	10000	CI-1033	PD 183805		pan-HER inhibitor	Investigational (Ph 3)	Inactive		LC Laboratories	C-1201
FIMM003782-001	Lenalidomide	1	10000	CC-5013		Revlimid	Immunomodulatory	Approved			LC Laboratories	L-5499
FIMM003783-001	Panobinostat	0.1	1000	LBH589		Farydak, Faridak	HDAC inhibitor	Approved			LC Laboratories	P-3703
FIMM003784-001	Pazopanib	1	10000	GW786034		Votrient	VEGFR inhibitor	Approved			LC Laboratories	P-6706
FIMM003785-001	Tandutinib	0.1	1000	MLN518	CT53518		FLT3, PDGFR, KIT inhibitor	Investigational (Ph 2)	Inactive		LC Laboratories	T-7802
FIMM003786-001	Temsirolimus	0.01	100	CCI-779		Torisel	binds FKBP12, causes inhibition of mTORC1	Approved			LC Laboratories	T-8040
FIMM003787-001	Vorinostat	1	10000	MK-0683	SAHA	Zolinza	HDAC inhibitor	Approved			LC Laboratories	V-8477
FIMM003788-001	Entinostat	1	10000	MS-275	SNDX-275		HDAC inhibitor	Investigational (Ph 2)			LC Laboratories	E-3866
FIMM003789-001	Enzastaurin	1	10000	LY317615			PKCbeta inhibitor	Investigational (Ph 3)			LC Laboratories	E-4506
FIMM003790-001	Olaparib	1	10000	AZD2281	KU-0059436	Lynparza	PARP inhibitor	Approved			LC Laboratories	O-9201
FIMM003791-001	Masitinib	1	10000	AB1010			KIT inhibitor	Investigational (Ph 3)			LC Laboratories	M-7007
FIMM003792-001	Pictilisib	1	10000	GDC-0941	RG-7321		PI3K inhibitor, pan-class I	Investigational (Ph 2)			LC Laboratories	G-9252
FIMM003793-001	Vismodegib	1	10000	GDC-0449	HhAntag691	Erivedge	Smothened (Hh) inhibitor	Approved			LC Laboratories	V-4050
FIMM003794-001	Sorafenib	0.1	1000	Bay 43-9006		Nevaxar	B-Raf, FGFR-1, VEGFR-2 & -3, PDGFR-beta, KIT, and FLT3 inhib	Approved			LC Laboratories	S-8502
FIMM003795-001	Seliciclib	1	10000	CYC202	Roscovitine		CDK2/7/9 inhibitor	Investigational (Ph 2)			LC Laboratories	R-1234
FIMM003796-001	Patupilone	0.1	1000	EPO-906	Epothilone B, EpoB		Mitotic inhibitor, epothilone microtubule stabilizer	Investigational (Ph 3)	Inactive		LC Laboratories	E-5500-2
FIMM003797-001	Docetaxel	0.1	1000	RP 56976		Taxotere, Docecad	Mitotic inhibitor, taxane microtubule stabilizer	Approved			LC Laboratories	D-1000
FIMM023794-002	Pentostatin	1	10000		Deoxycoformycin		Antimetabolite; Purine analog	Approved		Prodrug, activated in the cells	National Cancer Institute	NSC 218321-O/48
FIMM023795-004	Sirolimus	0.01	100		Rapamycin	Rapamune	binds FKBP12, causes inhibition of mTORC1	Approved			LC Laboratories	R-5000
FIMM023796-003	Estramustine	1	10000				Alkylating agent	Approved		Prodrug, activated in the liver	Sigma-Aldrich	E0407
FIMM023797-003	Floxuridine	1	10000		5-fluorodeoxyuridine		Antimetabolite; Analog of 5-fluorouracil	Approved		Prodrug, activated in the cells	National Cancer Institute	NSC 27640-Z/31
FIMM023798-002	Gemcitabine	0.1	1000			Gemsar, Gemzar	Antimetabolite; Nucleoside analog	Approved		Prodrug, activated in the cells	National Cancer Institute	NSC 613327-S/2
FIMM023799-002	Teniposide	1	10000	VM-26			Topoisomerase II inhibitor	Approved			National Cancer Institute	NSC 122819-I/52
FIMM023800-002	Dactinomycin	0.1	1000		Actinomycin D		RNA and DNA synthesis inhibitor	Approved			National Cancer Institute	NSC 3053-Y/14
FIMM023801-003	Streptozocin	1	10000				Alkylating glucosamine-nitrosourea agent	Approved		Prodrug, activated in the liver	National Cancer Institute	NSC 37917-V/5
FIMM023804-002	Cladribine	0.1	1000			Leustatin	Antimetabolite; Purine analog	Approved		Prodrug, activated in the cells	National Cancer Institute	NSC 105014-F/2
FIMM023805-002	Mitomycin C	1	10000				Antineoplastic anatibiotic; DNA crosslinker	Approved			National Cancer Institute	NSC 26980-J/65
FIMM023806-002	Carboplatin	1	10000				Platinum-based antineoplastic agent	Approved			Selleck	S1215-2
FIMM023807-004	Cisplatin	0.1	1000				Platinum-based antineoplastic agent	Approved			Selleck	S1166-2
FIMM023808-003	Pemetrexed	1	10000			Alimta	Dihydrofolate reductase inhibitor	Approved			LC Laboratories	P-7177
FIMM023809-002	Oxaliplatin	1	10000				Platinum-based antineoplastic agent	Approved			Selleck	S1224-2
FIMM023810-002	Uramustine	1	10000		Uracil mustard		Alkylating agent	Approved		Prodrug, activated in the liver	National Cancer Institute	NSC 34462-Q/2
FIMM023811-004	Daunorubicin	0.1	1000				Topoisomerase II inhibitor	Approved			National Cancer Institute	NSC 82151-A/44
FIMM023814-002	Etoposide	1	10000				Topoisomerase II inhibitor	Approved			National Cancer Institute	NSC 141540-H/184
FIMM023816-003	Arsenic(III) oxide	0.25	2500				Thioredoxin reductase inhibitor; cytotoxic chemotherapeutic	Approved			Sigma-Aldrich	202673
FIMM023818-005	Doxorubicin	0.1	1000			Adriamycin	Topoisomerase II inhibitor	Approved			Sigma-Aldrich	D1515
FIMM023819-002	Valrubicin	0.5	5000	AD-32		Valstar	Topoisomerase II inhibitor	Approved			National Cancer Institute	NSC 246131-R/4
FIMM023820-002	Sunitinib	0.1	1000	SU-11248		Sutent	Broad TK inhibitor	Approved			LC Laboratories	S-8803
FIMM023821-002	Ixabepilone	0.1	1000	BMS-247550	azaepothilone B	Ixempra	Mitotic inhibitor. Epothilone microtubule stabilizer.	Approved			National Cancer Institute	NSC 747973-W/3
FIMM023825-003	Azacitidine	1	10000		5-azacytidine, 5-AzaC	Vidaza	Nucleoside analog DNA methyl transferase inhibitor	Approved		Prodrug, activated in the cells	National Cancer Institute	NSC 102816-P/21
FIMM023828-002	Fludarabine	1	10000			Fludara	Antimetabolite; Purine analog	Approved		Prodrug, activated in the cells	National Cancer Institute	NSC 312887-C/7
FIMM023831-002	Bleomycin	1	10000				Glycopeptide antibiotic; causes DNA breaks	Approved			Selleck	S1214
FIMM023832-001	Dactolisib	0.1	1000	NVP-BEZ235			mTOR/(PI3K) inhibitor	Investigational (Ph 2)			LC Laboratories	N-4288
FIMM023833-001	Quizartinib	0.1	1000	AC220			FLT3 inhibitor	Investigational (Ph 2)			ChemieTek	CT-AC220
FIMM100345-001	APR-246	1	10000	APR-246	Prima-1 Met		p53 activator, thioredoxin reductase 1 inhibitor	Investigational (Ph 1)			Tocris Biosciences	3710
FIMM100346-001	Carfilzomib	0.1	1000			Kyprolis	Proteasome inhibitor (20S subunit)	Approved			ChemieTek	CT-CARF
FIMM100347-001	Gandotinib	1	10000	LY2784544			JAK2 inhibitor	Investigational (Ph 2)	Inactive		Selleck	S2179
FIMM100352-001	AZ 3146	1	10000	AZ 3146			Mps1 kinase (TTK) inhibitor	Probe	Inactive		Tocris Biosciences	3994
FIMM100354-001	S-trityl-L-cysteine	4	40000					Probe	Inactive		Enzo Life Sciences	ALX-105-011
FIMM100355-001	Sotrastaurin	1	10000	NVP-AEB071	AEB071		PKC inhibitor	Investigational (Ph 2)			Axon Medchem	Axon 1635-2
FIMM100357-001	Geldanamycin	1	10000					Probe	Inactive		National Cancer Institute	NSC 122750
FIMM100358-001	Bendamustine	1	10000				Nitrogen mustard alkylating agent	Approved		Prodrug, activated in the liver	National Cancer Institute	NSC 138783
FIMM100361-001	Cyclopamine	1	10000					Probe	Inactive		National Cancer Institute	NSC 734950
FIMM100362-001	Midostaurin	1	10000	NVP-PKC412	PKC412, CGP 41251		PKC, PKA, S6K and EGFR inhibitor	Investigational (Ph 3)			LC Laboratories	P-7600
FIMM100364-001	Regorafenib	1	10000	BAY73-4506		Stivarga	B-Raf, c-Kit, VEGFR2 inhibitor	Approved			Selleck	S1178
FIMM100365-001	XAV-939	1	10000	XAV-939			Tankyrase-1 and -2	Probe	Inactive		Selleck	S1180
FIMM100366-002	UCN-01	1	10000	UCN-01	7-Hydroxystaurosporine		PKCbeta, PDK1, Chk, Cdk2 inhibitor	Investigational (Ph 2)	Inactive		Sigma-Aldrich	U6508-4
FIMM100367-001	Ruboxistaurin	1	10000	LY333531			PKCbeta inhibitor	Investigational (Ph 3)	Inactive		Axon Medchem	Axon 1401-2
FIMM100368-001	Capecitabine	1	10000				5-FU prodrug	Approved		Prodrug, activated in the liver and tumor	LC Laboratories	C-2799
FIMM100371-002	Chloroquine	10	100000				Antimalaria agent; chemo/radio sensitizer	Approved			Sigma-Aldrich	C6628
FIMM100372-002	Valproic acid	100	1000000				HDAC inhibitor	Approved			Sigma-Aldrich	P4543
FIMM100373-001	Tivantinib	0.1	1000	ARQ-197			MET inhibitor	Investigational (Ph 2)			ChemieTek	CT-ARQ197
FIMM100374-001	Niraparib	1	10000	MK-4827			PARP inhibitor	Investigational (Ph 1)			ChemieTek	CT-MK4827
FIMM100375-001	Volasertib	0.1	1000	BI 6727			PLK1 inhibitor	Investigational (Ph 3)			ChemieTek	CT-BI6727
FIMM100376-001	Toremifene	1	10000	FC 1157a		Fareston, Acapodene	selective estrogen receptor modulator	Approved			Santa Cruz Biotechnology	sc-253712
FIMM100377-001	Lasofoxifene	0.1	1000			Oporia	Selective estrogen receptor modulator	Approved			Santa Cruz Biotechnology	sc-211721
FIMM100378-002	Galiellalactone	5	50000				STAT3-DNA interaction inhibitor	Probe	Inactive		Santa Cruz Biotechnology	sc-202165-6
FIMM100379-001	Omacetaxine	1	10000		Homoharringtonine	Synribo	Protein synthesis inhib (80 S ribosome)	Approved			Santa Cruz Biotechnology	sc-202652
FIMM100380-001	RAF265	0.1	1000	RAF265	CHIR-265		C-Raf inhibitor	Investigational (Ph 2)			Selleck	S2161
FIMM100381-001	Nutlin-3	1	10000		Nutlin-3		MDM2 inhibitor	Probe	Inactive		Selleck	S1061
FIMM100382-002	Neratinib	0.1	1000	HKI-272			EGFR inhibitor	Investigational (Ph 3)			Selleck	S2150(2)
FIMM100383-001	Mocetinostat	1	10000	MGCD0103			HDAC inhibitor (HDAC1 & 2-selective)	Investigational (Ph 2)			Selleck	S1122
FIMM100384-001	Rabusertib	0.1	1000	LY2603618	IC-83		Chk1 inhibitor	Investigational (Ph 2)			Selleck	S2626
FIMM100385-001	Galunisertib	0.1	1000	LY2157299			TGF-B/Smad inhibitor	Investigational (Ph 2)			Selleck	S2230
FIMM100386-001	Linifanib	0.1	1000	ABT-869	AL-39324, RG3635		VEGFR, PDGFR, CSF-1R, FLT3 inhibitor	Investigational (Ph 3)			Selleck	S1003
FIMM100387-001	Brivanib	0.1	1000	BMS-540215	BMS-582664		VEGFR inhibitor	Investigational (Ph 3)			Selleck	S1084
FIMM100388-001	Buparlisib	1	10000	NVP-BKM120	BKM-120		PI3K inhibitor, pan-class I	Investigational (Ph 2)			Selleck	S2247
FIMM100389-001	Nintedanib	1	10000	BIBF 1120	Indetanib	Vargatef, Ofev	VEGFR, PDGFR, FGFR inhibitor	Approved			Selleck	S1010
FIMM100390-001	Apitolisib	1	10000	GDC-0980			PI3K/mTOR inhibitor	Investigational (Ph 2)			ChemieTek	CT-G0980
FIMM100391-001	AZD4547	0.1	1000	AZD4547			FGFR inhibitor	Investigational (Ph 2)			ChemieTek	CT-A4547
FIMM100392-001	VER 155008	1	10000	VER 155008			HSP70 inhibitor	Probe	Inactive		Axon Medchem	Axon 1608
FIMM100393-001	Daporinad	0.1	1000	FK-866	DGB		NAMPT inhibitor	Probe	Inactive		Axon Medchem	Axon 1546
FIMM100395-001	Cabozantinib	0.1	1000	BMS-907351	XL184	Cometriq	VEGFR2, Met, FLT3, Tie2, Kit and Ret inhibitor	Approved			ChemieTek	CT-XL184
FIMM100396-001	AZD1480	0.1	1000	AZD1480			JAK1/2, FGFR inhibitor	Investigational (Ph 1)			ChemieTek	CT-A1480
FIMM100397-001	Ridaforolimus	0.01	100	MK-8669	AP 23573, Deforolimus		binds FKBP12, causes inhibition of mTORC1	Investigational (Ph 3)			Active Biochem	A-1004
FIMM100398-001	Sonolisib	1	10000	PX-866	DJM-166		PI3K inhibitor, pan-class I. Irreversible	Investigational (Ph 2)			Active Biochem	PX-866
FIMM100399-001	Quisinostat	0.1	1000	JNJ-26481585			HDAC inhibitor	Investigational (Ph 2)			Active Biochem	A-1162
FIMM100402-001	Tosedostat	1	10000	CHR 2797			Aminopeptidase inhibitor	Investigational (Ph 3)			Tocris Biosciences	3595
FIMM100403-001	PF-04708671	1	10000	PF-04708671			p70S6K inhibitor	Probe	Inactive		Sigma-Aldrich	PZ0143
FIMM100407-001	Binimetinib	0.1	1000	NVP-MEK162	MEK162, ARRY-438162, ARRY-162		MEK1/2 inhibitor	Investigational (Ph 2)			ChemieTek	CT-A162
FIMM100408-001	Tamatinib	1	10000	R406			Syk inhibitor	Investigational (Ph 1)	Inactive		Selleck	S2194-2
FIMM100409-001	KX2-391	1	10000	KX2-391			non-ATP competitive Src inhibitor	Investigational (Ph 2)			Selleck	S2700
FIMM100410-001	PF-3845	1	10000	PF-3845			FAAH inhibitor	Probe	Inactive		Selleck	S2666
FIMM100411-001	MK-0752	0.1	1000	MK-0752			gamma-secretase/notch inhibitor	Investigational (Ph 2)			Selleck	S2660
FIMM100412-001	TAK-733	0.1	1000	TAK-733			MEK1/2 inhibitor	Investigational (Ph 1)			Selleck	S2617
FIMM100413-001	SB 743921	0.01	100	SB 743921			Mitotic inhibitor. Eg5/KSP inhibitor	Investigational (Ph 2)	Inactive		Selleck	S2182
FIMM100414-001	Omipalisib	0.1	1000	GSK2126458			PI3K/mTOR inhibitor	Investigational (Ph 1)			Selleck	S2658
FIMM100415-001	Ibrutinib	0.1	1000	PCI-32765	CRA-032765	Imbruvica	Btk inhibitor	Approved			Selleck	S2680
FIMM100416-001	TAK-901	0.1	1000	TAK-901			Aurora B inhibitor	Investigational (Ph 1)			Selleck	S2718
FIMM100417-002	Fostamatinib	0.25	2500	R935788			Syk inhibitor	Investigational (Ph 2)			Selleck	S2206-3
FIMM100418-001	JQ1	1	10000	JQ1	(+)JQ1, SGCBD01(+)		BET family inhibitor	Probe	Inactive		SGC	SGCBD01(+)
FIMM100419-001	(-)JQ1	1	10000					Probe	Inactive		SGC	SGCBD01(-)
FIMM109440-001	NVP-BGJ398	0.1	1000	NVP-BGJ398	BGJ398		FGFR inhibitor	Investigational (Ph 1)			ChemieTek	CT-BGJ398
FIMM109441-001	Momelotinib	1	10000	CYT-387	CYT1138		JAK1 & 2 inhibitor	Investigational (Ph 2)			ChemieTek	CT-CYT387
FIMM109442-001	INK128	0.1	1000	MLN-0128	INK128		mTOR inhibitor	Investigational (Ph 1)			ChemieTek	CT-INK128
FIMM109443-001	PIK-75	1	10000					Probe	Inactive		ChemieTek	CT-PIK75
FIMM109444-001	TGX-221	1	10000	TGX-221			PI3K beta selective inhibitor	Probe	Inactive		ChemieTek	CT-TGX221
FIMM109445-001	Tubacin	1	10000		Tubacin		HDAC6 inhibitor	Probe	Inactive		Selleck	S2239
FIMM109446-001	Tubastatin A	1	10000		Tubastatin A		HDAC6 inhibitor	Probe	Inactive		ChemieTek	CT-TUBA
FIMM109447-001	Atorvastatin	1	10000			Lipitor	HMG CoA reductase inhibitor	Approved			ChemieTek	CT-ATOR
FIMM109448-001	Varespladib	1	10000	LY315920	A-001		Secretory phospholipase A2 inhibitor	Investigational (Ph 2)			ChemieTek	CT-VARE
FIMM109449-001	StemRegenin 1	1	10000		StemRegenin 1, SR1		AHR antagonist, stem cell regenerating	Probe	Inactive		ChemieTek	CT-SR1
FIMM109450-001	VX-11E	0.25	2500	VX-11E			ERK1 & 2 inhibitor	Probe	Inactive		ChemieTek	CT-VX11e
FIMM109451-001	PFI-1	1	10000	PFI-1			Selective chemical probe for BET Bromodomains	Probe	Inactive		SGC	SGCPFI
FIMM109453-001	4-hydroxytamoxifen	1	10000				Selective estrogen receptor modulator	Investigational as a gel preparation			Santa Cruz Biotechnology	sc-3542
FIMM109454-001	15D-PGJ2	0.08	800		15D-PGJ2, 15-deoxy delta(12,14)prostaglandin J2		Endogenous PPARγ ligand, prostaglandin, NFkB signaling inhibitor	Probe	Inactive		Merck	538927-2
FIMM109455-001	RD162	1	10000	RD162			AR antagonist	Probe	Inactive		Axon Medchem	Axon 1532
FIMM109456-001	Enzalutamide	1	10000	MDV3100		Xtandi	AR antagonist	Approved			Axon Medchem	Axon 1613
FIMM109458-002	Indoximod	5	5000		1-methyl-D-tryptophan		Indolamine 2,3-dioxygenase 1 and 2 inhibitor	Investigational (Ph 2)			Sigma-Aldrich	452483
FIMM109459-001	Dacomitinib	0.1	1000	PF-00299804			pan-HER inhibitor	Investigational (Ph 3)			ChemieTek	CT-DACO
FIMM109460-001	Dinaciclib	0.1	1000	SCH727965			CDK inhibitor	Investigational (Ph 3)			ChemieTek	CT-DINA
FIMM109461-001	Dabrafenib	0.25	2500	GSK2118436B		Tafinlar	B-Raf(V600E) inhibitor	Approved			ChemieTek	CT-DABR
FIMM109462-001	I-BET151	1	10000	I-BET151	GSK1210151A		BET family inhibitor	Probe	Inactive		ChemieTek	CT-BET151
FIMM109463-001	Ralimetinib	1	10000	LY2228820	CP868569		p38MAPK inhibitor	Investigational (Ph 2)			Selleck	S1494
FIMM109464-001	Crenolanib	1	10000	CP-868596			PDGFRA and PDGFRB inhibitor	Investigational (Ph 2)			Selleck	S2730
FIMM109465-001	PF-4800567	1	10000	PF-4800567			CK1epsilon inhibitor	Probe	Inactive		Tocris Biosciences	4281
FIMM109466-001	Metformin	10	100000				AMPK activator	Approved (non-oncology)			Tocris Biosciences	2864
FIMM109467-001	PF-670462	1	10000	PF-670462			CK1epsilon and CK1delta inhibitor	Probe	Inactive		Tocris Biosciences	3316
FIMM109468-001	ZSTK474	1	10000	ZSTK474			PI3K gamma selective inhibitor	Investigational (Ph 1)			LC Laboratories	Z-1066
FIMM115468-001	PAC-1	1	10000	PAC-1			procaspase-3 activator	Investigational (Ph 1)			Selleck	S2738
FIMM115469-001	AZD2014	1	10000	AZD2014			mTOR inhibitor, ATP-competitive	Investigational (Ph 1)			Selleck	S2783
FIMM115470-001	CPI-613	1	10000	CPI-613			pyruvate dehydrogenase, alpha-ketoglutarate dehydrogenase inhibitor	Investigational (Ph 2)			Selleck	S2776
FIMM115471-001	FG-4592	1	10000	FG-4592			HIF prolyl hydroxylase inhibitor	Investigational (Ph 2)			Selleck	S1007
FIMM115472-001	Pevonedistat	1	10000	MLN4924			NAE inhibitor	Investigational (Ph 1)			ChemieTek	CT-M4924
FIMM115473-001	GSK2636771	1	10000	GSK2636771			PI3K beta selective inhibitor	Investigational (Ph 1)			ChemieTek	CT-GSK263
FIMM115474-001	AT-406	1	10000	AT-406			XIAP, cIAP1, cIAP2 inhibitor	Investigational (Ph 1)			Selleck	S2754
FIMM115476-001	(5Z)-7-Oxozeaenol	1	10000		(5Z)-7-Oxozeaenol		TAK1 inhibitor	Probe	Inactive		Tocris Biosciences	3604-3
FIMM115477-001	Rebastinib	0.1	1000	DCC-2036			Allosteric ABL, FLT3, TIE2, TRKA inhibitor	Investigational (Ph 1)	Inactive		ChemieTek	CT-DCC20
FIMM115478-001	Lomeguatrib	1	10000				O6-methylguanine-DNA methyltransferase inhibitor	Investigational (Ph 2)	Inactive		Tocris Biosciences	4359
FIMM115479-001	GSK269962	1	10000	GSK269962			ROCK1 and ROCK2 inhibitor	Probe	Inactive		Tocris Biosciences	4009
FIMM115481-001	PF 431396	1	10000	PF 431396			FAK/PYK2 inhibitor	Probe	Inactive		Tocris Biosciences	4278
FIMM115482-001	GSK650394	1	10000	GSK650394			SGK1 & 2 inhibitor	Probe	Inactive		Tocris Biosciences	3572
FIMM115483-001	AVN944	1	10000	AVN944	VX-944		IMPDH inhibitor	Investigational (Ph 2)	Inactive		ChemieTek	CT-AVN944
FIMM115484-001	Venetoclax	1	10000	ABT-199	GDC-0199	Venclexta	Bcl-2-selective inhibitor	Approved			ChemieTek	CT-A199
FIMM115485-001	BMS-911543	1	10000	BMS-911543			JAK2 inhibitor	Investigational (Ph 1)	Inactive		ChemieTek	CT-BMS911
FIMM115486-001	Ipatasertib	1	10000	GDC-0068	RG7440		AKT inhibitor	Investigational (Ph 2)			ChemieTek	CT-G0068
FIMM115606-001	IOX-2	5	50000	IOX-2			PHD2 inhibitor	Probe	Inactive		Tocris Biosciences	4451
FIMM115607-001	GSK-J4	10	100000	GSK-J4			JMJD3 (histone demethylase) inhibitor	Probe	Inactive		Selleck	S7070-2
FIMM115608-001	UNC1215	2	30000	UNC1215			L3MBTL3 inhibitor	Probe	Inactive		Tocris Biosciences	4666
FIMM115609-001	SGC0946	1	10000	SGC0946			DOT1L inhibitor	Probe	Inactive		Selleck	S7079
FIMM115610-001	UNC0642	1	10000	UNC0642			G9a/GLP inhibitor	Probe	Inactive		Tocris Biosciences	5132
FIMM115611-001	GSK343	1	10000	GSK343			EZH2 inhibitor	Probe	Inactive		SGC	SGCGSK343
FIMM115612-001	UNC0638	1	10000	UNC0638			G9a/GLP inhibitor	Probe	Inactive		Tocris Biosciences	4343
FIMM115613-001	C646	2.5	25000	C646			p300/CREB-binding protein (CBP) inhibitor	Probe	Inactive		Axon Medchem	Axon 1781
FIMM115616-001	Stattic	5	50000		Stattic		STAT3 SH2 domain inhibitor	Probe	Inactive		Tocris Biosciences	2798-3
