# Supplementary material for: Identification of selective cytotoxic and synthetic lethal drug responses in triple negative breast cancer cells
Source: Mol Cancer. 2016 May 10;15:34. doi: 10.1186/s12943-016-0517-3 (PMC4862054; doi:10.1186/s12943-016-0517-3)
Supplement: Additional file 3: Table S3. — Average DSS calculated for the compounds screened using different viability and toxicity measure. (XLSX 53 kb) [file 12943_2016_517_MOESM3_ESM.xlsx]

## Sheet: Sheet1
ID.Drug	Name.Drug	Average.DSS.CellTiter-Blue	Average.DSS.CellTiter-Glo	Average.DSS.CellTox Green
FIMM000060-004	Pilocarpine	0.0507884	0	0.950647
FIMM000160-003	Gefitinib	4.14532	2.8406	0.83454
FIMM000171-004	Anagrelide	0.384345	0.113224	1.1534
FIMM000172-004	Imatinib	0	0.0913882	0.346096
FIMM000173-003	Idarubicin	12.259	5.83458	2.59697
FIMM000176-002	Vatalanib	0.04145	0	0.219737
FIMM000183-003	Erlotinib	3.71468	2.15449	1.092
FIMM000227-002	Dexamethasone	0.498581	0.961763	0.270002
FIMM000249-004	Tretinoin	0.927867	1.1765	0.802419
FIMM000257-002	Goserelin	0.0610041	0	0.723304
FIMM000262-004	Raloxifene	0.238381	0.417897	0.300457
FIMM000263-003	Camptotechin	16.9406	13.7807	4.9175
FIMM000264-002	Plicamycin	23.2318	5.05324	1.44267
FIMM000274-003	Lapatinib	4.73951	1.08253	0.529424
FIMM000287-002	Bortezomib	22.6951	20.9699	13.12
FIMM000290-004	Letrozole	1.10676	0	0.256675
FIMM000296-002	Bexarotene	1.03781	0.68183	1.99398
FIMM000298-004	Celecoxib	1.45688	0	0.309854
FIMM000303-004	Anastrozole	6.31579e-09	0	0.847212
FIMM000304-003	Bicalutamide	0.0760285	0.0098149	1.0205
FIMM000321-002	Clofarabine	9.47193	7.39416	1.46828
FIMM000326-003	Lomustine	0.00209492	0	1.14825
FIMM000337-003	Vincristine	29.1754	14.2403	6.37205
FIMM000344-002	Vinorelbine	20.4636	16.6448	8.42152
FIMM000356-005	Altretamine	0.257919	0	0.089298
FIMM000360-003	Aminoglutethimide	0	0	0.237053
FIMM000370-003	Vinblastine	22.3289	16.0391	7.28513
FIMM000377-005	Chlorambucil	0.520984	0	0.123313
FIMM000390-004	Thalidomide	0.651504	0	0.626228
FIMM000396-002	Clomifene	1.93006	2.40571	3.24298
FIMM000397-004	Dacarbazine	0	0.0253991	0.317734
FIMM000403-004	Cyclophosphamide	0.0943255	0	1.03229
FIMM000406-003	Cytarabine	8.25316	3.74946	1.15381
FIMM000428-003	Finasteride	0.49966	0	0.731878
FIMM000439-004	Fluorouracil	1.84184	0.73821	0.477638
FIMM000446-003	Flutamide	0.145988	0.00281671	0.290471
FIMM000463-004	Ifosfamide	0.0245738	0.000758404	1.16639
FIMM000464-003	Imiquimod	0.0483424	0	1.25054
FIMM000469-002	Levamisole	0.0611245	0	1.34341
FIMM000484-002	Methylprednisolone	0.71868	0.391699	1.33808
FIMM000490-004	Mitoxantrone	11.6195	0.843504	0.355846
FIMM000491-003	Paclitaxel	20.116	18.2815	10.1775
FIMM000519-002	Prednisolone	0.263948	0.377855	0.598921
FIMM000521-004	Procarbazine	0.280499	0	0.629231
FIMM000523-002	Prednisone	0.00300273	0.0486649	0.382056
FIMM000556-005	Topotecan	6.1046	9.17267	5.24478
FIMM000560-004	Temozolomide	0.400138	0	0
FIMM000617-003	Fulvestrant	0.796621	0	0.878008
FIMM000618-004	Megestrol acetate	1.14214	0	0.150127
FIMM000620-004	Tamoxifen	0.656143	0.69598	1.68988
FIMM000649-004	Methotrexate	5.63867	6.24536	0.674096
FIMM000773-002	Nilutamide	0.000309744	0.143308	0.396889
FIMM000822-003	Mitotane	0.199091	0	0.495024
FIMM000833-003	Allopurinol	0	0	0.307891
FIMM000862-003	Busulfan	0.334636	1.61379e-05	0.303045
FIMM000983-003	Hydroxyurea	0.154661	0.948696	1.42646
FIMM001000-003	Mercaptopurine	1.03094	2.76297	0
FIMM001062-003	Thioguanine	2.23866	4.39037	0
FIMM001171-003	Carmustine	0.301147	0	0.137833
FIMM001217-003	Thio-TEPA	0.241033	0.0963717	1.34431
FIMM001220-003	Pipobroman	0.556297	0.0862699	0.0930483
FIMM001244-002	Tacrolimus	0	0.00671057	0.176775
FIMM001823-002	AT 101	14.5872	9.52023	1.22627
FIMM002337-002	BI 2536	15.2203	12.7312	3.15593
FIMM003593-003	Exemestane	0.281355	0	0.229051
FIMM003684-002	Irinotecan	4.89964	2.50828	1.29378
FIMM003706-001	AT9283	14.1429	3.27502	2.70642
FIMM003707-001	Navitoclax	5.14145	2.86449	4.75421
FIMM003708-001	Selumetinib	5.33202	3.645	1.70406
FIMM003709-001	Veliparib	1.23794	0.239779	0.669115
FIMM003710-001	Afatinib	11.7438	3.2272	0.854453
FIMM003711-001	Dovitinib	1.2241	5.99421e-06	0.256593
FIMM003712-001	Obatoclax	16.0285	2.38208	1.01528
FIMM003713-001	Crizotinib	5.25404	0.00127128	0.699565
FIMM003714-001	Danusertib	11.9454	5.71708	2.86421
FIMM003715-001	Foretinib	1.66151	1.05904	1.21901
FIMM003716-001	Abiraterone	0	0.206031	0
FIMM003717-001	Tanespimycin	20.8688	16.6329	5.54052
FIMM003718-001	Alvespimycin	16.3207	12.8887	4.02333
FIMM003719-001	SNS-032	19.1903	21.1565	7.41615
FIMM003720-001	ABT-751	11.8033	7.78447	3.27622
FIMM003721-001	Serdemetan	2.51884	3.97372	0.874071
FIMM003722-001	BIIB021	18.1322	14.3244	3.47056
FIMM003723-001	CUDC-101	14.5016	11.8805	5.21998
FIMM003724-001	Decitabine	3.93054	1.54909	0.620865
FIMM003725-001	Alvocidib	19.9164	16.2672	4.46029
FIMM003727-001	Amonafide	3.88104	2.53051	0.866785
FIMM003728-001	Tipifarnib	10.7122	5.74729	0.593175
FIMM003729-001	Pimasertib	7.84678	5.97879	1.72046
FIMM003730-001	Ponatinib	2.69229	2.0686	1.61547
FIMM003733-001	Motesanib	1.97343	0.00863321	0
FIMM003734-001	Cediranib	0	0.0980331	0.0649339
FIMM003735-001	PF-04691502	19.5175	17.4702	3.70446
FIMM003736-001	Rucaparib	0.797642	0.352649	0.626835
FIMM003737-001	Tarenflurbil	0.0817598	0	0.742791
FIMM003738-001	Tivozanib	2.37116	0.921507	0.654642
FIMM003739-001	MK1775	14.4246	14.4642	9.45462
FIMM003740-001	PF-00477736	9.869	9.34796	3.98257
FIMM003741-001	AZD7762	3.16897	3.76228	2.18497
FIMM003742-001	AZD1152-HQPA	5.00564	2.42029	1.5286
FIMM003743-001	AZD8055	22.9385	20.0837	1.87448
FIMM003744-001	Belinostat	13.1428	13.3772	5.11266
FIMM003745-001	Bimatoprost	0.00107513	0	1.56792
FIMM003746-001	Doramapimod	1.03902	0.481253	0.305698
FIMM003747-002	Bryostatin 1	2.11511	1.37075	1.18442
FIMM003748-001	Tacedinaline	0	0	0.427887
FIMM003749-001	BMS-754807	8.69198	8.42486	3.56052
FIMM003751-001	Trametinib	8.38895	4.77994	1.71862
FIMM003752-001	Sonidegib	0.531027	0.823413	0.119478
FIMM003753-001	OSI-027	10.8632	4.81047	0.00062061
FIMM003754-001	Refametinib	8.59645	6.88282	2.30833
FIMM003755-001	Everolimus	13.8679	7.88715	0.90761
FIMM003756-001	Ruxolitinib	0.327328	0.194845	1.11007
FIMM003757-001	Fasudil	0.0750757	0.138836	1.18552
FIMM003758-001	Indibulin	14.1239	7.33322	2.33805
FIMM003759-001	Iniparib	0.0623198	0.381657	0.815998
FIMM003760-001	MK-2206	1.65821	0.84094	0.191608
FIMM003761-001	Alisertib	12.6154	6.70846	4.87228
FIMM003762-001	Nelarabine	0.859841	0.0952699	0.0449985
FIMM003763-001	Nilotinib	1.12805	0.38172	0.305602
FIMM003764-001	Luminespib	18.8949	13.897	4.24825
FIMM003765-001	2-methoxyestradiol	5.8869	4.32267	2.10763
FIMM003766-002	Plerixafor	0	0	0.407516
FIMM003767-001	Vemurafenib	1.5062	0.951006	1.23557
FIMM003769-001	Vandetanib	6.03851	1.04005	0.235542
FIMM003771-001	YM155	34.6771	33.6888	24.3288
FIMM003772-001	Linsitinib	3.55327	2.32872	1.42166
FIMM003773-001	EMD1214063	3.71473	0.0648854	0.405374
FIMM003774-001	Lestaurtinib	3.36478	4.96069	1.90557
FIMM003775-001	Dasatinib	5.98735	6.22599	1.74363
FIMM003776-001	Tofacitinib	0.0757747	0.263219	0
FIMM003777-001	Fingolimod	3.81857	3.23054	3.62832
FIMM003778-001	Axitinib	3.93676	1.61374	0.472383
FIMM003779-001	Saracatinib	5.05294	4.27164	1.40753
FIMM003781-001	Canertinib	10.7997	8.15791	2.69649
FIMM003782-001	Lenalidomide	0.028544	1.48421e-06	0.471234
FIMM003783-001	Panobinostat	17.0988	15.2463	9.57344
FIMM003784-001	Pazopanib	1.90185	0.468021	0.0653685
FIMM003785-001	Tandutinib	0.0351224	0	0
FIMM003786-001	Temsirolimus	16.1895	7.00256	1.18806
FIMM003787-001	Vorinostat	6.01324	4.39347	2.22163
FIMM003788-001	Entinostat	4.47248	3.92767	1.7735
FIMM003789-001	Enzastaurin	4.60218	0	1.08807
FIMM003790-001	Olaparib	1.7041	1.21049	1.78238
FIMM003791-001	Masitinib	0.344834	1.27386	0.912759
FIMM003792-001	Pictilisib	11.6659	7.87909	1.62111
FIMM003793-001	Vismodegib	0.310438	0	0.0576253
FIMM003794-001	Sorafenib	0.199269	0	0.0581119
FIMM003795-001	Seliciclib	0.929551	0.249434	0.126083
FIMM003796-001	Patupilone	19.5409	9.98346	6.53517
FIMM003797-001	Docetaxel	22.8301	20.0552	8.86288
FIMM023794-002	Pentostatin	0.00648797	0.00015248	0
FIMM023795-004	Sirolimus	16.3193	4.98328	0.073803
FIMM023797-003	Floxuridine	8.40725	7.11903	0.897574
FIMM023798-002	Gemcitabine	10.4138	8.34824	2.78637
FIMM023799-002	Teniposide	11.7592	10.9258	5.47174
FIMM023800-002	Dactinomycin	28.8582	22.9864	7.07806
FIMM023801-003	Streptozocin	0.199461	0	0.165029
FIMM023804-002	Cladribine	1.77292	0.427134	1.02524
FIMM023805-002	Mitomycin C	6.11119	1.69958	2.68109
FIMM023806-002	Carboplatin	0.349615	0	0.091144
FIMM023810-002	Uracil mustard	0.246524	0	0
FIMM023811-004	Daunorubicin	9.98258	5.79594	0.636664
FIMM023814-002	Etoposide	6.59551	4.10316	2.44908
FIMM023818-005	Doxorubicin	8.79447	4.41726	1.15005
FIMM023819-002	Valrubicin	12.9432	7.04118	1.48783
FIMM023820-002	Sunitinib	0.154982	0	0.617399
FIMM023821-002	Ixabepilone	4.20184	2.42443	1.22348
FIMM023825-003	Azacitidine	2.48063	1.47598	0.215019
FIMM023828-002	Fludarabine	1.16287	0.149282	0.617014
FIMM023831-002	Bleomycin	4.8273	2.28598	2.64447
FIMM023832-001	Dactolisib	16.0527	12.9259	1.23443
FIMM023833-001	Quizartinib	0.31135	0	1.05349
FIMM100345-001	APR-246	0.936932	0.146926	0.909255
FIMM100346-001	Carfilzomib	23.1417	21.9341	13.7562
FIMM100347-001	Gandotinib	7.80321	4.28495	1.23468
FIMM100352-001	AZ 3146	1.56911	1.14463	1.28277
FIMM100354-001	S-trityl-L-cysteine	5.46649	0	1.12982
FIMM100355-001	Sotrastaurin	0	0.182788	0.471839
FIMM100357-001	Geldanamycin	21.2834	4.86905	3.02363
FIMM100358-001	Bendamustine	0.0216597	0	1.27522
FIMM100361-001	Cyclopamine	0.00616061	0	0.652904
FIMM100362-001	Midostaurin	8.50686	8.3137	4.83382
FIMM100364-001	Regorafenib	3.20002	2.18556	0.182443
FIMM100365-001	XAV-939	0.620141	0.878883	0.368863
FIMM100366-002	UCN-01	20.6605	22.0451	8.46066
FIMM100367-001	Ruboxistaurin	4.79294	4.78858	4.75809
FIMM100368-001	Capecitabine	0.264265	0.0427219	0.494053
FIMM100373-001	Tivantinib	2.63062	1.91137	1.32288
FIMM100374-001	Niraparib	2.07785	0.418845	0.575424
FIMM100375-001	Volasertib	12.3438	10.8425	6.57222
FIMM100376-001	Toremifene	0.317795	0.319209	1.65865
FIMM100377-001	Lasofoxifene	0	0	0.351863
FIMM100378-002	Galiellalactone	4.88782	0.797063	0.0537103
FIMM100379-001	Omacetaxine	28.7085	23.6331	5.84608
FIMM100380-001	RAF265	3.83947	1.50555	1.49927
FIMM100381-001	Nutlin-3	0.785426	0.679095	0.872212
FIMM100383-001	Mocetinostat	8.73668	6.57036	4.28719
FIMM100386-001	Linifanib	0	0.102331	0.275651
FIMM100387-001	Brivanib	0	0.0785809	0.167318
FIMM100388-001	Buparlisib	9.56066	3.30301	1.14721
FIMM100389-001	Nintedanib	3.0735	3.795	2.59142
FIMM100390-001	Apitolisib	16.5996	11.2914	1.57854
FIMM100391-001	AZD4547	2.20069	1.04225	1.45801
FIMM100392-001	VER 155008	1.58215	1.23289	0.330346
FIMM100393-001	Daporinad	17.4347	17.9286	0.633799
FIMM100395-001	Cabozantinib	0.505596	0.0598508	0.897552
FIMM100396-001	AZD1480	0.710275	0.272033	0.658023
FIMM100397-001	Ridaforolimus	15.8439	6.37421	1.06277
FIMM100398-001	Sonolisib	2.75705	0.261309	0.398944
FIMM100402-001	Tosedostat	7.51745	7.49832	6.97482
FIMM100403-001	PF-04708671	0.117578	0.703603	0.468987
FIMM100407-001	Binimetinib	2.01773	1.77741	1.75357
FIMM100408-001	Tamatinib	1.12773	0.326125	0.992766
FIMM100409-001	KX2-391	20.4563	16.3422	6.82529
FIMM100410-001	PF-3845	0.710755	0.451121	0.317414
FIMM100411-001	MK-0752	0.154779	0	0.759158
FIMM100412-001	TAK-733	5.73968	4.91606	1.596
FIMM100413-001	SB 743921	21.1362	0.508397	0.485852
FIMM100414-001	GSK2126458	17.9279	14.0605	2.44248
FIMM100416-001	TAK-901	6.20198	3.30826	0.881446
FIMM100418-001	JQ1	8.46674	7.01607	2.41432
FIMM100419-001	(-)JQ1	0.155142	0.042543	0.951077
