# Supplementary material for: Identification of selective cytotoxic and synthetic lethal drug responses in triple negative breast cancer cells
Source: Mol Cancer. 2016 May 10;15:34. doi: 10.1186/s12943-016-0517-3 (PMC4862054; doi:10.1186/s12943-016-0517-3)
Supplement: Additional file 4: Table S4. — Average control DSS for the 301 compounds based on viability (average of 150 cell lines comprising 7 tissue types) and cytotoxicity (average of 30 cell lines comprising 3 tissue types) readouts. (XLSX 54 kb) [file 12943_2016_517_MOESM4_ESM.xlsx]

## Sheet: Sheet1
ID.Drug	Name.Drug	Averag.DSS.CellTiter-Glo.150CellLines	Average.DSS.CellTox Green_30CellLines
FIMM000060-004	Pilocarpine	0.118692	0.602076
FIMM000160-003	Gefitinib	6.6903	0.787577
FIMM000171-004	Anagrelide	0.422544	0.730488
FIMM000172-004	Imatinib	0.694036	0.219194
FIMM000173-003	Idarubicin	12.726	2.69805
FIMM000176-002	Vatalanib	0.253179	0.139167
FIMM000183-003	Erlotinib	5.83773	0.833088
FIMM000227-002	Dexamethasone	1.23498	0.171001
FIMM000239-003	Auranofin	4.03183	1.82428
FIMM000249-004	Tretinoin	3.29495	0.508199
FIMM000255-003	Simvastatin	0.933613	1.37533
FIMM000257-002	Goserelin	0.138941	0.458093
FIMM000262-004	Raloxifene	1.09392	0.348281
FIMM000263-003	Camptotechin	20.5717	6.50011
FIMM000264-002	Plicamycin	18.8018	2.83061
FIMM000269-004	Rofecoxib	0.0509519	0.243266
FIMM000274-003	Lapatinib	1.93352	0.357855
FIMM000287-002	Bortezomib	23.8938	12.9237
FIMM000290-004	Letrozole	0.0698555	0.162561
FIMM000296-002	Bexarotene	1.78148	1.26285
FIMM000298-004	Celecoxib	0.117843	0.196241
FIMM000303-004	Anastrozole	0.112752	0.536568
FIMM000304-003	Bicalutamide	0.163797	0.646317
FIMM000321-002	Clofarabine	12.0243	2.31522
FIMM000326-003	Lomustine	0.104397	0.727228
FIMM000337-003	Vincristine	24.1592	5.56527
FIMM000344-002	Vinorelbine	17.2332	7.44147
FIMM000356-005	Altretamine	0.0889474	0.0565554
FIMM000360-003	Aminoglutethimide	0.0949806	0.150134
FIMM000370-003	Vinblastine	20.2237	7.05069
FIMM000377-005	Chlorambucil	0.405588	0.0780984
FIMM000390-004	Thalidomide	0.0241029	0.396611
FIMM000396-002	Clomifene	3.21287	2.891
FIMM000397-004	Dacarbazine	0.691119	0.201232
FIMM000403-004	Cyclophosphamide	0.0131818	0.653784
FIMM000406-003	Cytarabine	8.31405	1.49751
FIMM000428-003	Finasteride	0.534916	0.463523
FIMM000439-004	Fluorouracil	3.41482	0.302504
FIMM000446-003	Flutamide	0.160768	0.183965
FIMM000463-004	Ifosfamide	0.0685301	0.738716
FIMM000464-003	Imiquimod	0.127688	0.792011
FIMM000469-002	Levamisole	0.0820671	0.850823
FIMM000482-005	Melphalan	0.172883	0.522717
FIMM000484-002	Methylprednisolone	1.0071	0.847452
FIMM000490-004	Mitoxantrone	6.15749	0.225369
FIMM000491-003	Paclitaxel	20.2997	9.46437
FIMM000519-002	Prednisolone	0.924551	0.379316
FIMM000521-004	Procarbazine	0.00765216	0.398513
FIMM000523-002	Prednisone	0.195441	0.241969
FIMM000528-005	Mepacrine	16.4919	14.0913
FIMM000556-005	Topotecan	8.04971	6.41306
FIMM000560-004	Temozolomide	0.731138	0
FIMM000617-003	Fulvestrant	0.147258	0.556072
FIMM000618-004	Megestrol acetate	0.677154	0.0950803
FIMM000620-004	Tamoxifen	0.864914	1.16007
FIMM000640-003	Mechlorethamine	0.201569	0.167542
FIMM000649-004	Methotrexate	11.3597	1.07269
FIMM000773-002	Nilutamide	0.177211	0.251363
FIMM000822-003	Mitotane	0.128525	0.313515
FIMM000833-003	Allopurinol	0.0475001	0.194998
FIMM000862-003	Busulfan	0.0325018	0.191928
FIMM000914-002	Deferoxamine	3.50985	0.51776
FIMM000983-003	Hydroxyurea	0.531166	0.903424
FIMM001000-003	Mercaptopurine	4.88917	0
FIMM001062-003	Thioguanine	7.24705	0.0671954
FIMM001171-003	Carmustine	0.106548	0.0872945
FIMM001217-003	Thio-TEPA	0.044352	0.851394
FIMM001220-003	Pipobroman	0.210005	0.0589306
FIMM001244-002	Tacrolimus	0.288941	0.111958
FIMM001823-002	AT 101	13.7743	1.01198
FIMM002337-002	BI 2536	16.2423	2.82656
FIMM003569-002	Pravastatin	3.33428	1.65868
FIMM003593-003	Exemestane	0.165977	0.145066
FIMM003684-002	Irinotecan	4.8925	1.63148
FIMM003705-001	Palbociclib	3.91792	0.25689
FIMM003706-001	AT9283	5.13654	1.72985
FIMM003707-001	Navitoclax	5.7508	4.09669
FIMM003708-001	Selumetinib	9.44933	1.96646
FIMM003709-001	Veliparib	0.208516	0.423773
FIMM003710-001	Afatinib	7.80364	0.831311
FIMM003711-001	Dovitinib	0.449176	0.162509
FIMM003712-001	Obatoclax	10.2612	0.643008
FIMM003713-001	Crizotinib	0.434058	0.443058
FIMM003714-001	Danusertib	9.34216	2.06849
FIMM003715-001	Foretinib	2.87793	0.946841
FIMM003716-001	Abiraterone	0.378119	0
FIMM003717-001	Tanespimycin	18.1918	4.48518
FIMM003718-001	Alvespimycin	13.4431	3.09666
FIMM003719-001	SNS-032	21.0775	6.898
FIMM003720-001	ABT-751	11.5787	2.95779
FIMM003721-001	Serdemetan	4.0259	0.963482
FIMM003722-001	BIIB021	17.0436	3.10816
FIMM003723-001	CUDC-101	12.8819	4.50136
FIMM003724-001	Decitabine	2.7543	0.393214
FIMM003725-001	Alvocidib	18.452	4.41554
FIMM003727-001	Amonafide	4.27491	0.627897
FIMM003728-001	Tipifarnib	9.09496	0.376427
FIMM003729-001	Pimasertib	13.6047	2.139
FIMM003730-001	Ponatinib	3.30102	1.06664
FIMM003732-001	Perifosine	0.689663	0
FIMM003733-001	Motesanib	0.322691	0.0660871
FIMM003734-001	Cediranib	0.449781	0.0411248
FIMM003735-001	PF-04691502	20.2522	3.1559
FIMM003736-001	Rucaparib	0.614687	0.396996
FIMM003737-001	Tarenflurbil	0.053605	0.483235
FIMM003738-001	Tivozanib	2.20207	0.463179
FIMM003739-001	MK1775	15.2403	7.54849
FIMM003740-001	PF-00477736	10.1503	2.84463
FIMM003741-001	AZD7762	7.19724	1.48433
FIMM003742-001	AZD1152-HQPA	5.18017	0.968116
FIMM003743-001	AZD8055	20.7778	1.43159
FIMM003744-001	Belinostat	14.6177	4.41928
FIMM003745-001	Bimatoprost	0.230589	0.993017
FIMM003746-001	Doramapimod	0.888646	0.24441
FIMM003747-002	Bryostatin 1	2.93329	0.774431
FIMM003748-001	Tacedinaline	0.143069	0.270995
FIMM003749-001	BMS-754807	11.3527	2.49244
FIMM003750-001	Idelalisib	2.29968	0.50255
FIMM003751-001	Trametinib	11.3951	1.99953
FIMM003752-001	Sonidegib	0.857594	0.0756695
FIMM003753-001	OSI-027	7.96438	0.000393053
FIMM003754-001	Refametinib	12.898	2.43482
FIMM003755-001	Everolimus	13.4321	0.57482
FIMM003756-001	Ruxolitinib	1.19084	0.703047
FIMM003757-001	Fasudil	0.183705	0.750828
FIMM003758-001	Indibulin	12.8923	1.76825
FIMM003759-001	Iniparib	0.907664	0.516799
FIMM003760-001	MK-2206	2.07158	0.121351
FIMM003761-001	Alisertib	10.3712	3.08578
FIMM003762-001	Nelarabine	1.01773	0.0284991
FIMM003763-001	Nilotinib	1.16645	0.193548
FIMM003764-001	Luminespib	17.8986	3.14855
FIMM003765-001	2-methoxyestradiol	6.97357	1.58631
FIMM003766-002	Plerixafor	0.397549	0.258094
FIMM003767-001	Vemurafenib	1.00108	0.782528
FIMM003769-001	Vandetanib	3.28557	0.367658
FIMM003771-001	YM155	33.2206	22.8449
FIMM003772-001	Linsitinib	4.59128	0.964865
FIMM003773-001	EMD1214063	0.716075	0.256737
FIMM003774-001	Lestaurtinib	6.65647	1.20686
FIMM003775-001	Dasatinib	9.21938	1.18276
FIMM003776-001	Tofacitinib	0.693254	0
FIMM003777-001	Fingolimod	4.13726	3.96358
FIMM003778-001	Axitinib	3.36681	0.299176
FIMM003779-001	Saracatinib	7.37864	0.940158
FIMM003780-002	Bosutinib	7.99672	2.97416
FIMM003781-001	Canertinib	12.14	2.86135
FIMM003782-001	Lenalidomide	0.201003	0.298448
FIMM003783-001	Panobinostat	17.4734	8.23147
FIMM003784-001	Pazopanib	0.725465	0.0414001
FIMM003785-001	Tandutinib	0.450471	0
FIMM003786-001	Temsirolimus	13.094	0.752437
FIMM003787-001	Vorinostat	6.9249	1.47891
FIMM003788-001	Entinostat	5.36423	1.12322
FIMM003789-001	Enzastaurin	0.581562	0.689113
FIMM003790-001	Olaparib	1.40961	1.12884
FIMM003791-001	Masitinib	1.70373	0.578081
FIMM003792-001	Pictilisib	12.2558	1.26935
FIMM003793-001	Vismodegib	0.360194	0.036496
FIMM003794-001	Sorafenib	0.848668	0.0368042
FIMM003795-001	Seliciclib	0.497634	0.0798524
FIMM003796-001	Patupilone	18.3043	6.64944
FIMM003797-001	Docetaxel	23.237	8.9509
FIMM023794-002	Pentostatin	0.527869	0
FIMM023795-004	Sirolimus	10.1627	0.0467419
FIMM023796-003	Estramustine	0.229611	1.83213
FIMM023797-003	Floxuridine	12.0705	1.76396
FIMM023798-002	Gemcitabine	13.3263	4.26524
FIMM023799-002	Teniposide	13.7949	4.96007
FIMM023800-002	Dactinomycin	25.9632	5.88475
FIMM023801-003	Streptozocin	0.144383	0.104518
FIMM023804-002	Cladribine	3.32188	0.846105
FIMM023805-002	Mitomycin C	5.35566	2.33378
FIMM023806-003	Carboplatin	0.336958	0.995849
FIMM023807-004	Cisplatin	0.470472	0
FIMM023808-003	Pemetrexed	7.1459	1.37418
FIMM023809-002	Oxaliplatin	2.57137	0.817483
FIMM023810-002	Uracil mustard	0.201166	0
FIMM023811-004	Daunorubicin	10.2829	0.432952
FIMM023814-002	Etoposide	6.75635	1.99823
FIMM023816-003	Arsenic(III) oxide	0.225404	0.0348599
FIMM023818-005	Doxorubicin	8.1928	0.728364
FIMM023819-002	Valrubicin	10.8988	0.94229
FIMM023820-002	Sunitinib	1.40193	0.39102
FIMM023821-002	Ixabepilone	2.01634	1.27531
FIMM023825-003	Azacitidine	2.52087	0.206215
FIMM023828-002	Fludarabine	1.71865	0.390776
FIMM023831-002	Bleomycin	4.9937	2.25436
FIMM023832-001	Dactolisib	13.351	0.781809
FIMM023833-001	Quizartinib	1.29942	0.667211
FIMM100345-001	APR-246	0.568254	0.575862
FIMM100346-001	Carfilzomib	23.2871	13.9395
FIMM100347-001	Gandotinib	6.38969	1.0526
FIMM100352-001	AZ 3146	3.69947	0.812419
FIMM100354-001	S-trityl-L-cysteine	2.85707	0.715551
FIMM100355-001	Sotrastaurin	1.17111	0.298831
FIMM100357-001	Geldanamycin	11.1754	2.30481
FIMM100358-001	Bendamustine	0.275635	0.80764
FIMM100361-001	Cyclopamine	0.445078	0.413506
FIMM100362-001	Midostaurin	10.1389	3.39326
FIMM100364-001	Regorafenib	3.63089	0.115547
FIMM100365-001	XAV-939	1.33486	0.368875
FIMM100366-002	UCN-01	22.0476	6.95034
FIMM100367-001	Ruboxistaurin	5.67028	3.58839
FIMM100368-001	Capecitabine	0.580536	0.349478
FIMM100371-002	Chloroquine	9.98255	5.76577
FIMM100372-002	Valproic acid	1.26799	0.0209203
FIMM100373-001	Tivantinib	3.51577	0.928473
FIMM100374-001	Niraparib	1.71657	0.399692
FIMM100375-001	Volasertib	13.3008	5.02658
FIMM100376-001	Toremifene	0.915235	1.10619
FIMM100377-001	Lasofoxifene	0.250269	0.222847
FIMM100378-002	Galiellalactone	3.89617	0.620875
FIMM100379-001	Omacetaxine	26.7492	5.52143
FIMM100380-001	RAF265	2.62873	0.949536
FIMM100381-001	Nutlin-3	1.37364	0.552401
FIMM100382-002	Neratinib	5.23499	1.1295
FIMM100383-001	Mocetinostat	9.0534	3.38671
FIMM100384-001	Rabusertib	1.32721	0.393948
FIMM100385-001	Galunisertib	0.199632	0.0297422
FIMM100386-001	Linifanib	0.43026	0.174579
FIMM100387-001	Brivanib	0.139544	0.105968
FIMM100388-001	Buparlisib	8.03392	1.33351
FIMM100389-001	Nintedanib	4.77845	1.88137
FIMM100390-001	Apitolisib	14.723	1.18784
FIMM100391-001	AZD4547	0.95858	0.923407
FIMM100392-001	VER 155008	3.03746	0.209219
FIMM100393-001	Daporinad	14.5081	1.29344
FIMM100395-001	Cabozantinib	1.29561	0.56845
FIMM100396-001	AZD1480	0.963676	0.416748
FIMM100397-001	Ridaforolimus	9.4795	0.673087
FIMM100398-001	Sonolisib	1.59615	0.252665
FIMM100399-001	Quisinostat	16.7168	5.76515
FIMM100402-001	Tosedostat	8.03477	4.70825
FIMM100403-001	PF-04708671	0.835619	0.297025
FIMM100407-001	Binimetinib	5.23292	1.54572
FIMM100408-001	Tamatinib	1.15378	0.631393
FIMM100409-001	KX2-391	19.7824	5.86596
FIMM100410-001	PF-3845	1.75351	0.201029
FIMM100411-001	MK-0752	0.0465291	0.4808
FIMM100412-001	TAK-733	11.178	1.87565
FIMM100413-001	SB 743921	3.53805	0.307706
FIMM100414-001	Omipalisib	17.7481	2.06686
FIMM100415-001	Ibrutinib	3.13627	0.427947
FIMM100416-001	TAK-901	6.72052	0.624797
FIMM100417-002	Fostamatinib	3.04349	1.66582
FIMM100418-001	JQ1	11.5716	1.55529
FIMM100419-001	(-)JQ1	0.705972	0.602349
FIMM109440-001	NVP-BGJ398	0.473345	0.0962064
FIMM109441-001	Momelotinib	3.99745	0.906485
FIMM109442-001	INK128	15.0999	1.35078
FIMM109443-001	PIK-75	27.4332	12.0685
FIMM109444-001	TGX-221	1.229	0.693947
FIMM109445-001	Tubacin	4.11902	1.40829
FIMM109446-001	Tubastatin A	1.66263	0.704681
FIMM109447-001	Atorvastatin	3.34723	1.53888
FIMM109448-001	Varespladib	0.1579	0
FIMM109449-001	StemRegenin 1	1.20948	0.69778
FIMM109450-001	VX-11E	2.22378	1.95552
FIMM109451-001	PFI-1	3.79836	0.0216648
FIMM109453-001	4-hydroxytamoxifen	1.54475	2.03923
FIMM109454-001	15D-PGJ2	0.0599071	0
FIMM109455-001	RD162	0.365361	0.646116
FIMM109456-001	Enzalutamide	0.414703	0.0450394
FIMM109458-002	Indoximod	0.182819	0.182441
FIMM109459-001	Dacomitinib	5.13888	0.668974
FIMM109460-001	Dinaciclib	20.0748	5.88736
FIMM109461-001	Dabrafenib	1.05741	0.830662
FIMM109462-001	I-BET151	7.23062	1.20715
FIMM109463-001	Ralimetinib	2.45724	0.614756
FIMM109464-001	Crenolanib	5.78161	2.90045
FIMM109465-001	PF-4800567	0.396959	0.00899576
FIMM109466-001	Metformin	1.51083	1.48316
FIMM109467-001	PF-670462	1.0965	0.216057
FIMM109468-001	ZSTK474	12.2686	0.136051
FIMM115468-001	PAC-1	3.59041	0.700948
FIMM115469-001	AZD2014	14.4901	0.516992
FIMM115470-001	CPI-613	0.00529725	0.00392443
FIMM115471-001	FG-4592	0.0311323	0.273534
FIMM115472-001	Pevonedistat	13.122	2.64917
FIMM115473-001	GSK2636771	0.511481	0
FIMM115474-001	AT-406	2.98294	2.68991
FIMM115476-001	(5Z)-7-Oxozeaenol	10.1773	3.11328
FIMM115477-001	Rebastinib	0.841283	0.203515
FIMM115478-001	Lomeguatrib	0.0754778	0.224107
FIMM115479-001	GSK269962	4.07348	0.863194
FIMM115481-001	PF 431396	7.20654	2.95335
FIMM115482-001	GSK650394	0.812589	0.842424
FIMM115483-001	AVN944	12.2194	0.955632
FIMM115484-001	Venetoclax	2.52345	1.18272
FIMM115485-001	BMS-911543	0.94456	0.45529
FIMM115486-001	Ipatasertib	5.29	0.736366
FIMM115606-001	IOX-2	0.489333	1.93702
FIMM115607-001	GSK-J4	14.0842	8.14727
FIMM115608-001	UNC1215	0.411879	1.01562
FIMM115609-001	SGC0946	0.896228	1.11348
FIMM115610-001	UNC0642	3.4946	1.92839
FIMM115611-001	GSK343	1.97348	1.98069
FIMM115612-001	UNC0638	5.37537	3.7307
FIMM115613-001	C646	0.515099	0.306648
FIMM115616-001	Stattic	13.3084	8.8259
