# Supplementary material for: Identification of selective cytotoxic and synthetic lethal drug responses in triple negative breast cancer cells
Source: Mol Cancer. 2016 May 10;15:34. doi: 10.1186/s12943-016-0517-3 (PMC4862054; doi:10.1186/s12943-016-0517-3)
Supplement: Additional file 10: Table S5. — Percent inhibition data of drug combination matrices in Fig. 7 & S5. (XLSX 64 kb) [file 12943_2016_517_MOESM10_ESM.xlsx]

## Sheet: Figure 7
MDA-MB-231
CellTox Green
	Dactolisib (nM)	0.1	0.3	1	3	10	30	100
Trametinib (nM)	0	-3.87775	-2.22273	-4.26816	-11.2937	-9.15118	-9.9188	-2.81118
0.03	-0.667666	0.247074	-0.614857	-4.28608	-1.26366	-10.9882	-13.144	5.68837
0.1	4.29362	-3.18179	-4.99807	-8.59196	-5.34982	-12.6328	-11.7756	-9.74057
0.3	4.92168	2.49903	2.30005	-1.74461	5.47996	-5.81285	-9.90183	-11.1994
1	22.6111	23.4928	19.9857	13.3665	14.5265	6.12593	3.22328	-1.51168
3	58.4613	52.5137	56.829	44.9505	45.406	24.93	22.3008	19.3925
10	96.1458	89.223	74.1289	67.8238	69.7211	41.8112	35.2892	42.4732
30	100.091	96.9106	100	81.543	79.2957	45.4004	50.0382	88.8505
MDA-MB-231
Cell Titer-Glo
	Dactolisib (nM)	0.1	0.3	1	3	10	30	100
Trametinib (nM)	0	2.36274	2.84139	10.5167	22.1056	35.6344	45.9676	50.2867
0.03	0	-8.38151	-5.9573	3.50587	12.3778	33.931	42.6959	47.3867
0.1	-0.452839	1.70671	0.0793055	0.417175	18.3721	31.0985	42.8592	45.9648
0.3	1.35195	-4.33834	-3.30502	-1.6016	12.5214	33.8043	43.9348	48.9043
1	11.1502	12.8874	8.46129	19.7152	27.6438	37.4815	53.9216	53.9498
3	29.2149	23.5162	25.0873	33.6269	36.7353	58.1394	60.5354	64.6237
10	48.4594	47.809	43.9798	48.8705	56.8189	69.2215	74.5711	71.1079
30	55.5209	55.7996	57.1455	59.9808	65.4317	76.6828	79.58	99.4186
DU-4475
CellTox Green
	Dactolisib (nM)	0.1	0.3	1	3	10	30	100
Trametinib (nM)	0	3.91678	0.129829	-2.02559	0.808733	15.8594	42.7428	71.4834
0.03	3.10641	2.70711	2.77186	1.59065	4.31411	25.7369	45.4427	69.2603
0.1	1.16879	-2.24732	-5.30827	-2.46315	-0.320485	13.5666	37.1105	64.248
0.3	6.98264	2.53248	2.09885	2.38042	-0.451949	17.1554	45.1749	62.3261
1	24.8784	19.922	11.993	11.7801	14.3633	31.2456	58.5695	71.6796
3	73.2788	68.0467	64.9043	55.3428	53.051	61.8444	62.6547	70.0913
10	82.1477	76.8136	68.7256	61.7168	55.6812	56.7771	61.5324	59.2749
30	91.4002	79.1878	68.708	70.5337	48.8225	47.5913	57.873	100
DU-4475
Cell Titer-Glo
	Dactolisib (nM)	0.1	0.3	1	3	10	30	100
Trametinib (nM)	0	7.39213	14.6429	16.0231	27.9545	71.3643	85.2272	96.7136
0.03	-5.59622	-2.84342	-0.813039	-3.57344	23.8443	69.7978	85.7481	96.8923
0.1	9.59741	-0.695171	-3.87762	-3.19702	25.2663	67.1705	85.9192	96.7212
0.3	13.3768	6.24386	-6.44411	-0.102026	34.3042	69.1932	88.6263	98.4664
1	54.3	42.6424	42.7565	45.4066	60.7485	81.9953	96.5197	99.4436
3	95.7212	93.4513	93.4323	92.9228	94.8277	99.2421	100.189	100.086
10	100.086	99.9721	99.744	99.7858	99.839	100.139	100.413	100.269
30	99.1965	99.2079	98.9683	99.033	99.6223	99.9531	100.272	100.105
DU-4475
CellTox Green
	Trametinib (nM)	0.03	0.1	0.3	1	3	10	30
Iniparib (nM)	0	-2.28859	-3.86636	0.69072	9.97649	49.3856	53.3379	62.0087
1	4.72002	-1.2655	-1.19964	-3.0631	14.2442	51.0774	62.6682	63.976
3	1.81306	-2.63271	-0.486349	-1.93612	15.667	60.1174	62.3797	72.4159
10	3.36579	-3.48328	-0.360201	3.30643	19.5396	67.7104	69.1017	76.1001
30	2.10153	-3.2449	-2.74773	-0.22756	14.0392	63.5855	66.5695	72.1497
100	2.2147	-1.16439	-1.22376	3.29994	21.6563	67.7503	75.6456	77.7475
300	4.18111	-2.05392	0.337321	1.64981	26.91	65.9953	79.6258	75.1605
1000	5.71808	2.9892	6.65305	5.783	34.3091	80.1007	89.7677	111.186
DU-4475
Cell Titer-Glo
	Trametinib (nM)	0.03	0.1	0.3	1	3	10	30
Iniparib (nM)	0	-9.2937	-7.03118	4.30343	35.6591	93.0778	99.8066	99.0389
1	4.67807	-8.20652	-0.405245	9.83117	40.4669	93.603	100.027	98.903
3	8.1049	-6.7447	-2.16824	5.49346	43.4677	93.7463	100.045	98.9765
10	2.01888	-10.84	-15.9233	3.76719	43.0747	93.7058	100.075	98.6018
30	9.2986	1.20349	1.41285	6.84142	43.835	95.3991	100.093	99.1638
100	-2.26741	-6.58309	3.70475	8.12326	42.6964	96.0381	100.122	98.9544
300	8.82112	1.87196	1.71403	10.8339	54.1522	97.5955	100.119	98.9581
1000	19.2155	2.23558	2.95914	26.2381	58.9748	98.8039	100.291	99.6119
DU-4475
CellTox Green
	Trametinib (nM)	0.03	0.1	0.3	1	3	10	30
Ponatinib (nM)	0	-1.81569	-0.843977	-2.67497	9.20432	48.2948	60.3618	60.2359
1	4.62012	-1.37213	-0.790336	0.41451	12.4124	54.1416	67.4846	73.3356
3	3.75775	-2.47176	-2.05811	-1.53202	15.0841	61.4748	74.0473	78.2168
10	5.33602	-0.529355	0.386658	2.97068	18.0395	66.2117	80.7575	80.3697
30	5.55677	3.00266	3.43281	3.53081	22.9631	70.995	75.7401	76.3518
100	11.5377	0.725005	3.25745	8.74322	44.4584	84.7424	84.1286	85.4593
300	18.9277	10.0884	11.7007	24.7425	66.1983	86.2515	87.5513	87.6287
1000	69.7386	63.3966	70.2636	84.1874	93.8602	87.8071	98.7766	100
DU-4475
Cell Titer-Glo
	Trametinib (nM)	0.03	0.1	0.3	1	3	10	30
Ponatinib (nM)	0	-11	-13	4	30	92	100	99
1	0	-26	-13	-16	32	90	99	99
3	1	-11	-13	-4	39	90	100	99
10	4	-13	-8	4	36	93	100	98
30	2	2	1	16	49	96	100	99
100	13	6	3	23	70	98	100	99
300	35	31	37	52	91	100	100	100
1000	87	82	85	94	100	100	100	100

## Sheet: Figure S5
CAL-148
CellTox Green
	Dactolisib (nM)	0.1	0.3	1	3	10	30	100
Everolimus (nM)	-5.38979	-3.74397	-8.14645	-6.09806	-7.56793	13.2972	35.1816	66.9934
0.1	-8.1509	-9.2333	-8.37484	-11.3483	-5.99765	16.2956	45.7684	67.6803
0.3	-6.73702	-9.73007	-9.24574	-8.50814	4.33405	33.79	52.6476	73.2132
1	-8.34996	-11.7287	-10.3086	-0.909111	18.7767	39.9858	64.3363	75.65
3	-8.9898	-7.68523	-4.43181	11.2621	38.3853	51.5074	66.8797	72.0046
10	-7.54571	-4.98989	0.656728	14.2419	37.7463	58.2178	69.7323	78.9371
30	-0.489658	3.4045	5.37824	16.7381	46.3096	61.353	72.5974	72.2739
100	5.891	1.34989	13.921	28.9174	54.1459	74.8955	79.9778	100
CAL-148
Cell Titer-Glo
	Dactolisib (nM)	0.1	0.3	1	3	10	30	100
Everolimus (nM)	-7.70124	-9.08063	2.13636	-3.97555	14.2271	51.7412	77.6348	93.5665
0.1	-9.09393	-5.1864	2.2295	-2.0373	30.0125	63.5481	83.6535	92.8835
0.3	-5.05777	-7.57261	2.73513	15.6775	51.6126	75.457	87.2107	93.9702
1	10.1998	11.6014	23.3462	43.3407	70.077	83.9374	91.5041	95.2475
3	20.4144	20.8624	42.4403	57.1213	76.5969	89.659	93.6419	96.6713
10	34.5011	35.7474	54.3404	66.7238	83.6491	92.1428	95.0302	97.1991
30	34.6075	41.7839	53.8968	67.5621	85.0418	91.8101	95.5491	97.5273
100	40.2182	44.964	54.979	68.9371	87.3304	94.0633	97.7091	101.47
DU4475
CellTox Green
	Dactolisib (nM)	0.1	0.3	1	3	10	30	100
Everolimus (nM)	-6.57215	-4.26974	-7.75121	-6.1781	-3.55488	13.5327	36.7662	76.9057
0.1	-5.36009	-5.15584	-7.68932	-1.46187	2.25066	25.643	52.2538	81.165
0.3	-5.2198	-4.44407	-3.39602	1.48113	17.3742	48.072	59.6181	77.4287
1	-0.131178	1.10461	2.28573	14.3414	38.5095	58.1976	66.2189	84.6578
3	5.72594	8.46676	12.6198	26.1918	45.2661	65.0595	70.5339	78.4881
10	10.6897	13.9928	20.1325	37.1634	54.7182	68.4563	75.6999	80.8803
30	15.7959	22.6887	28.1683	43.2691	58.5659	75.6792	72.304	82.7814
100	25.2077	25.7245	33.3446	46.1285	70.7433	80.4006	82.9795	100
DU4475
Cell Titer-Glo
	Dactolisib (nM)	0.1	0.3	1	3	10	30	100
Everolimus (nM)	-15.4863	-10.6094	-9.63545	-9.41577	9.73309	54.8812	85.6109	98.0558
0.1	-19.6785	-16.2405	-17.4012	-0.826245	39.9209	74.5353	88.8768	98.5025
0.3	-1.68178	-7.40203	5.59942	16.4993	61.9329	85.34	94.0466	98.9821
1	-0.16354	14.1853	29.6765	52.2743	78.2626	91.5606	97.5359	99.2458
3	37.2994	38.6028	52.7649	73.2685	87.7784	95.9029	98.0046	99.2531
10	50.9709	54.6102	64.3751	78.16	90.345	95.8187	98.8174	99.2897
30	64.9426	64.1554	71.5184	82.8466	92.7395	97.3565	99.0444	99.4105
100	65.7737	69.7902	74.8575	83.4946	92.2599	97.8728	99.3849	100.348
MDA-MB-231
CellTox Green
	Dactolisib (nM)	0.1	0.3	1	3	10	30	100
Everolimus (nM)	-6.05188	0.932664	2.90569	-4.18232	-4.02349	-2.438	0.236569	-3.47079
0.1	4.96402	3.70252	-1.85353	1.57431	-5.69975	-3.69224	-4.42282	-4.14874
0.3	0.658582	-1.35074	-3.46353	-4.45186	-2.52331	-2.14758	-3.85197	-2.74112
1	0.124033	-1.51592	-5.35034	1.18496	-4.17233	-6.62455	-3.0152	-1.76187
3	5.13011	1.93007	1.59972	-3.38185	-6.895	-4.71505	-6.01921	1.14049
10	1.50896	5.63108	-3.41271	-0.680969	-2.62223	-2.71752	-0.595659	2.16149
30	2.58078	7.51607	1.74402	0.00877303	-5.89759	-7.2562	9.67423	2.66882
100	-3.85469	-4.21771	-0.882446	0.308266	-1.29629	-5.71699	-0.901505	100
MDA-MB-231
Cell Titer-Glo
	Dactolisib (nM)	0.1	0.3	1	3	10	30	100
Everolimus (nM)	-3.37177	-2.42364	-1.19049	0.403294	14.2704	32.4448	45.2271	48.8829
0.1	-7.93501	-5.55887	-3.39795	4.99561	21.8205	34.1404	47.6876	48.4351
0.3	0.871542	-1.49878	6.15896	18.3567	29.234	42.0715	49.9358	50.0172
1	2.27629	6.54578	16.4284	25.9243	39.7536	46.8005	48.1588	51.8698
3	16.6233	18.5137	26.5728	29.7633	44.5873	51.771	53.7428	52.9576
10	12.5545	17.2311	22.3353	40.9489	43.6566	51.5325	50.183	52.8907
30	17.0741	18.5603	23.1991	33.8583	44.0434	50.468	49.1069	52.2043
100	24.6533	22.1899	27.582	30.3014	46.5039	48.5339	51.39	100
CAL-148
CellTox Green
	Trametinib (nM)	0.03	0.1	0.3	1	3	10	30
Iniparib (nM)	2.87044	0.982407	-4.26223	-5.99812	-6.71937	-9.56824	-7.1296	-6.63111
1	7.89737	3.6455	-1.89588	-2.08418	-5.13312	2.71409	-8.56622	-6.28309
3	4.04816	0.354462	1.68937	-2.18001	-6.1032	-1.23599	-5.61059	-7.69786
10	4.53824	1.16734	-1.34359	-2.38428	-5.77199	-5.94432	-6.8648	-7.14305
30	1.98191	-2.72053	2.58295	-4.93978	-4.81368	-5.48954	-9.55143	-7.98787
100	6.28337	3.07051	-0.44581	-3.96802	-3.70742	-7.85253	-7.34227	-6.5151
300	3.95737	-0.201189	-1.85133	-2.48264	-4.19162	-1.59326	3.85565	-6.29234
1000	8.8397	7.82255	11.2615	2.09035	3.07556	0.536877	-1.9169	100
CAL-148
Cell Titer-Glo
	Trametinib (nM)	0.03	0.1	0.3	1	3	10	30
Iniparib (nM)	-6.59073	-11.6542	-10.8997	-17.3744	-12.1601	7.2416	13.055	10.3258
1	-5.50793	-0.471136	4.64998	-2.22403	2.85714	8.51078	0.620539	-2.11309
3	-7.12326	-2.48142	-8.96491	-7.58922	-0.590954	-2.65893	0.376465	-1.80689
10	-12.7192	-9.06697	-5.12185	-7.17207	1.62346	0.749233	-1.48293	5.10262
30	-7.45165	-4.32306	-5.38368	3.40298	1.79653	-8.40575	5.85259	2.66632
100	-8.50338	-6.59961	-6.52417	-1.96221	-1.06579	-3.08495	2.59532	0.669354
300	-16.225	-13.3804	-16.1407	-13.8641	-7.44277	-12.1379	-6.17359	-7.11438
1000	-12.2532	-15.3685	-2.88525	-6.00939	-9.92789	-6.56854	4.26833	100.021
CAL-148
CellTox Green
	Trametinib (nM)	0.03	0.1	0.3	1	3	10	30
Ponatinib (nM)	3.16723	3.55735	-2.85975	-0.913554	0.0862012	-5.01744	8.48415	-6.00031
1	9.46791	1.11084	0.621181	-2.61092	-3.13079	-4.02657	-6.69703	-7.51105
3	7.39908	4.37493	-1.71691	-0.852236	-4.82815	-5.30182	-4.14388	-11.0942
10	9.91491	2.77443	-1.9924	2.20124	-6.13095	-5.66795	-7.66835	-7.28
30	2.7611	1.02553	-0.477217	-3.71287	-6.77879	-9.17109	-8.57035	-7.80698
100	-2.46962	-0.829131	-2.88107	-5.68217	-3.66933	-6.14428	-8.69299	-9.00136
300	-0.387461	-2.42696	-3.9377	-4.88681	-5.95765	-9.72651	-7.16269	-8.41661
1000	2.08927	3.5769	22.3848	3.87816	0.947324	0.734043	-2.88285	100
CAL-148
Cell Titer-Glo
	Trametinib (nM)	0.03	0.1	0.3	1	3	10	30
Ponatinib (nM)	3.24963	-3.6562	-8.16251	-4.49892	-5.07551	-0.449448	2.62868	5.82656
1	-4.37473	-6.34846	-14.8377	-8.48186	-12.9083	-6.06016	-0.138974	-1.0083
3	-10.2826	-13.6047	-6.24644	-2.80018	-5.09325	-1.0083	-1.53167	2.6065
10	-13.9906	-14.2655	-6.90731	-3.97555	0.938814	-2.68486	-3.01308	0.42875
30	-13.9152	-9.47981	-8.47299	-5.75855	-8.60161	-1.77562	2.1674	4.53144
100	-8.30888	-9.94552	-13.3829	-3.53201	-4.41021	-2.51632	-2.80462	4.91288
300	-5.90936	-10.5753	-7.12908	-5.09769	-3.807	4.16774	8.58535	16.1875
1000	-4.31707	-2.67599	-0.227681	-6.02468	-2.15262	8.18617	10.4615	99.4966
