# Supplementary material for: Identification of selective cytotoxic and synthetic lethal drug responses in triple negative breast cancer cells
Source: Mol Cancer. 2016 May 10;15:34. doi: 10.1186/s12943-016-0517-3 (PMC4862054; doi:10.1186/s12943-016-0517-3)
Supplement: Additional file 13: Table S6. — Raw screening data using all the viability and toxicity readouts. (XLSX 1970 kb) [file 12943_2016_517_MOESM13_ESM.xlsx]

## Sheet: CellTiter-Glo
ID.Drug	Name.Drug	DSS	EC50	SLOPE	MAX	MIN	CONC_1	CONC_2	CONC_3	CONC_4	CONC_5	RESULT_NUMERIC_1	RESULT_NUMERIC_2	RESULT_NUMERIC_3	RESULT_NUMERIC_4	RESULT_NUMERIC_5	Readout	SAMPLE_ID
FIMM000060-004	Pilocarpine	0	40000	-0.5	100	68.95	4	40	400	4000	40000	91.66	94.28	94.51	92.19	91.59	CellTiter-Glo	BT-474
FIMM000160-003	Gefitinib	0	10000	-2.5	100	14.29	1	10	100	1000	10000	97.73	100.22	96.46	100.57	69.82	CellTiter-Glo	BT-474
FIMM000171-004	Anagrelide	0.269171	10000	-0.5	100	72.5	1	10	100	1000	10000	90.63	95.52	93.71	90.68	88.05	CellTiter-Glo	BT-474
FIMM000172-004	Imatinib	0	10000	-2.5	100	43.32	1	10	100	1000	10000	99.22	103.94	98.96	101.94	87.38	CellTiter-Glo	BT-474
FIMM000173-003	Idarubicin	4.43762	403.79	-1.78	100	0	0.1	1	10	100	1000	105.6	111.09	98.69	92.3	16.65	CellTiter-Glo	BT-474
FIMM000176-002	Vatalanib	0	10000	-0.61	100	75	1	10	100	1000	10000	100.61	104.97	102.77	95.25	94.53	CellTiter-Glo	BT-474
FIMM000183-003	Erlotinib	0	10000	-0.88	100	0	1	10	100	1000	10000	100.93	99.93	98.27	96.34	75.89	CellTiter-Glo	BT-474
FIMM000227-002	Dexamethasone	0	10000	-2.5	100	75	1	10	100	1000	10000	107.16	130.06	145.14	138.99	137.34	CellTiter-Glo	BT-474
FIMM000239-003	Auranofin	1.21574	2394.73	-2	100	0	0.25	2.5	25	250	2500	99.43	99.36	96.84	98.99	47.85	CellTiter-Glo	BT-474
FIMM000249-004	Tretinoin	0	10000	-1.15	100	0	1	10	100	1000	10000	101.59	96.62	92.65	97.01	62.22	CellTiter-Glo	BT-474
FIMM000255-003	Simvastatin	5.54979	1199.32	-1.26	100	43.53	1	10	100	1000	10000	100.93	100.9	97.47	74.98	47.21	CellTiter-Glo	BT-474
FIMM000257-002	Goserelin	0	10000	-2.5	100	31.81	1	10	100	1000	10000	99.18	98.01	99.18	100.71	92.62	CellTiter-Glo	BT-474
FIMM000262-004	Raloxifene	0.665774	8261.66	-2.5	100	38.97	1	10	100	1000	10000	99.71	104.76	101.44	102.28	62.29	CellTiter-Glo	BT-474
FIMM000263-003	Camptotechin	8.72759	397.84	-1.83	100	31.54	0.5	5	50	500	5000	105.57	111.01	98.15	58.73	32.19	CellTiter-Glo	BT-474
FIMM000264-002	Plicamycin	6.46759	2441.49	-2.5	100	6.89	1	10	100	1000	10000	103.62	107.72	100.01	90.97	9.55	CellTiter-Glo	BT-474
FIMM000269-004	Rofecoxib	0	10000	-2.5	100	72.32	1	10	100	1000	10000	103.2	103.37	100.66	101.39	94.46	CellTiter-Glo	BT-474
FIMM000274-003	Lapatinib	0	1000	-1.77	100	72.11	0.1	1	10	100	1000	101.76	105.31	100.56	99.92	96.83	CellTiter-Glo	BT-474
FIMM000287-002	Bortezomib	24.4491	8.94	-2.22	100	1.2	0.1	1	10	100	1000	98.58	99.19	44.5	1.56	1.31	CellTiter-Glo	BT-474
FIMM000290-004	Letrozole	0	10000	-0.5	100	75	1	10	100	1000	10000	99.75	102.62	95.45	94.44	91.73	CellTiter-Glo	BT-474
FIMM000296-002	Bexarotene	1.515	1884.26	-1.04	100	75	1	10	100	1000	10000	102.8	99.81	108.67	87.78	82.08	CellTiter-Glo	BT-474
FIMM000298-004	Celecoxib	0	10000	-2.5	100	16.87	1	10	100	1000	10000	96.55	27.28	99	100	92.88	CellTiter-Glo	BT-474
FIMM000303-004	Anastrozole	0	10000	-2.5	100	61.83	1	10	100	1000	10000	100.12	101.31	104.24	103.67	97.53	CellTiter-Glo	BT-474
FIMM000304-003	Bicalutamide	0	10000	-2.5	100	75	1	10	100	1000	10000	109.73	106.71	107.92	109.66	108.37	CellTiter-Glo	BT-474
FIMM000321-002	Clofarabine	5.27283	196.13	-0.73	100	66.61	1	10	100	1000	10000	100.76	102.03	82.31	78.66	66.33	CellTiter-Glo	BT-474
FIMM000326-003	Lomustine	0	10000	-2.5	100	73.24	1	10	100	1000	10000	100.98	104.79	103.59	100.8	97.19	CellTiter-Glo	BT-474
FIMM000337-003	Vincristine	11.4676	7.55	-2.28	100	55.88	0.1	1	10	100	1000	97.79	100.27	71.05	58.45	53.48	CellTiter-Glo	BT-474
FIMM000344-002	Vinorelbine	12.3036	76.33	-1.45	100	51.17	1	10	100	1000	10000	97.39	99.29	70.23	55.74	48.17	CellTiter-Glo	BT-474
FIMM000356-005	Altretamine	0	10000	-2.5	100	48.5	1	10	100	1000	10000	106.45	101.34	98.42	100.94	98.73	CellTiter-Glo	BT-474
FIMM000360-003	Aminoglutethimide	0	10000	-2.5	100	75	1	10	100	1000	10000	102.64	104.57	99.07	100.11	105.18	CellTiter-Glo	BT-474
FIMM000370-003	Vinblastine	14.2791	5.38	-2.5	100	49.49	0.1	1	10	100	1000	96.2	100.33	58.21	52.34	46.77	CellTiter-Glo	BT-474
FIMM000377-005	Chlorambucil	0	10000	-0.5	100	75	1	10	100	1000	10000	102.05	99.06	98.74	96.69	96	CellTiter-Glo	BT-474
FIMM000390-004	Thalidomide	0	10000	-2.5	100	3.33	1	10	100	1000	10000	99.18	94	103.24	102.12	94.64	CellTiter-Glo	BT-474
FIMM000396-002	Clomifene	4.51122	3940.91	-2.5	100	0	1	10	100	1000	10000	105.51	107.34	104.85	98.5	8.15	CellTiter-Glo	BT-474
FIMM000397-004	Dacarbazine	0	10000	-2.5	100	75	1	10	100	1000	10000	101.16	104.81	96.85	100.91	101.51	CellTiter-Glo	BT-474
FIMM000403-004	Cyclophosphamide	0	40000	-0.5	100	74.99	4	40	400	4000	40000	93.93	100.01	99.04	93.07	92.82	CellTiter-Glo	BT-474
FIMM000406-003	Cytarabine	0.361387	10000	-0.5	100	70	1	10	100	1000	10000	103.49	97.6	97.34	90.62	87.15	CellTiter-Glo	BT-474
FIMM000428-003	Finasteride	0	10000	-0.5	100	60.61	1	10	100	1000	10000	101.07	98.28	99.24	98.87	96.5	CellTiter-Glo	BT-474
FIMM000439-004	Fluorouracil	0	10000	-2.5	100	0	1	10	100	1000	10000	99.55	102.77	103.14	110.75	92.68	CellTiter-Glo	BT-474
FIMM000446-003	Flutamide	0	10000	-2.5	100	11.25	1	10	100	1000	10000	98.46	100.78	100.94	103.03	95.62	CellTiter-Glo	BT-474
FIMM000463-004	Ifosfamide	0.0144097	10000	-0.5	100	75	1	10	100	1000	10000	94.19	96.83	96.99	93.27	90.26	CellTiter-Glo	BT-474
FIMM000464-003	Imiquimod	0	2500	-2.5	100	53.63	0.25	2.5	25	250	2500	102.5	104.41	103.93	110.32	95.95	CellTiter-Glo	BT-474
FIMM000469-002	Levamisole	0	10000	-2.5	100	75	1	10	100	1000	10000	105.69	105.91	105.84	100.36	102.06	CellTiter-Glo	BT-474
FIMM000482-005	Melphalan	19.1611	312.6	-2.5	100	0.44	1.25	12.5	125	1250	12500	98.73	103.15	91.47	1.75	2.03	CellTiter-Glo	BT-474
FIMM000484-002	Methylprednisolone	0	10000	-2.5	100	75	1	10	100	1000	10000	109.9	127.02	152.38	151.26	151.3	CellTiter-Glo	BT-474
FIMM000490-004	Mitoxantrone	0	1000	-0.5	100	44.6	0.1	1	10	100	1000	91.85	94.53	96.08	94.34	79.31	CellTiter-Glo	BT-474
FIMM000491-003	Paclitaxel	17.2246	7.94	-0.79	100	28	0.1	1	10	100	1000	95.45	89.5	60.28	36.71	29.46	CellTiter-Glo	BT-474
FIMM000519-002	Prednisolone	0	10000	-2.5	100	75	1	10	100	1000	10000	105.95	111.72	146.44	157.72	144.26	CellTiter-Glo	BT-474
FIMM000521-004	Procarbazine	0	10000	-0.5	100	74.92	1	10	100	1000	10000	101.82	97.86	100.25	98.13	98.03	CellTiter-Glo	BT-474
FIMM000523-002	Prednisone	0	10000	-2.5	100	74.3	1	10	100	1000	10000	99.39	102.73	107.05	103.67	105.16	CellTiter-Glo	BT-474
FIMM000528-005	Mepacrine	0	50000	-2.5	100	64.01	5	50	500	5000	50000	96.06	102.03	98.92	104.01	99.99	CellTiter-Glo	BT-474
FIMM000556-005	Topotecan	3.82107	9163.27	-0.62	100	0	1	10	100	1000	10000	93.2	98.22	91.94	81.8	47.83	CellTiter-Glo	BT-474
FIMM000560-004	Temozolomide	0	10000	-0.5	100	67.46	1	10	100	1000	10000	95.39	96.99	95.37	95.39	91.18	CellTiter-Glo	BT-474
FIMM000617-003	Fulvestrant	0	1000	-2.5	100	73.45	0.1	1	10	100	1000	101.06	103.37	104.14	104.11	99.02	CellTiter-Glo	BT-474
FIMM000618-004	Megestrol acetate	0	10000	-2.5	100	75	1	10	100	1000	10000	95.86	102.46	109.36	110.6	110.85	CellTiter-Glo	BT-474
FIMM000620-004	Tamoxifen	0	10000	-0.99	100	0	1	10	100	1000	10000	105.3	103.13	97.87	95.92	69.34	CellTiter-Glo	BT-474
FIMM000640-003	Nitrogen mustard	0	100000	-2.5	100	74.53	10	100	1000	10000	100000	99.23	107.09	99.46	100.74	99.78	CellTiter-Glo	BT-474
FIMM000649-004	Methotrexate	7.54315	7226.96	-2.5	100	22.99	5	50	500	5000	50000	100.29	101.32	100.81	78.07	23.6	CellTiter-Glo	BT-474
FIMM000773-002	Nilutamide	0	10000	-2.5	100	75	1	10	100	1000	10000	107.82	105.26	104.54	99.79	103.36	CellTiter-Glo	BT-474
FIMM000822-003	Mitotane	0	10000	-0.5	100	60.33	1	10	100	1000	10000	90.66	93.08	93.98	91.98	88.21	CellTiter-Glo	BT-474
FIMM000833-003	Allopurinol	0	10000	-2.5	100	73.09	1	10	100	1000	10000	101.07	102	100.72	100.57	97.94	CellTiter-Glo	BT-474
FIMM000862-003	Busulfan	0.00030662	100000	-0.51	100	75	10	100	1000	10000	100000	101.59	101.41	98.9	93.65	89.94	CellTiter-Glo	BT-474
FIMM000914-002	Deferoxamine	0	10000	-0.5	100	45.84	1	10	100	1000	10000	94.56	94.55	95.04	90.86	75.99	CellTiter-Glo	BT-474
FIMM000983-003	Hydroxyurea	0	100000	-0.5	100	75	10	100	1000	10000	100000	98.58	99.53	92.08	92.71	97.21	CellTiter-Glo	BT-474
FIMM001000-003	Mercaptopurine	5.51483	3918.19	-0.81	100	0	1	10	100	1000	10000	90.2	98.64	95.11	75.59	31.59	CellTiter-Glo	BT-474
FIMM001062-003	Thioguanine	12.0424	196.51	-1.32	100	39.57	1	10	100	1000	10000	98.07	93.85	83.36	44.79	40.76	CellTiter-Glo	BT-474
FIMM001171-003	Carmustine	0	10000	-0.5	100	69.44	1	10	100	1000	10000	96.96	93.76	97.71	95.45	91.48	CellTiter-Glo	BT-474
FIMM001217-003	Thio-TEPA	0	50000	-0.5	100	75	5	50	500	5000	50000	93.19	97.05	94.98	94.44	91.71	CellTiter-Glo	BT-474
FIMM001220-003	Pipobroman	0	10000	-0.5	100	75	1	10	100	1000	10000	96.57	101.93	101.67	93.9	94.68	CellTiter-Glo	BT-474
FIMM001244-002	Tacrolimus	0.127501	10000	-0.94	100	75	1	10	100	1000	10000	101.2	104.92	100.16	97.41	88.47	CellTiter-Glo	BT-474
FIMM001823-002	AT 101	5.93565	29737.6	-2.5	100	0	10	100	1000	10000	100000	104.68	108.62	97.54	96.65	0.41	CellTiter-Glo	BT-474
FIMM002337-002	BI 2536	8.94046	6.44	-2.5	100	65.84	0.1	1	10	100	1000	105.03	101.49	74.32	55.86	75.86	CellTiter-Glo	BT-474
FIMM003569-002	Pravastatin	3.69269	2342.24	-1.29	100	43.23	1	10	100	1000	10000	99.56	98.12	99.24	85.78	50.8	CellTiter-Glo	BT-474
FIMM003593-003	Exemestane	0	10000	-2.5	100	75	1	10	100	1000	10000	97.59	21.04	98.61	103.29	107.73	CellTiter-Glo	BT-474
FIMM003684-002	Irinotecan	1.83039	2548.23	-1.19	100	63.51	1	10	100	1000	10000	98.54	100.13	99.23	90.96	69.52	CellTiter-Glo	BT-474
FIMM003705-001	Palbociclib	4.45626	351.77	-0.5	100	63.08	1	10	100	1000	10000	89.6	97.25	85.68	78.08	69.65	CellTiter-Glo	BT-474
FIMM003706-001	AT9283	5.148	74.65	-0.84	100	53.8	0.1	1	10	100	1000	102.4	95.68	93.78	73.78	58.64	CellTiter-Glo	BT-474
FIMM003707-001	Navitoclax	9.18956	1676.48	-0.66	100	0	1	10	100	1000	10000	95.67	94.45	88.08	58.07	23.52	CellTiter-Glo	BT-474
FIMM003708-001	Selumetinib	7.9313	361.36	-0.5	100	46.26	1	10	100	1000	10000	84.68	89.84	84.23	67.8	55.51	CellTiter-Glo	BT-474
FIMM003709-001	Veliparib	0.587217	3519.41	-0.9	100	75	1	10	100	1000	10000	106.9	102.65	98.32	93.85	82.14	CellTiter-Glo	BT-474
FIMM003710-001	Afatinib	0	1000	-0.5	100	54.05	0.1	1	10	100	1000	94.92	97.47	98.9	90.63	80.22	CellTiter-Glo	BT-474
FIMM003711-001	Dovitinib	0	10000	-0.71	100	75	1	10	100	1000	10000	99.93	101.8	104.32	95.09	91.49	CellTiter-Glo	BT-474
FIMM003712-001	Obatoclax	7.09258	127.9	-2.5	100	67.84	1	10	100	1000	10000	96.56	95.05	88.82	65.37	70.46	CellTiter-Glo	BT-474
FIMM003713-001	Crizotinib	0	1000	-2.5	100	50.43	0.1	1	10	100	1000	101.26	101.22	101.72	101.58	84.93	CellTiter-Glo	BT-474
FIMM003714-001	Danusertib	5.13873	911.81	-1.59	100	54.46	1	10	100	1000	10000	101.29	101.65	98.58	75.57	55.45	CellTiter-Glo	BT-474
FIMM003715-001	Foretinib	2.19484	144.98	-2.5	100	72.83	0.1	1	10	100	1000	105.18	103.57	101.53	92.3	73.05	CellTiter-Glo	BT-474
FIMM003716-001	Abiraterone	0	5000	-0.5	100	75	0.5	5	50	500	5000	103.92	106.74	104.11	90.7	96.95	CellTiter-Glo	BT-474
FIMM003717-001	Tanespimycin	14.5299	323.8	-2.5	100	19.58	1	10	100	1000	10000	91.92	90.38	99.33	21.09	22.26	CellTiter-Glo	BT-474
FIMM003718-001	Alvespimycin	11.6249	48.75	-2.5	100	27.07	0.1	1	10	100	1000	105.49	119.87	104.38	36.1	27.99	CellTiter-Glo	BT-474
FIMM003719-001	SNS-032	17.8326	111.59	-2.5	100	25.91	1	10	100	1000	10000	92.16	93.39	68.17	20.21	31.84	CellTiter-Glo	BT-474
FIMM003720-001	ABT-751	6.74193	575.12	-2.31	100	53.77	1	10	100	1000	10000	98.92	101.39	99.19	63.84	53.83	CellTiter-Glo	BT-474
FIMM003721-001	Serdemetan	4.79245	4645.84	-0.5	100	20.34	1	10	100	1000	10000	93.85	87.61	90.62	76.44	51.75	CellTiter-Glo	BT-474
FIMM003722-001	BIIB021	12.375	421.18	-2.5	100	25.69	1	10	100	1000	10000	99.07	100.87	106.04	31.08	27.53	CellTiter-Glo	BT-474
FIMM003723-001	CUDC-101	7.84782	1971.17	-1.38	100	0	1	10	100	1000	10000	96.5	97.99	91.75	72.87	8.24	CellTiter-Glo	BT-474
FIMM003724-001	Decitabine	0.52663	10000	-0.59	100	70	1	10	100	1000	10000	99.11	104.3	102.53	90.27	87.39	CellTiter-Glo	BT-474
FIMM003725-001	Alvocidib	16.9178	183.14	-2.5	100	20.32	1	10	100	1000	10000	92.19	98.69	85.78	20.02	21.7	CellTiter-Glo	BT-474
FIMM003727-001	Amonafide	5.05925	1662	-2.5	100	43.26	1	10	100	1000	10000	103.75	98.66	105.62	87.53	43.9	CellTiter-Glo	BT-474
FIMM003728-001	Tipifarnib	4.07899	6895.14	-0.5	100	18.05	1	10	100	1000	10000	89.82	94.4	87.62	80.52	53.9	CellTiter-Glo	BT-474
FIMM003729-001	Pimasertib	7.065	455.97	-0.68	100	48.24	1	10	100	1000	10000	100.32	102.06	81.92	69.81	53.03	CellTiter-Glo	BT-474
FIMM003730-001	Ponatinib	4.9426	243.91	-2.5	100	28.55	0.1	1	10	100	1000	102.5	104.42	104.62	93.04	30.58	CellTiter-Glo	BT-474
FIMM003732-001	Perifosine	0	2500	-2.5	100	75	0.25	2.5	25	250	2500	99.44	104.31	100.9	102.1	104.25	CellTiter-Glo	BT-474
FIMM003733-001	Motesanib	0	10000	-0.5	100	75	1	10	100	1000	10000	91.16	104.98	100.7	91.94	90.87	CellTiter-Glo	BT-474
FIMM003734-001	Cediranib	0	1000	-2.5	100	75	0.1	1	10	100	1000	113.16	104.46	102.75	104.02	104.21	CellTiter-Glo	BT-474
FIMM003735-001	PF-04691502	16.3545	161.84	-0.66	100	17.82	1	10	100	1000	10000	93.4	88.83	67.17	34.66	23.85	CellTiter-Glo	BT-474
FIMM003736-001	Rucaparib	1.38731	9274.92	-0.5	100	62.1	1	10	100	1000	10000	92.56	93.56	93.04	92.34	80.9	CellTiter-Glo	BT-474
FIMM003737-001	Tarenflurbil	0	10000	-0.5	100	75	1	10	100	1000	10000	93.83	90.8	101.2	91.98	95.19	CellTiter-Glo	BT-474
FIMM003738-001	Tivozanib	0	10000	-0.5	100	0	1	10	100	1000	10000	91.4	89.86	93	81.3	50.31	CellTiter-Glo	BT-474
FIMM003739-001	MK1775	13.9087	233.26	-1.71	100	28.65	1	10	100	1000	10000	94.42	87.45	87.13	33.31	29.45	CellTiter-Glo	BT-474
FIMM003740-001	PF-00477736	6.45606	2286.82	-0.69	100	15.65	1	10	100	1000	10000	93.84	94	94.37	68.55	38.32	CellTiter-Glo	BT-474
FIMM003741-001	AZD7762	4.12902	233.39	-2.5	100	41.48	0.1	1	10	100	1000	104.55	114	105.49	93.71	42.98	CellTiter-Glo	BT-474
FIMM003742-001	AZD1152-HQPA	0	1000	-0.74	100	75	0.1	1	10	100	1000	110.86	112.91	105.03	94.31	93.56	CellTiter-Glo	BT-474
FIMM003743-001	AZD8055	13.6867	120.62	-0.5	100	33.65	1	10	100	1000	10000	90.81	84.78	71.98	46.62	42.45	CellTiter-Glo	BT-474
FIMM003744-001	Belinostat	14.9034	457.65	-1.88	100	5.41	1	10	100	1000	10000	90.98	98.19	94.95	23.06	5.7	CellTiter-Glo	BT-474
FIMM003745-001	Bimatoprost	0	5500	-0.5	100	74.98	0.55	5.5	55	550	5500	95.78	96.63	97.25	96.7	94.95	CellTiter-Glo	BT-474
FIMM003746-001	Doramapimod	1.63922	6341.03	-0.5	100	60.13	1	10	100	1000	10000	95.45	93.53	94.25	86.09	80.31	CellTiter-Glo	BT-474
FIMM003747-002	Bryostatin 1	1.74787	9.04	-0.65	100	75	0.01	0.1	1	10	100	106.35	103.48	92.26	87.25	81.25	CellTiter-Glo	BT-474
FIMM003748-001	Tacedinaline	0	1000	-2.5	100	70.73	0.1	1	10	100	1000	102.29	105.43	101.32	105.37	95.18	CellTiter-Glo	BT-474
FIMM003749-001	BMS-754807	9.14983	2053.1	-0.5	100	0.11	1	10	100	1000	10000	92.96	90.68	79.5	62.75	29.79	CellTiter-Glo	BT-474
FIMM003750-001	GS-1101	2.65073	2953.23	-0.5	100	55.78	1	10	100	1000	10000	92.02	93.72	92.74	84.57	71.39	CellTiter-Glo	BT-474
FIMM003751-001	Trametinib	5.24676	14.7	-1.21	100	58.99	0.025	0.25	2.5	25	250	111.04	109.41	94.04	73.5	60.12	CellTiter-Glo	BT-474
FIMM003752-001	Erismodegib	3.21423	722.3	-0.5	100	65.26	1	10	100	1000	10000	93.92	92.87	91.24	81.68	73.45	CellTiter-Glo	BT-474
FIMM003753-001	OSI-027	4.09225	2924.37	-0.77	100	33.05	1	10	100	1000	10000	95.77	101.39	94.84	79.63	51.82	CellTiter-Glo	BT-474
FIMM003754-001	Refametinib	8.51194	644.3	-0.5	100	33.55	1	10	100	1000	10000	91.22	95.49	81.03	62.38	47.77	CellTiter-Glo	BT-474
FIMM003755-001	Everolimus	3.01835	4.76	-0.5	100	70	0.01	0.1	1	10	100	103.28	92.04	91.91	80.74	77.58	CellTiter-Glo	BT-474
FIMM003756-001	Ruxolitinib	0.692983	10000	-0.5	100	60.6	1	10	100	1000	10000	96.84	97.04	96.59	90.2	81.84	CellTiter-Glo	BT-474
FIMM003757-001	Fasudil	0	50000	-1.08	100	0	5	50	500	5000	50000	97.39	97.75	98.32	96.47	67.53	CellTiter-Glo	BT-474
FIMM003758-001	Indibulin	4.96983	282.21	-2.5	100	70	1	10	100	1000	10000	102.73	111.88	98.14	70.77	73.46	CellTiter-Glo	BT-474
FIMM003759-001	Iniparib	0	10000	-0.5	100	70	1	10	100	1000	10000	83.24	91.21	91.98	90.03	91.05	CellTiter-Glo	BT-474
FIMM003760-001	MK-2206	0	1000	-0.77	100	70	0.1	1	10	100	1000	101.3	111.4	101.62	97.38	95.4	CellTiter-Glo	BT-474
FIMM003761-001	Alisertib	8.01569	76.13	-0.67	100	62.28	1	10	100	1000	10000	98.87	93.4	77.24	70.93	62.03	CellTiter-Glo	BT-474
FIMM003762-001	Nelarabine	1.66116	10000	-0.5	95	60	1	10	100	1000	10000	87.9	87.55	89.16	83.73	87.01	CellTiter-Glo	BT-474
FIMM003763-001	Nilotinib	0	10000	-0.5	100	74.96	1	10	100	1000	10000	93.55	100.45	98.97	92.94	94.71	CellTiter-Glo	BT-474
FIMM003764-001	NVP-AUY922	12.973	42.37	-2.5	100	22.2	0.1	1	10	100	1000	112.92	114.34	116.28	25.03	25.62	CellTiter-Glo	BT-474
FIMM003765-001	2-methoxyestradiol	5.90385	572.91	-1.86	100	57.89	1	10	100	1000	10000	96.73	97.85	98.48	68.93	58.1	CellTiter-Glo	BT-474
FIMM003766-002	Plerixafor	0	10000	-0.5	100	75	1	10	100	1000	10000	95.83	97.19	98.75	93.72	90.91	CellTiter-Glo	BT-474
FIMM003767-001	Vemurafenib	0.63264	9281.16	-0.5	100	65.14	1	10	100	1000	10000	97.25	95.51	96.91	90.75	82.59	CellTiter-Glo	BT-474
FIMM003769-001	Vandetanib	3.47322	110.05	-0.5	95	70	0.1	1	10	100	1000	89.28	85.21	87.12	84.74	79.27	CellTiter-Glo	BT-474
FIMM003771-001	YM155	39.9656	4.16	-1.29	100	1.97	1	10	100	1000	10000	86.79	25.56	5.9	0.29	1.71	CellTiter-Glo	BT-474
FIMM003772-001	Linsitinib	3.88517	1088.23	-0.5	100	57.23	1	10	100	1000	10000	98.19	93.68	91.28	78	68.79	CellTiter-Glo	BT-474
FIMM003773-001	EMD1214063	0	1000	-0.5	100	74.99	0.1	1	10	100	1000	98.18	100.65	96.72	92.74	93.29	CellTiter-Glo	BT-474
FIMM003774-001	Lestaurtinib	3.87369	151.04	-1.44	100	53.98	0.1	1	10	100	1000	96.71	104.24	98.78	83.64	56.81	CellTiter-Glo	BT-474
FIMM003775-001	Dasatinib	11.4293	13.99	-0.71	100	43.29	0.1	1	10	100	1000	97.31	93.45	74.5	54.84	45.67	CellTiter-Glo	BT-474
FIMM003776-001	Tofacitinib	0	5000	-2.5	100	70.81	0.5	5	50	500	5000	106.01	113.66	101.9	106.53	98.2	CellTiter-Glo	BT-474
FIMM003777-001	Fingolimod	6.0992	2868.54	-2.5	100	0	1	10	100	1000	10000	97.65	99.66	99.91	94.63	1.96	CellTiter-Glo	BT-474
FIMM003778-001	Axitinib	0	10000	-2.5	100	38.7	1	10	100	1000	10000	98.63	106.56	103.67	101.9	80.41	CellTiter-Glo	BT-474
FIMM003779-001	Saracatinib	6.51838	2007.37	-0.5	100	31.77	1	10	100	1000	10000	94.4	93.5	84.43	71.1	55.05	CellTiter-Glo	BT-474
FIMM003780-002	Bosutinib	6.85146	2482.99	-2.5	100	0	1	10	100	1000	10000	98.77	99.98	104.47	90.69	2.86	CellTiter-Glo	BT-474
FIMM003781-001	Canertinib	6.57007	2604.99	-1.22	100	0	1	10	100	1000	10000	96.78	106.05	95.34	76.77	15.89	CellTiter-Glo	BT-474
FIMM003782-001	Lenalidomide	0	10000	-0.76	100	75	1	10	100	1000	10000	97.05	97.82	103.14	97.65	93.97	CellTiter-Glo	BT-474
FIMM003783-001	Panobinostat	16.6283	31.82	-2.35	100	7.49	0.1	1	10	100	1000	100.77	102.9	94.27	13.37	7.51	CellTiter-Glo	BT-474
FIMM003784-001	Pazopanib	0	10000	-0.7	100	75	1	10	100	1000	10000	98.1	98.17	107.32	93.87	91.42	CellTiter-Glo	BT-474
FIMM003785-001	Tandutinib	0	1000	-2.5	100	63.97	0.1	1	10	100	1000	107.42	99.93	98.88	105.14	97.72	CellTiter-Glo	BT-474
FIMM003786-001	Temsirolimus	2.48745	19.06	-0.5	100	70	0.01	0.1	1	10	100	102.97	103.5	90.76	83.31	84.32	CellTiter-Glo	BT-474
FIMM003787-001	Vorinostat	4.80095	3761.08	-1.59	100	0	1	10	100	1000	10000	93.12	97.64	96.24	89.41	17.33	CellTiter-Glo	BT-474
FIMM003788-001	Entinostat	2.59435	7636.37	-1.18	100	0	1	10	100	1000	10000	92.82	100.02	94.75	92.43	41.98	CellTiter-Glo	BT-474
FIMM003789-001	Enzastaurin	0	10000	-0.5	100	74.99	1	10	100	1000	10000	96.44	99.58	102.95	93.07	95.98	CellTiter-Glo	BT-474
FIMM003790-001	Olaparib	0	10000	-0.51	100	0	1	10	100	1000	10000	96.73	97.14	96.46	87.62	67.55	CellTiter-Glo	BT-474
FIMM003791-001	Masitinib	1.80868	7576.67	-2.5	100	0	1	10	100	1000	10000	96.36	102.06	100.53	103.64	33.18	CellTiter-Glo	BT-474
FIMM003792-001	Pictilisib	6.26867	1714.01	-0.51	100	30.28	1	10	100	1000	10000	92.71	98.26	86.9	69.41	50.59	CellTiter-Glo	BT-474
FIMM003793-001	Vismodegib	0	10000	-0.5	100	70	1	10	100	1000	10000	90.87	90.18	94.4	90.31	90.44	CellTiter-Glo	BT-474
FIMM003794-001	Sorafenib	0	1000	-2.5	100	75	0.1	1	10	100	1000	105.42	104.32	97.76	100.59	101.52	CellTiter-Glo	BT-474
FIMM003795-001	Seliciclib	0.843671	7166.45	-1.24	100	70	1	10	100	1000	10000	100.24	102.1	104.9	96.86	82.07	CellTiter-Glo	BT-474
FIMM003796-001	Patupilone	5.69196	218.74	-0.95	100	22	0.1	1	10	100	1000	109.99	103.75	94.56	75.12	36.81	CellTiter-Glo	BT-474
FIMM003797-001	Docetaxel	15.6149	7.47	-0.73	100	34.7	0.1	1	10	100	1000	98.81	84.25	67.8	38.29	39.32	CellTiter-Glo	BT-474
FIMM023794-002	Pentostatin	0.00289712	9974.78	-0.5	100	75	1	10	100	1000	10000	98.74	97.95	93.3	93.94	88.86	CellTiter-Glo	BT-474
FIMM023795-004	Sirolimus	2.78548	3.4	-0.66	100	75	0.01	0.1	1	10	100	99.06	100.95	90.55	83.51	78.77	CellTiter-Glo	BT-474
FIMM023796-003	Estramustine	0	10000	-0.5	100	46.5	1	10	100	1000	10000	95.35	96.99	98.11	96.09	94.95	CellTiter-Glo	BT-474
FIMM023797-003	Floxuridine	5.98623	555.24	-2.37	100	59.01	1	10	100	1000	10000	104.19	101.71	99.3	67.14	59.05	CellTiter-Glo	BT-474
FIMM023798-002	Gemcitabine	3.2166	32.13	-0.65	100	71.82	0.1	1	10	100	1000	97	100.13	89.34	81.84	74.24	CellTiter-Glo	BT-474
FIMM023799-002	Teniposide	11.684	888.27	-0.9	100	0	1	10	100	1000	10000	99.28	96.75	87.77	47.62	9.52	CellTiter-Glo	BT-474
FIMM023800-002	Dactinomycin	21.0048	12.01	-0.84	100	3.89	0.1	1	10	100	1000	96.04	79.37	64.62	6.79	12.81	CellTiter-Glo	BT-474
FIMM023801-003	Streptozocin	0	10000	-2.5	100	75	1	10	100	1000	10000	98.8	109.04	102.44	107.47	100.36	CellTiter-Glo	BT-474
FIMM023804-002	Cladribine	0	1000	-1.05	100	0	0.1	1	10	100	1000	99.63	99.31	99.57	97.13	74.84	CellTiter-Glo	BT-474
FIMM023805-002	Mitomycin C	0	10000	-0.5	100	12.92	1	10	100	1000	10000	92.28	92.66	95.15	90.25	69.5	CellTiter-Glo	BT-474
FIMM023806-002	Carboplatin	0	10000	-2.5	100	73.49	1	10	100	1000	10000	98.86	102.74	101.91	100.39	98.84	CellTiter-Glo	BT-474
FIMM023807-004	Cisplatin	0	1000	-2.5	100	43.25	0.1	1	10	100	1000	100.64	101.31	102.35	101.86	94	CellTiter-Glo	BT-474
FIMM023808-003	Pemetrexed	9.7843	407.54	-1.06	100	36.83	1	10	100	1000	10000	97.76	98.21	88.56	54.36	38.96	CellTiter-Glo	BT-474
FIMM023809-002	Oxaliplatin	0	10000	-0.5	100	74.35	1	10	100	1000	10000	91.92	100.9	98.99	97.73	100.04	CellTiter-Glo	BT-474
FIMM023810-002	Uracil mustard	0	10000	-2.5	100	71.23	1	10	100	1000	10000	105.14	103.16	105.83	104.18	99.47	CellTiter-Glo	BT-474
FIMM023811-004	Daunorubicin	7.33333	168.61	-2.5	100	18.04	0.1	1	10	100	1000	107.56	106.4	101.96	82.52	18.98	CellTiter-Glo	BT-474
FIMM023814-002	Etoposide	3.56754	2814.33	-1.99	100	39.59	1	10	100	1000	10000	102.96	102.76	99.87	93.19	44.06	CellTiter-Glo	BT-474
FIMM023816-003	Arsenic(III) oxide	0	2500	-2.5	100	71.66	0.25	2.5	25	250	2500	100.5	99.2	96.96	102.47	102.26	CellTiter-Glo	BT-474
FIMM023818-005	Doxorubicin	7.08504	167.2	-2.5	100	21.22	0.1	1	10	100	1000	107.1	101.03	102.77	82.92	22.11	CellTiter-Glo	BT-474
FIMM023819-002	Valrubicin	3.82412	2641.56	-0.94	100	7.21	0.5	5	50	500	5000	103.54	97.59	98.18	83.85	40.14	CellTiter-Glo	BT-474
FIMM023820-002	Sunitinib	0	1000	-2.5	100	68.85	0.1	1	10	100	1000	103.97	109.13	100.59	106.62	98.86	CellTiter-Glo	BT-474
FIMM023821-002	Ixabepilone	1.2308	808.08	-2.5	100	7.99	0.1	1	10	100	1000	104.44	105.87	100.47	103.49	41.93	CellTiter-Glo	BT-474
FIMM023825-003	Azacitidine	1.74375	2287.92	-2.5	100	70.73	1	10	100	1000	10000	97.1	99.92	101.6	96.71	71.44	CellTiter-Glo	BT-474
FIMM023828-002	Fludarabine	0	10000	-2.5	100	60.09	1	10	100	1000	10000	110.54	108.33	105.97	109.75	82.91	CellTiter-Glo	BT-474
FIMM023831-002	Bleomycin	0	10000	-0.65	100	0	1	10	100	1000	10000	96.34	95.74	95.78	91.29	65.27	CellTiter-Glo	BT-474
FIMM023832-001	Dactolisib	9.24424	9.85	-2.5	100	61.88	0.1	1	10	100	1000	104.04	105.72	80.5	62.14	61.75	CellTiter-Glo	BT-474
FIMM023833-001	Quizartinib	0	1000	-2.5	100	75	0.1	1	10	100	1000	107.87	117.68	108.66	108.28	100.6	CellTiter-Glo	BT-474
FIMM100345-001	Prima-1 Met	0	10000	-2.5	100	32.8	1	10	100	1000	10000	102.1	103.36	96.77	101.84	97.1	CellTiter-Glo	BT-474
FIMM100346-001	Carfilzomib	21.7869	13.83	-2.5	100	3.21	0.1	1	10	100	1000	108.25	114.83	70.32	0.61	6.38	CellTiter-Glo	BT-474
FIMM100347-001	Gandotinib	6.22364	1112.38	-2.5	100	44.24	1	10	100	1000	10000	108.14	105.57	99.94	75.81	44.47	CellTiter-Glo	BT-474
FIMM100352-001	AZ 3146	2.51182	2617.41	-2.5	100	58.44	1	10	100	1000	10000	95.5	107.27	103.62	96.55	59.85	CellTiter-Glo	BT-474
FIMM100354-001	S-trityl-L-cysteine	0	40000	-2.5	100	0	4	40	400	4000	40000	105.19	96.74	102.08	102.37	89.58	CellTiter-Glo	BT-474
FIMM100355-001	Sotrastaurin	0	10000	-2.5	100	70	1	10	100	1000	10000	90.58	93.48	98.15	104.6	103.01	CellTiter-Glo	BT-474
FIMM100357-001	Geldanamycin	4.343	4076.55	-2.5	100	0	1	10	100	1000	10000	105.37	105.95	101.55	100.59	8.17	CellTiter-Glo	BT-474
FIMM100358-001	Bendamustine	0	10000	-2.5	100	70.48	1	10	100	1000	10000	106.68	110.71	103.59	101.09	99.58	CellTiter-Glo	BT-474
FIMM100361-001	Cyclopamine	0	10000	-2.18	100	45.1	1	10	100	1000	10000	102.8	103.72	101.01	95.7	112.53	CellTiter-Glo	BT-474
FIMM100362-001	Midostaurin	10.4841	275.38	-1.09	100	40.49	1	10	100	1000	10000	97.35	98.57	85.26	52.14	41.69	CellTiter-Glo	BT-474
FIMM100364-001	Regorafenib	2.88506	3497.13	-1.48	100	39.45	1	10	100	1000	10000	95.74	111.09	98.96	91.83	49.98	CellTiter-Glo	BT-474
FIMM100365-001	XAV-939	3.53965	350.05	-1.01	100	72.3	1	10	100	1000	10000	99.65	101.53	93.21	79.78	73.03	CellTiter-Glo	BT-474
FIMM100366-002	UCN-01	26.0278	43.38	-1.03	100	6.18	1	10	100	1000	10000	97.48	83.83	33.14	12.4	4.43	CellTiter-Glo	BT-474
FIMM100367-001	Ruboxistaurin	6.99695	2389.75	-2.21	100	0	1	10	100	1000	10000	95.27	99.14	99.5	87.32	4.02	CellTiter-Glo	BT-474
FIMM100368-001	Capecitabine	0	10000	-2.5	100	6.93	1	10	100	1000	10000	95.19	99.57	98.67	102.98	95.26	CellTiter-Glo	BT-474
FIMM100371-002	Chloroquine	9.59206	14502.1	-2.5	100	1.34	10	100	1000	10000	100000	96.45	99.91	101.29	72.06	2.13	CellTiter-Glo	BT-474
FIMM100372-002	Valproic acid	0	1000000	-1.98	100	75	100	1000	10000	100000	1000000	98.91	103.29	102.48	98.62	100.46	CellTiter-Glo	BT-474
FIMM100373-001	Tivantinib	0.700871	1000	-2.5	100	10.89	0.1	1	10	100	1000	101.5	107.17	103.63	105.78	60.24	CellTiter-Glo	BT-474
FIMM100374-001	MK-4827	0	10000	-2.5	100	65.59	1	10	100	1000	10000	113.2	110.05	109.41	109.41	85.85	CellTiter-Glo	BT-474
FIMM100375-001	Volasertib	8.06855	7.02	-0.66	100	62.57	0.1	1	10	100	1000	97.65	89.72	82.59	63.61	66.39	CellTiter-Glo	BT-474
FIMM100376-001	Toremifene	1.35053	3623.84	-2.5	100	66.01	1	10	100	1000	10000	102.32	101.12	101.62	98.69	68.5	CellTiter-Glo	BT-474
FIMM100377-001	Lasofoxifene	0	1000	-2.5	100	75	0.1	1	10	100	1000	106.22	102.48	102.36	103.59	102.89	CellTiter-Glo	BT-474
FIMM100378-002	Galiellalactone	0	50000	-2.5	100	75	5	50	500	5000	50000	106.27	103.98	102.25	99.31	107.55	CellTiter-Glo	BT-474
FIMM100379-001	Omacetaxine	16.669	299.14	-1.04	100	3.83	1	10	100	1000	10000	105.5	103.49	74.59	26.44	5.49	CellTiter-Glo	BT-474
FIMM100380-001	RAF265	0.537578	692.48	-2.05	100	70	0.1	1	10	100	1000	107.34	105.76	106.56	99.31	79.62	CellTiter-Glo	BT-474
FIMM100381-001	Nutlin-3	0	10000	-0.93	100	75	1	10	100	1000	10000	99.77	97.41	100.73	98.87	93.28	CellTiter-Glo	BT-474
FIMM100382-002	Neratinib	0	1000	-2.5	100	30.56	0.1	1	10	100	1000	104.66	100.39	101.24	101.75	79.11	CellTiter-Glo	BT-474
FIMM100383-001	Mocetinostat	6.05998	2915.8	-1.25	100	0	1	10	100	1000	10000	100.11	98.42	91.47	80.43	16.91	CellTiter-Glo	BT-474
FIMM100384-001	Rabusertib	0	1000	-2.5	100	10.23	0.1	1	10	100	1000	109.14	102.94	97.64	103.04	99.98	CellTiter-Glo	BT-474
FIMM100385-001	Galunisertib	0	1000	-2.5	100	74.21	0.1	1	10	100	1000	107.62	109.24	107.67	103.9	99.57	CellTiter-Glo	BT-474
FIMM100386-001	Linifanib	0	1000	-2.5	100	75	0.1	1	10	100	1000	106.6	106.14	107.38	105.66	101.11	CellTiter-Glo	BT-474
FIMM100387-001	Brivanib	0	1000	-2.5	100	75	0.1	1	10	100	1000	104.36	107.04	104.74	106.68	108.03	CellTiter-Glo	BT-474
FIMM100388-001	Buparlisib	3.23473	5154.1	-2.5	100	0	1	10	100	1000	10000	98.77	97.32	97.26	99.84	15.82	CellTiter-Glo	BT-474
FIMM100389-001	Nintedanib	5.02252	3548.75	-2.5	100	0	1	10	100	1000	10000	97.96	96.9	96.85	100.52	3.88	CellTiter-Glo	BT-474
FIMM100390-001	GDC-0980	8.6571	375.26	-1.55	100	47.4	1	10	100	1000	10000	111.28	105.74	93.5	57.05	47.62	CellTiter-Glo	BT-474
FIMM100391-001	AZD4547	0	1000	-2.5	100	69.09	0.1	1	10	100	1000	97.48	103.19	106.08	101.81	99.63	CellTiter-Glo	BT-474
FIMM100392-001	VER 155008	3.43241	857.05	-1.6	100	67.57	1	10	100	1000	10000	109.25	106.85	98.6	81.82	68.18	CellTiter-Glo	BT-474
FIMM100393-001	Daporinad	13.4068	40.77	-2.33	100	19.83	0.1	1	10	100	1000	105.83	106.01	97.02	28.66	19.87	CellTiter-Glo	BT-474
FIMM100395-001	Cabozantinib	1.13717	351.6	-0.5	100	70	0.1	1	10	100	1000	101.35	97.35	93.9	87.68	83.78	CellTiter-Glo	BT-474
FIMM100396-001	AZD1480	0	1000	-1.82	100	22.56	0.1	1	10	100	1000	98.7	102.14	99.89	99.66	82.48	CellTiter-Glo	BT-474
FIMM100397-001	Ridaforolimus	1.18334	32.63	-0.53	100	70	0.01	0.1	1	10	100	106.85	99.64	94.03	89.09	81.45	CellTiter-Glo	BT-474
FIMM100398-001	Sonolisib	0	10000	-2.5	100	65.35	1	10	100	1000	10000	107.05	112.11	105.83	106	87.08	CellTiter-Glo	BT-474
FIMM100399-001	Quisinostat	13.7464	58.6	-2.5	100	6.49	0.1	1	10	100	1000	103.91	107.31	106.04	25.26	6.87	CellTiter-Glo	BT-474
FIMM100402-001	Tosedostat	16.9471	93.19	-0.91	100	27.53	1	10	100	1000	10000	100.42	95.26	59.15	40.63	24.76	CellTiter-Glo	BT-474
FIMM100403-001	PF-04708671	0.466671	10000	-1.1	100	70	1	10	100	1000	10000	106.99	108.47	105.37	96.72	85.76	CellTiter-Glo	BT-474
FIMM100407-001	MEK-162	2.42329	112.99	-2.5	100	73.75	0.1	1	10	100	1000	103.7	105.7	102.66	88.84	73.86	CellTiter-Glo	BT-474
FIMM100408-001	Tamatinib	0	10000	-0.5	100	75	1	10	100	1000	10000	98.55	100.43	101.06	96.6	95.63	CellTiter-Glo	BT-474
FIMM100409-001	KX2-391	12.7675	69.98	-2.5	100	52.21	1	10	100	1000	10000	104.89	102.56	65.96	52.52	52.03	CellTiter-Glo	BT-474
FIMM100410-001	PF-3845	0	10000	-1.3	100	75	1	10	100	1000	10000	98.62	109.93	102.54	99.2	93.26	CellTiter-Glo	BT-474
FIMM100411-001	MK-0752	0	1000	-1.13	100	75	0.1	1	10	100	1000	101.29	103.21	105.07	98.74	95.38	CellTiter-Glo	BT-474
FIMM100412-001	TAK-733	6.84998	33.47	-1	100	56.04	0.1	1	10	100	1000	103.02	45.13	89.75	67.15	57.39	CellTiter-Glo	BT-474
FIMM100413-001	SB 743921	0	100	-0.5	100	34.63	0.01	0.1	1	10	100	95.27	97.78	94.95	97.88	95.56	CellTiter-Glo	BT-474
FIMM100414-001	GSK2126458	11.246	19.81	-0.73	100	39.26	0.1	1	10	100	1000	100.64	91.58	78.29	52.7	43.01	CellTiter-Glo	BT-474
FIMM100415-001	Ibrutinib	0	1000	-2.5	100	75	0.1	1	10	100	1000	101.31	102.92	104.34	97.5	106.16	CellTiter-Glo	BT-474
FIMM100416-001	TAK-901	6.56521	151.71	-2.5	100	31.01	0.1	1	10	100	1000	100.62	98.51	102.47	82	31.62	CellTiter-Glo	BT-474
FIMM100417-002	Fostamatinib	4.11563	1161.98	-1.29	100	0	0.25	2.5	25	250	2500	97.23	102.8	97.3	88.18	27.01	CellTiter-Glo	BT-474
FIMM100418-001	(+)JQ1	7.30265	112.51	-2.5	100	67.9	1	10	100	1000	10000	106.76	107.51	86.2	69.89	66.09	CellTiter-Glo	BT-474
FIMM100419-001	(-)JQ1	0	9152.79	-2.5	100	67.79	1	10	100	1000	10000	103.06	108.92	101.87	99.86	82.12	CellTiter-Glo	BT-474
FIMM109440-001	NVP-BGJ398	0	1000	-0.5	100	68.34	0.1	1	10	100	1000	96.66	94.93	101.87	94.53	91.32	CellTiter-Glo	BT-474
FIMM109441-001	Momelotinib	4.24789	5783.03	-0.5	100	22.51	1	10	100	1000	10000	89.79	94.25	92.11	77.1	55.81	CellTiter-Glo	BT-474
FIMM109442-001	INK128	11.5187	31.89	-0.5	100	28.67	0.1	1	10	100	1000	90.85	88.91	78.9	50.36	41.08	CellTiter-Glo	BT-474
FIMM109443-001	PIK-75	28.466	26.1	-1.5	100	8.7	1	10	100	1000	10000	89.63	83.48	18.66	9.85	8.5	CellTiter-Glo	BT-474
FIMM109444-001	TGX-221	3.44711	708.96	-0.5	100	63.67	1	10	100	1000	10000	93.09	92.48	90.1	83.27	70.87	CellTiter-Glo	BT-474
FIMM109445-001	Tubacin	4.89355	3645.59	-1.8	100	0	1	10	100	1000	10000	94.19	93.53	94.75	91.32	13.92	CellTiter-Glo	BT-474
FIMM109446-001	Tubastatin A	0	10000	-0.5	100	27.59	1	10	100	1000	10000	97.26	92.67	96.79	91.7	75.43	CellTiter-Glo	BT-474
FIMM109447-001	Atorvastatin	8.42572	1748.09	-1.16	100	0	1	10	100	1000	10000	93.96	100.36	94.76	66.1	11.14	CellTiter-Glo	BT-474
FIMM109448-001	Varespladib	0	10000	-0.5	100	75	1	10	100	1000	10000	97.63	97.18	98.02	92.62	99.15	CellTiter-Glo	BT-474
FIMM109449-001	StemRegenin 1	0	10000	-2.5	100	4.76	1	10	100	1000	10000	101.71	105.07	100.16	108.21	71.42	CellTiter-Glo	BT-474
FIMM109450-001	VX-11E	0	2500	-2.5	100	3.79	0.25	2.5	25	250	2500	95.01	99.74	102.32	99.91	64.25	CellTiter-Glo	BT-474
FIMM109451-001	PFI-1	0	10000	-0.66	100	0	1	10	100	1000	10000	93.66	99.66	97.39	89.77	64.57	CellTiter-Glo	BT-474
FIMM109453-001	4-hydroxytamoxifen	0	10000	-2.5	100	25.58	1	10	100	1000	10000	101.46	96.68	99.14	101.4	62.98	CellTiter-Glo	BT-474
FIMM109454-001	15D-PGJ2	0	800	-2.5	100	33.69	0.08	0.8	8	80	800	101.92	102.56	98.66	101.26	95.43	CellTiter-Glo	BT-474
FIMM109455-001	RD162	3.765e-05	10000	-0.5	100	73.98	1	10	100	1000	10000	97.02	102.61	94.2	95.31	89.78	CellTiter-Glo	BT-474
FIMM109456-001	Enzalutamide	0	10000	-2.5	100	0	1	10	100	1000	10000	97.36	102.53	99.74	101.59	94.34	CellTiter-Glo	BT-474
FIMM109458-002	1-methyl-D-tryptophan	0	5000	-0.61	100	75	0.5	5	50	500	5000	96.1	100.24	102.58	97.62	96.36	CellTiter-Glo	BT-474
FIMM109459-001	Dacomitinib	0.45826	1000	-0.66	100	70	0.1	1	10	100	1000	98.98	102.61	100.36	93.97	86.84	CellTiter-Glo	BT-474
FIMM109460-001	Dinaciclib	18.3195	12.91	-1.53	100	18.79	0.1	1	10	100	1000	97.12	95.67	67.7	20.71	20.18	CellTiter-Glo	BT-474
FIMM109461-001	Dabrafenib	0	2500	-0.5	100	75	0.25	2.5	25	250	2500	98.86	100.9	99.24	97.86	100.04	CellTiter-Glo	BT-474
FIMM109462-001	I-BET151	3.77121	6719.64	-0.5	100	24.67	1	10	100	1000	10000	96.74	98.05	89.57	77.8	59.28	CellTiter-Glo	BT-474
FIMM109463-001	LY2228820	0.60647	10000	-2.5	100	0	1	10	100	1000	10000	102.92	102.53	101.69	101.18	66.36	CellTiter-Glo	BT-474
FIMM109464-001	Crenolanib	4.44166	3985.04	-2.5	100	0	1	10	100	1000	10000	102.12	104.67	107.66	110.87	3.8	CellTiter-Glo	BT-474
FIMM109465-001	PF-4800567	0	10000	-2.5	100	48.93	1	10	100	1000	10000	102.12	100.9	102.5	104.36	86.82	CellTiter-Glo	BT-474
FIMM109466-001	Metformin	0	100000	-0.5	100	70	10	100	1000	10000	100000	92.27	91.71	96.28	90.98	95.53	CellTiter-Glo	BT-474
FIMM109467-001	PF-670462	0.372819	8858.22	-1.51	100	70	1	10	100	1000	10000	97.86	106	99.94	98.9	83.63	CellTiter-Glo	BT-474
FIMM109468-001	ZSTK474	6.29866	3043.56	-0.51	100	15.12	1	10	100	1000	10000	98.85	98.21	85.29	70.26	44.79	CellTiter-Glo	BT-474
FIMM115468-001	PAC-1	2.94399	3914.25	-2.5	100	33.07	1	10	100	1000	10000	97.67	98.39	102.3	97.86	38.92	CellTiter-Glo	BT-474
FIMM115469-001	AZD2014	8.77774	285.99	-1.06	100	48.53	1	10	100	1000	10000	97.53	99.52	87.06	59.46	49.65	CellTiter-Glo	BT-474
FIMM115470-001	CPI-613	0	10000	-0.96	100	75	1	10	100	1000	10000	100.59	105.05	105.57	98.45	98.94	CellTiter-Glo	BT-474
FIMM115471-001	FG-4592	0	10000	-2.5	100	0	1	10	100	1000	10000	94.73	104.27	100.72	105.73	94.54	CellTiter-Glo	BT-474
FIMM115472-001	Pevonedistat	7.2467	769.42	-2.5	100	45.24	1	10	100	1000	10000	93.56	113.56	113.97	63.56	45.5	CellTiter-Glo	BT-474
FIMM115473-001	GSK2636771	0	10000	-0.5	100	75	1	10	100	1000	10000	95.87	100.67	97.19	96.23	94.45	CellTiter-Glo	BT-474
FIMM115474-001	AT-406	20.0731	83.84	-1.13	100	17.79	1	10	100	1000	10000	100.97	94.3	53.95	24.82	16.35	CellTiter-Glo	BT-474
FIMM115476-001	(5Z)-7-Oxozeaenol	7.43069	2162.91	-1.17	100	0	1	10	100	1000	10000	97.88	106.14	95.43	71.51	14	CellTiter-Glo	BT-474
FIMM115477-001	Rebastinib	0.876849	675.92	-1.2	100	70	0.1	1	10	100	1000	99.53	98.8	101.57	97	81.58	CellTiter-Glo	BT-474
FIMM115478-001	Lomeguatrib	0	10000	-2.5	100	28.66	1	10	100	1000	10000	100.23	103.86	98.83	102.91	98.93	CellTiter-Glo	BT-474
FIMM115479-001	GSK269962	5.28103	205.67	-0.5	100	64.14	1	10	100	1000	10000	95.1	93.26	81.81	82.59	65.97	CellTiter-Glo	BT-474
FIMM115481-001	PF 431396	7.07302	2426.99	-0.97	100	0	1	10	100	1000	10000	95.54	92.1	89.79	73.17	18.07	CellTiter-Glo	BT-474
FIMM115482-001	GSK650394	0.507087	6229.18	-0.5	100	70	1	10	100	1000	10000	95.36	91.83	93.8	89.87	86.74	CellTiter-Glo	BT-474
FIMM115483-001	AVN944	8.55586	699.04	-0.5	100	31.72	1	10	100	1000	10000	89.17	89.37	86.2	58.7	48.81	CellTiter-Glo	BT-474
FIMM115484-001	ABT-199	0	10000	-0.85	100	0	1	10	100	1000	10000	94.84	97.31	96.74	95.38	70.25	CellTiter-Glo	BT-474
FIMM115485-001	BMS-911543	0	10000	-0.5	100	50.84	1	10	100	1000	10000	92.58	93.47	100.27	92.71	83.26	CellTiter-Glo	BT-474
FIMM115486-001	GDC-0068	0.705871	10000	-0.5	100	70	1	10	100	1000	10000	99.33	96.82	102.1	89.46	86.63	CellTiter-Glo	BT-474
FIMM115606-001	IOX-2	0	50000	-0.51	100	0	5	50	500	5000	50000	99.27	96.89	99.21	95.69	85.94	CellTiter-Glo	BT-474
FIMM115607-001	GSK-J4	12.1485	9142.4	-2.5	100	0.52	10	100	1000	10000	100000	97.26	95.7	99.74	44.71	0.77	CellTiter-Glo	BT-474
FIMM115608-001	UNC1215	0	30000	-0.5	100	75	3	30	300	3000	30000	94.43	98.71	98.35	95.02	101.15	CellTiter-Glo	BT-474
FIMM115609-001	SGC0946	0	10000	-2.5	100	0	1	10	100	1000	10000	93.83	98.76	96.03	103.33	88.11	CellTiter-Glo	BT-474
FIMM115610-001	UNC0642	1.75027	7616.3	-2.5	100	0	1	10	100	1000	10000	92.28	97.71	103.25	108.89	33.33	CellTiter-Glo	BT-474
FIMM115611-001	GSK343	3.79448	4565.62	-2.5	100	0	1	10	100	1000	10000	94.18	97.19	94.84	102.64	11.26	CellTiter-Glo	BT-474
FIMM115612-001	UNC0638	6.49072	2660.77	-2.5	100	0	1	10	100	1000	10000	91.14	94.25	94.07	92.43	2.59	CellTiter-Glo	BT-474
FIMM115613-001	C646	0	25000	-0.5	100	70	2.5	25	250	2500	25000	92.89	93.58	92.55	89.57	96.9	CellTiter-Glo	BT-474
FIMM115616-001	Stattic	9.25794	7656.34	-1.82	100	0	5	50	500	5000	50000	98.64	98.62	94.45	68.88	0.34	CellTiter-Glo	BT-474
FIMM000060-004	Pilocarpine	0	40000	-2.5	100	75	4	40	400	4000	40000	100.88	96.06	101.75	97.6	102.21	CellTiter-Glo	BT-549
FIMM000160-003	Gefitinib	0	10000	-0.84	100	0	1	10	100	1000	10000	94.75	98.61	91.77	97.68	73.6	CellTiter-Glo	BT-549
FIMM000171-004	Anagrelide	0	10000	-0.52	100	75	1	10	100	1000	10000	101.35	100.84	104.66	95.13	97.35	CellTiter-Glo	BT-549
FIMM000172-004	Imatinib	0	10000	-2.5	100	45.06	1	10	100	1000	10000	102.31	96.69	109.18	105.64	89.47	CellTiter-Glo	BT-549
FIMM000173-003	Idarubicin	9.34788	144.15	-1.13	100	0	0.1	1	10	100	1000	105.28	90.53	89.71	62.65	6.26	CellTiter-Glo	BT-549
FIMM000176-002	Vatalanib	0	10000	-2.5	100	0.16	1	10	100	1000	10000	93.16	95.02	109.4	100.12	95.52	CellTiter-Glo	BT-549
FIMM000183-003	Erlotinib	0	6624.7	-2.5	100	66.69	1	10	100	1000	10000	105.69	97.27	104.92	100.26	75.44	CellTiter-Glo	BT-549
FIMM000227-002	Dexamethasone	0	10000	-2.5	100	0.02	1	10	100	1000	10000	101.55	97.39	102.67	102.15	96.65	CellTiter-Glo	BT-549
FIMM000239-003	Auranofin	9.20082	385.71	-1.78	100	0	0.25	2.5	25	250	2500	97.44	95.79	93.09	68.93	0.2	CellTiter-Glo	BT-549
FIMM000249-004	Tretinoin	0	7211	-2.5	100	45.61	1	10	100	1000	10000	104.29	96.92	101.83	101.16	62.22	CellTiter-Glo	BT-549
FIMM000255-003	Simvastatin	0.0930833	10000	-0.5	100	60.74	1	10	100	1000	10000	98.94	95.68	94.45	93.56	87.69	CellTiter-Glo	BT-549
FIMM000257-002	Goserelin	0	10000	-1.7	100	75	1	10	100	1000	10000	105.13	99.42	103.2	98.57	100.92	CellTiter-Glo	BT-549
FIMM000262-004	Raloxifene	0	10000	-2.5	100	25.16	1	10	100	1000	10000	103.86	94.85	98.34	101.72	70.65	CellTiter-Glo	BT-549
FIMM000263-003	Camptotechin	18.3021	91.13	-0.91	100	7.49	0.5	5	50	500	5000	103.39	89.43	68.11	21.9	10.82	CellTiter-Glo	BT-549
FIMM000264-002	Plicamycin	7.15948	2342	-2.5	100	0	1	10	100	1000	10000	102.31	104.01	102.86	89.5	1.99	CellTiter-Glo	BT-549
FIMM000269-004	Rofecoxib	0	10000	-2.5	100	75	1	10	100	1000	10000	105.56	89.66	105.51	95.44	102.62	CellTiter-Glo	BT-549
FIMM000274-003	Lapatinib	0	1000	-2.41	100	75	0.1	1	10	100	1000	100.76	95.44	105.39	103.62	105.32	CellTiter-Glo	BT-549
FIMM000287-002	Bortezomib	28.7683	3.96	-2.5	100	1.79	0.1	1	10	100	1000	91.5	98.19	10.14	1.75	2.23	CellTiter-Glo	BT-549
FIMM000290-004	Letrozole	0	10000	-2.5	100	22.74	1	10	100	1000	10000	102.79	95.28	104.18	102.8	96.34	CellTiter-Glo	BT-549
FIMM000296-002	Bexarotene	0	10000	-2.5	100	74.82	1	10	100	1000	10000	102.64	97.07	104.79	101.85	99.87	CellTiter-Glo	BT-549
FIMM000298-004	Celecoxib	0	10000	-2.5	100	16.67	1	10	100	1000	10000	103.9	101.87	100.05	107.21	104.35	CellTiter-Glo	BT-549
FIMM000303-004	Anastrozole	0	10000	-2.5	100	75	1	10	100	1000	10000	109.19	99	103.64	99.21	102.34	CellTiter-Glo	BT-549
FIMM000304-003	Bicalutamide	0	10000	-0.77	100	75	1	10	100	1000	10000	110.69	99.5	102.37	97.58	94.15	CellTiter-Glo	BT-549
FIMM000321-002	Clofarabine	14.3015	211.41	-1.25	100	26.76	1	10	100	1000	10000	94.85	98.32	79.53	35.74	27.45	CellTiter-Glo	BT-549
FIMM000326-003	Lomustine	0	10000	-2.46	100	69.09	1	10	100	1000	10000	94.25	98.29	103.13	106.96	103.99	CellTiter-Glo	BT-549
FIMM000337-003	Vincristine	21.1431	1.71	-2.5	100	39.21	0.1	1	10	100	1000	99.5	87.58	38.19	42.08	38.03	CellTiter-Glo	BT-549
FIMM000344-002	Vinorelbine	20.7165	26.27	-2.5	100	35.91	1	10	100	1000	10000	106.04	97.62	31.55	41.75	36.15	CellTiter-Glo	BT-549
FIMM000356-005	Altretamine	0	10000	-2.5	100	75	1	10	100	1000	10000	94.96	99.99	95.4	102.94	102.24	CellTiter-Glo	BT-549
FIMM000360-003	Aminoglutethimide	0	10000	-0.54	100	75	1	10	100	1000	10000	106.18	95.24	108.19	94.69	98.08	CellTiter-Glo	BT-549
FIMM000370-003	Vinblastine	21.3005	2.25	-1.82	100	34.97	0.1	1	10	100	1000	101.76	87.78	39.13	35.59	34.34	CellTiter-Glo	BT-549
FIMM000377-005	Chlorambucil	0	10000	-2.5	100	43.59	1	10	100	1000	10000	102.38	102.1	108.14	111.16	91.93	CellTiter-Glo	BT-549
FIMM000390-004	Thalidomide	0	10000	-0.5	100	74.85	1	10	100	1000	10000	103.52	99.68	98.32	96.29	96.73	CellTiter-Glo	BT-549
FIMM000396-002	Clomifene	1.95801	1982.8	-2.5	100	70.78	1	10	100	1000	10000	101.46	99.5	103.22	95.52	71.28	CellTiter-Glo	BT-549
FIMM000397-004	Dacarbazine	0	10000	-2.5	100	74.35	1	10	100	1000	10000	100.82	100.98	114.66	101.45	99.43	CellTiter-Glo	BT-549
FIMM000403-004	Cyclophosphamide	0	40000	-2.44	100	70.4	4	40	400	4000	40000	98.5	97.92	104.18	102.86	100.17	CellTiter-Glo	BT-549
FIMM000406-003	Cytarabine	7.55818	305.43	-1.6	100	56.37	1	10	100	1000	10000	93.53	96.8	93.97	61.93	56.63	CellTiter-Glo	BT-549
FIMM000428-003	Finasteride	0	10000	-0.52	100	0.62	1	10	100	1000	10000	102.88	96.38	100.2	90.73	91.74	CellTiter-Glo	BT-549
FIMM000439-004	Fluorouracil	0	10000	-2.5	100	73.81	1	10	100	1000	10000	107.16	106.51	109.26	103.7	91.72	CellTiter-Glo	BT-549
FIMM000446-003	Flutamide	0	10000	-2.5	100	16.4	1	10	100	1000	10000	98.5	96.36	101.13	102.72	94.1	CellTiter-Glo	BT-549
FIMM000463-004	Ifosfamide	0	10000	-2.48	100	0	1	10	100	1000	10000	102.43	95.9	101.59	96.06	99.3	CellTiter-Glo	BT-549
FIMM000464-003	Imiquimod	0	2500	-2.5	100	25.04	0.25	2.5	25	250	2500	99	94.98	103.3	105.48	98.04	CellTiter-Glo	BT-549
FIMM000469-002	Levamisole	0	10000	-2.5	100	9.99	1	10	100	1000	10000	105.92	99.04	98.26	100.03	96.52	CellTiter-Glo	BT-549
FIMM000482-005	Melphalan	14.4361	757.61	-2.5	100	0	1.25	12.5	125	1250	12500	97.84	100.2	100.36	22.13	0.03	CellTiter-Glo	BT-549
FIMM000484-002	Methylprednisolone	0	10000	-2.5	100	73.87	1	10	100	1000	10000	100.43	100.65	100.78	100.25	98.4	CellTiter-Glo	BT-549
FIMM000490-004	Mitoxantrone	0	1000	-0.5	100	24.24	0.1	1	10	100	1000	99.26	91.27	96.66	90.08	73.58	CellTiter-Glo	BT-549
FIMM000491-003	Paclitaxel	24.3123	4.79	-1.55	100	13.11	0.1	1	10	100	1000	100.26	93.08	34.01	14.99	12.09	CellTiter-Glo	BT-549
FIMM000519-002	Prednisolone	0	10000	-2.5	100	0.25	1	10	100	1000	10000	111.72	99.83	95.98	101.58	99.01	CellTiter-Glo	BT-549
FIMM000521-004	Procarbazine	0	10000	-2.41	100	75	1	10	100	1000	10000	110.93	100.03	109.03	98.68	100.7	CellTiter-Glo	BT-549
FIMM000523-002	Prednisone	0	10000	-0.5	100	75	1	10	100	1000	10000	99.78	98.01	99.78	95.42	94.61	CellTiter-Glo	BT-549
FIMM000528-005	Mepacrine	0	50000	-2.5	100	73.77	5	50	500	5000	50000	104.43	103.99	113.24	92.97	106.03	CellTiter-Glo	BT-549
FIMM000556-005	Topotecan	10.8134	1185.5	-0.59	100	0	1	10	100	1000	10000	97.29	90.33	84.21	51.55	22.09	CellTiter-Glo	BT-549
FIMM000560-004	Temozolomide	0	10000	-2.5	100	70.87	1	10	100	1000	10000	104.01	102.21	106.49	100.74	100.15	CellTiter-Glo	BT-549
FIMM000617-003	Fulvestrant	0	1000	-2.5	100	62.82	0.1	1	10	100	1000	109.23	98.38	106.31	108.23	99.32	CellTiter-Glo	BT-549
FIMM000618-004	Megestrol acetate	0	10000	-2.5	100	75	1	10	100	1000	10000	97.73	100.5	109.07	108.75	106.61	CellTiter-Glo	BT-549
FIMM000620-004	Tamoxifen	0	10000	-0.74	100	0	1	10	100	1000	10000	96.41	91.76	99.25	96.12	78.24	CellTiter-Glo	BT-549
FIMM000640-003	Nitrogen mustard	0	100000	-2.5	100	75	10	100	1000	10000	100000	100.05	106.15	100.44	99.97	100.87	CellTiter-Glo	BT-549
FIMM000649-004	Methotrexate	0	50000	-0.9	100	75	5	50	500	5000	50000	116.71	100.49	102.14	97.82	92.24	CellTiter-Glo	BT-549
FIMM000773-002	Nilutamide	0	10000	-0.5	100	75	1	10	100	1000	10000	103.02	105.16	100.72	91.21	93.92	CellTiter-Glo	BT-549
FIMM000822-003	Mitotane	0	10000	-2.5	100	75	1	10	100	1000	10000	107.53	104.46	99.62	100.1	95.57	CellTiter-Glo	BT-549
FIMM000833-003	Allopurinol	0	10000	-2.5	100	71.35	1	10	100	1000	10000	105.7	101.45	91.42	99.71	102.22	CellTiter-Glo	BT-549
FIMM000862-003	Busulfan	0	100000	-2.5	100	18.45	10	100	1000	10000	100000	103.02	97.18	108.75	97.29	107.37	CellTiter-Glo	BT-549
FIMM000914-002	Deferoxamine	5.68437	852.13	-2.5	100	54.37	1	10	100	1000	10000	104.14	106.21	100.33	72.67	54.47	CellTiter-Glo	BT-549
FIMM000983-003	Hydroxyurea	1.86847	14045	-1.74	100	75	10	100	1000	10000	100000	107.92	97.73	105.25	90.83	77.44	CellTiter-Glo	BT-549
FIMM001000-003	Mercaptopurine	0	10000	-2.5	100	61.98	1	10	100	1000	10000	107.54	97.7	104.48	103.12	94.75	CellTiter-Glo	BT-549
FIMM001062-003	Thioguanine	1.97615	9545.9	-1.19	100	0	1	10	100	1000	10000	103.69	100.42	95.87	94.17	48.55	CellTiter-Glo	BT-549
FIMM001171-003	Carmustine	0	10000	-2.5	100	69.8	1	10	100	1000	10000	97.08	100.02	111.24	101.45	109.84	CellTiter-Glo	BT-549
FIMM001217-003	Thio-TEPA	1.83106	8214.87	-1.52	100	75	5	50	500	5000	50000	94.88	100.3	102.46	91.65	77.19	CellTiter-Glo	BT-549
FIMM001220-003	Pipobroman	0	10000	-2.5	100	75	1	10	100	1000	10000	104.92	101.42	97.63	101.83	100.97	CellTiter-Glo	BT-549
FIMM001244-002	Tacrolimus	0	10000	-2.5	100	51.84	1	10	100	1000	10000	96.61	100.6	98.19	101.82	90.81	CellTiter-Glo	BT-549
FIMM001823-002	AT 101	19.9467	2127.8	-2.35	100	0.65	10	100	1000	10000	100000	101.96	93.53	85.69	3	0.84	CellTiter-Glo	BT-549
FIMM002337-002	BI 2536	21.2633	4.82	-2.38	100	25.93	0.1	1	10	100	1000	103.02	98.18	37.04	23.61	28.28	CellTiter-Glo	BT-549
FIMM003569-002	Pravastatin	2.76975	2635.2	-2.5	100	54.82	1	10	100	1000	10000	101.86	92.18	100.87	96.32	56.37	CellTiter-Glo	BT-549
FIMM003593-003	Exemestane	0	10000	-0.5	100	74.98	1	10	100	1000	10000	91.64	98.05	101.49	92.47	94.52	CellTiter-Glo	BT-549
FIMM003684-002	Irinotecan	4.00351	9393.7	-0.58	100	0	1	10	100	1000	10000	108.6	90.76	95.32	78.19	49.09	CellTiter-Glo	BT-549
FIMM003705-001	Palbociclib	0	10000	-2.5	100	20.64	1	10	100	1000	10000	100.21	99.98	97.92	102.48	79.35	CellTiter-Glo	BT-549
FIMM003706-001	AT9283	4.94189	405.6	-1.03	100	0	0.1	1	10	100	1000	89	97.26	94.09	82.08	27.79	CellTiter-Glo	BT-549
FIMM003707-001	Navitoclax	0.252269	10000	-0.5	100	70	1	10	100	1000	10000	102.37	99.46	96.65	92.52	86.7	CellTiter-Glo	BT-549
FIMM003708-001	Selumetinib	0.661433	8840.66	-1.08	100	70	1	10	100	1000	10000	102.54	99.88	104.07	96.52	84.14	CellTiter-Glo	BT-549
FIMM003709-001	Veliparib	0	10000	-2.5	100	47.56	1	10	100	1000	10000	104.25	100.24	101.31	102.52	95.74	CellTiter-Glo	BT-549
FIMM003710-001	Afatinib	0.0447994	1000	-1.46	100	75	0.1	1	10	100	1000	97.32	96.86	112.29	98.46	89.09	CellTiter-Glo	BT-549
FIMM003711-001	Dovitinib	0	10000	-0.5	100	75	1	10	100	1000	10000	101.87	91.78	103.32	95.52	95.59	CellTiter-Glo	BT-549
FIMM003712-001	Obatoclax	5.39776	3598.9	-0.94	100	2.24	1	10	100	1000	10000	97.71	96.91	97.55	77.35	29.29	CellTiter-Glo	BT-549
FIMM003713-001	Crizotinib	0	1000	-0.5	100	75	0.1	1	10	100	1000	104.34	91.84	96.68	90.37	93.1	CellTiter-Glo	BT-549
FIMM003714-001	Danusertib	10.6803	882.37	-1.13	100	9.16	1	10	100	1000	10000	101.93	99.68	92.71	51.4	14.7	CellTiter-Glo	BT-549
FIMM003715-001	Foretinib	0	1000	-2.5	100	4.75	0.1	1	10	100	1000	103.65	98.37	105.01	114.12	75.54	CellTiter-Glo	BT-549
FIMM003716-001	Abiraterone	0	5000	-0.76	100	67.62	0.5	5	50	500	5000	105.01	95.56	101.32	99.1	96.39	CellTiter-Glo	BT-549
FIMM003717-001	Tanespimycin	18.5166	52.9	-2.24	100	34.41	1	10	100	1000	10000	105.12	98.32	47.17	33.36	35.53	CellTiter-Glo	BT-549
FIMM003718-001	Alvespimycin	16.1492	8.13	-1.58	100	36.14	0.1	1	10	100	1000	105.05	95.63	63.44	33.7	39.49	CellTiter-Glo	BT-549
FIMM003719-001	SNS-032	27.0038	41.89	-2.02	100	6.57	1	10	100	1000	10000	100.8	95.12	20.28	8.17	5.15	CellTiter-Glo	BT-549
FIMM003720-001	ABT-751	9.41217	498.85	-2.5	100	40.16	1	10	100	1000	10000	108.75	95.84	100.21	48.93	40.33	CellTiter-Glo	BT-549
FIMM003721-001	Serdemetan	6.8269	1725.6	-2.5	100	22.6	1	10	100	1000	10000	101.64	105.26	101.3	84.24	23.55	CellTiter-Glo	BT-549
FIMM003722-001	BIIB021	15.7251	92.63	-2.5	100	37.69	1	10	100	1000	10000	95.64	99.64	65.88	37.33	38.21	CellTiter-Glo	BT-549
FIMM003723-001	CUDC-101	9.00365	1174.1	-2.5	100	17.64	1	10	100	1000	10000	101.06	100.69	105.11	66.93	18.03	CellTiter-Glo	BT-549
FIMM003724-001	Decitabine	3.92269	603.82	-0.72	95	70	1	10	100	1000	10000	89.97	93.01	92.24	77.81	75.17	CellTiter-Glo	BT-549
FIMM003725-001	Alvocidib	17.7376	294.5	-2.5	100	3.59	1	10	100	1000	10000	105.97	101.97	95.52	5.76	5.51	CellTiter-Glo	BT-549
FIMM003727-001	Amonafide	2.93258	3269.5	-2.5	100	43.72	1	10	100	1000	10000	100.93	100.05	106.09	97.21	46.96	CellTiter-Glo	BT-549
FIMM003728-001	Tipifarnib	5.48619	5417.3	-0.58	100	0	1	10	100	1000	10000	101.51	98.86	86.88	75.14	40.33	CellTiter-Glo	BT-549
FIMM003729-001	Pimasertib	0.685955	8871.94	-0.96	100	70	1	10	100	1000	10000	100.4	91.44	103.33	96.06	84.24	CellTiter-Glo	BT-549
FIMM003730-001	Ponatinib	1.52883	688.6	-2.5	100	11.31	0.1	1	10	100	1000	108.88	105.56	104.04	107.08	36.03	CellTiter-Glo	BT-549
FIMM003732-001	Perifosine	0	2500	-2.5	100	75	0.25	2.5	25	250	2500	106.89	99.55	101.23	96.96	111.08	CellTiter-Glo	BT-549
FIMM003733-001	Motesanib	0	10000	-0.5	100	74.99	1	10	100	1000	10000	99.67	95.35	99.65	97.6	96.97	CellTiter-Glo	BT-549
FIMM003734-001	Cediranib	0	1000	-2.5	100	20.08	0.1	1	10	100	1000	100.85	100.78	113.31	108.11	83.62	CellTiter-Glo	BT-549
FIMM003735-001	PF-04691502	18.7349	185.69	-1.01	100	5.55	1	10	100	1000	10000	100.95	89.57	69.49	17.75	8.65	CellTiter-Glo	BT-549
FIMM003736-001	Rucaparib	0.120263	10000	-2.5	100	12.56	1	10	100	1000	10000	96.91	96.86	105.75	100.24	81.76	CellTiter-Glo	BT-549
FIMM003737-001	Tarenflurbil	0	10000	-0.5	100	37.6	1	10	100	1000	10000	103.09	94.5	97.34	99.28	98.96	CellTiter-Glo	BT-549
FIMM003738-001	Tivozanib	0	10000	-2.5	100	18.55	1	10	100	1000	10000	101.62	100.3	105.8	111.41	64.24	CellTiter-Glo	BT-549
FIMM003739-001	MK1775	15.6623	372.82	-1.71	100	6.64	1	10	100	1000	10000	101.25	98.93	91.12	21.23	6.99	CellTiter-Glo	BT-549
FIMM003740-001	PF-00477736	14.5825	397.22	-1.81	100	11.8	1	10	100	1000	10000	98.18	95.15	93.46	25.72	12.09	CellTiter-Glo	BT-549
FIMM003741-001	AZD7762	8.18173	131.42	-2.5	100	20.7	0.1	1	10	100	1000	104.97	95.6	101.48	73.38	21.19	CellTiter-Glo	BT-549
FIMM003742-001	AZD1152-HQPA	5.63566	19.14	-1.83	100	69.89	0.1	1	10	100	1000	105.36	98.18	93.03	71.13	70.05	CellTiter-Glo	BT-549
FIMM003743-001	AZD8055	23.8749	30.78	-0.92	100	19.06	1	10	100	1000	10000	98.23	77.9	40.23	21.46	19.93	CellTiter-Glo	BT-549
FIMM003744-001	Belinostat	9.61117	1010.4	-2.1	100	17.11	1	10	100	1000	10000	96.13	100.6	99.35	59.01	17.78	CellTiter-Glo	BT-549
FIMM003745-001	Bimatoprost	0	5500	-2.5	100	46.3	0.55	5.5	55	550	5500	102.77	91.74	98.35	103.82	101.52	CellTiter-Glo	BT-549
FIMM003746-001	Doramapimod	0	10000	-2.5	100	75	1	10	100	1000	10000	106.55	99.35	106.01	99.62	103.55	CellTiter-Glo	BT-549
FIMM003747-002	Bryostatin 1	0.293518	100	-0.5	100	62.9	0.01	0.1	1	10	100	99.08	95.84	100.94	94.22	87.87	CellTiter-Glo	BT-549
FIMM003748-001	Tacedinaline	0	1000	-2.46	100	32.79	0.1	1	10	100	1000	99.53	96.25	102.09	106.2	107.08	CellTiter-Glo	BT-549
FIMM003749-001	BMS-754807	9.597	1418.9	-0.79	100	0	1	10	100	1000	10000	95.87	88.04	86.53	61.43	12.65	CellTiter-Glo	BT-549
FIMM003750-001	GS-1101	2.4851	4669.1	-0.5	100	48.18	1	10	100	1000	10000	102.07	92.73	95.14	82.82	69.57	CellTiter-Glo	BT-549
FIMM003751-001	Trametinib	0	250	-2.5	100	0	0.025	0.25	2.5	25	250	94.87	92.69	100.29	107.15	88.96	CellTiter-Glo	BT-549
FIMM003752-001	Erismodegib	1.367	4685.61	-0.72	100	70	1	10	100	1000	10000	93.83	99.63	102.26	90.54	81.75	CellTiter-Glo	BT-549
FIMM003753-001	OSI-027	6.24419	2594.2	-1.04	100	6.35	1	10	100	1000	10000	95.51	93.8	98.27	74.57	24.8	CellTiter-Glo	BT-549
FIMM003754-001	Refametinib	2.33022	2205.1	-2.5	100	64.92	1	10	100	1000	10000	98.62	96.49	105.35	95.71	65.71	CellTiter-Glo	BT-549
FIMM003755-001	Everolimus	13.0285	0.13	-2.5	100	63.11	0.01	0.1	1	10	100	102.73	88.03	63.65	64.91	61	CellTiter-Glo	BT-549
FIMM003756-001	Ruxolitinib	0	10000	-2.5	100	0	1	10	100	1000	10000	102.07	98.3	103	96.35	101.46	CellTiter-Glo	BT-549
FIMM003757-001	Fasudil	1.25426	24360	-1.22	100	70	5	50	500	5000	50000	99.59	100.53	101.4	95.92	78.9	CellTiter-Glo	BT-549
FIMM003758-001	Indibulin	12.602	184.8	-1.32	100	37.91	1	10	100	1000	10000	103.66	93.52	81.83	42.75	39.16	CellTiter-Glo	BT-549
FIMM003759-001	Iniparib	0	10000	-2.5	100	45.15	1	10	100	1000	10000	107.67	94.17	98.95	101.14	96.46	CellTiter-Glo	BT-549
FIMM003760-001	MK-2206	2.74388	136.77	-2.5	100	69.1	0.1	1	10	100	1000	99.52	92.91	106.66	90.26	69.31	CellTiter-Glo	BT-549
FIMM003761-001	Alisertib	12.6517	176.57	-0.77	100	34.78	1	10	100	1000	10000	95.62	95.98	73.22	49.22	37.19	CellTiter-Glo	BT-549
FIMM003762-001	Nelarabine	0	10000	-0.5	100	74.95	1	10	100	1000	10000	101.88	99.54	98.13	94.08	95.82	CellTiter-Glo	BT-549
FIMM003763-001	Nilotinib	1.03631	10000	-2.5	100	5.86	1	10	100	1000	10000	102	102.81	115.12	108.82	61.25	CellTiter-Glo	BT-549
FIMM003764-001	NVP-AUY922	14.0532	11.66	-1.48	100	39.21	0.1	1	10	100	1000	106.58	97.18	73.25	41.07	39.78	CellTiter-Glo	BT-549
FIMM003765-001	2-methoxyestradiol	10.087	250.82	-2.5	100	48.39	1	10	100	1000	10000	103.4	93.97	95.5	49.48	48.84	CellTiter-Glo	BT-549
FIMM003766-002	Plerixafor	0	10000	-2.5	100	75	1	10	100	1000	10000	104.68	99.57	108.56	104.78	107.23	CellTiter-Glo	BT-549
FIMM003767-001	Vemurafenib	0	10000	-0.58	100	0	1	10	100	1000	10000	95.04	91.21	97.87	93.13	71.85	CellTiter-Glo	BT-549
FIMM003769-001	Vandetanib	0	1000	-0.5	100	75	0.1	1	10	100	1000	105.28	92.65	97.99	89	94.95	CellTiter-Glo	BT-549
FIMM003771-001	YM155	25.8082	65.48	-1.3	100	0	1	10	100	1000	10000	95.95	91.55	36.87	-0.05	-0.36	CellTiter-Glo	BT-549
FIMM003772-001	Linsitinib	0	10000	-0.5	100	38.1	1	10	100	1000	10000	92.63	94.37	100.16	88.59	76.05	CellTiter-Glo	BT-549
FIMM003773-001	EMD1214063	0	1000	-0.5	100	56.4	0.1	1	10	100	1000	95.06	93.52	104.16	94.04	91.89	CellTiter-Glo	BT-549
FIMM003774-001	Lestaurtinib	7.26178	130.46	-2.5	100	29.89	0.1	1	10	100	1000	98.4	97.35	109	76.12	30.32	CellTiter-Glo	BT-549
FIMM003775-001	Dasatinib	7.26187	40.58	-1.96	100	55.22	0.1	1	10	100	1000	98.31	102.65	97.25	61.74	55.29	CellTiter-Glo	BT-549
FIMM003776-001	Tofacitinib	0	5000	-2.5	100	75	0.5	5	50	500	5000	95.56	97.22	103.82	98.36	104.77	CellTiter-Glo	BT-549
FIMM003777-001	Fingolimod	3.91913	4441.1	-2.5	100	0	1	10	100	1000	10000	105.78	98.07	95.77	99.35	11.2	CellTiter-Glo	BT-549
FIMM003778-001	Axitinib	1.05712	7994.3	-2.5	100	21.05	1	10	100	1000	10000	109.92	107.12	106.68	102.75	49.7	CellTiter-Glo	BT-549
FIMM003779-001	Saracatinib	3.75498	1598.9	-2.5	100	57.35	1	10	100	1000	10000	105.16	103.08	104.46	89.9	57.79	CellTiter-Glo	BT-549
FIMM003780-002	Bosutinib	4.98884	3155.5	-2.5	100	10.92	1	10	100	1000	10000	98.43	98.37	103.36	95.22	15.64	CellTiter-Glo	BT-549
FIMM003781-001	Canertinib	7.56585	2110	-1.84	100	0	1	10	100	1000	10000	103.58	95.6	93.93	80.12	4.73	CellTiter-Glo	BT-549
FIMM003782-001	Lenalidomide	0	10000	-0.64	100	75	1	10	100	1000	10000	101.02	100.76	103.37	97.57	97.95	CellTiter-Glo	BT-549
FIMM003783-001	Panobinostat	11.0997	81.27	-2.5	100	14.24	0.1	1	10	100	1000	99.46	100.6	99.72	46.24	14.4	CellTiter-Glo	BT-549
FIMM003784-001	Pazopanib	2.29318	4180.6	-2.5	100	42.24	1	10	100	1000	10000	104.49	93.92	101.62	98.42	48.11	CellTiter-Glo	BT-549
FIMM003785-001	Tandutinib	0	1000	-2.5	100	0	0.1	1	10	100	1000	99.76	94.94	103.53	103.16	101.8	CellTiter-Glo	BT-549
FIMM003786-001	Temsirolimus	12.7198	0.32	-0.82	100	54.59	0.01	0.1	1	10	100	98.33	86.61	68.44	55.15	56.27	CellTiter-Glo	BT-549
FIMM003787-001	Vorinostat	1.13903	7337.7	-2.5	100	23.6	1	10	100	1000	10000	107.51	105.79	100	100.24	47.7	CellTiter-Glo	BT-549
FIMM003788-001	Entinostat	8.42694	925.41	-2.5	100	31.34	1	10	100	1000	10000	103.18	96.75	115.47	62.11	31.59	CellTiter-Glo	BT-549
FIMM003789-001	Enzastaurin	0	10000	-1.12	100	0	1	10	100	1000	10000	102	92.43	98.34	95.75	61.2	CellTiter-Glo	BT-549
FIMM003790-001	Olaparib	1.44223	4143.6	-1.14	100	70	1	10	100	1000	10000	103	98.17	100.41	94.91	78.09	CellTiter-Glo	BT-549
FIMM003791-001	Masitinib	3.2287	1875.8	-2.5	100	58.88	1	10	100	1000	10000	102.83	101.01	107.07	92.9	59.5	CellTiter-Glo	BT-549
FIMM003792-001	Pictilisib	9.14636	1414.4	-0.68	100	6.08	1	10	100	1000	10000	103.72	95.71	86.66	58.72	25.57	CellTiter-Glo	BT-549
FIMM003793-001	Vismodegib	0	10000	-2.5	100	75	1	10	100	1000	10000	93.09	96.38	101.45	100.74	101.8	CellTiter-Glo	BT-549
FIMM003794-001	Sorafenib	0	1000	-2.5	100	75	0.1	1	10	100	1000	104.07	94.7	107.77	106.27	102.1	CellTiter-Glo	BT-549
FIMM003795-001	Seliciclib	1.1539	5428.92	-1.15	100	70	1	10	100	1000	10000	97.17	99.94	101.99	95.81	80.06	CellTiter-Glo	BT-549
FIMM003796-001	Patupilone	20.5199	9.09	-1.78	100	16.88	0.1	1	10	100	1000	98.67	97.27	55.11	16.33	18.5	CellTiter-Glo	BT-549
FIMM003797-001	Docetaxel	30.5139	1.03	-2.5	100	17.76	0.1	1	10	100	1000	104.09	60.51	20.48	15.99	17.15	CellTiter-Glo	BT-549
FIMM023794-002	Pentostatin	0	10000	-0.5	100	39.33	1	10	100	1000	10000	93.83	91.22	96.08	95.66	92.54	CellTiter-Glo	BT-549
FIMM023795-004	Sirolimus	9.21082	1.85	-0.65	100	49.06	0.01	0.1	1	10	100	97.58	89.9	83.54	58.34	54.12	CellTiter-Glo	BT-549
FIMM023796-003	Estramustine	0	10000	-2.5	100	75	1	10	100	1000	10000	96.97	98.62	104.31	103.71	106.4	CellTiter-Glo	BT-549
FIMM023797-003	Floxuridine	1.92822	1756.29	-0.52	100	70	1	10	100	1000	10000	101.52	99.95	94.44	85.38	80.14	CellTiter-Glo	BT-549
FIMM023798-002	Gemcitabine	14.7181	5.01	-1.34	100	46.57	0.1	1	10	100	1000	98.41	95.02	61.34	49.74	44.67	CellTiter-Glo	BT-549
FIMM023799-002	Teniposide	16.0659	359.14	-0.69	100	0	1	10	100	1000	10000	102.66	91.89	68.04	36.48	5.21	CellTiter-Glo	BT-549
FIMM023800-002	Dactinomycin	31.3246	1.94	-1.36	100	3.76	0.1	1	10	100	1000	99.85	71.9	13.27	6.05	1.88	CellTiter-Glo	BT-549
FIMM023801-003	Streptozocin	0	10000	-0.5	100	75	1	10	100	1000	10000	101.97	99.42	100.14	98.18	97.72	CellTiter-Glo	BT-549
FIMM023804-002	Cladribine	6.42515	124.56	-2.5	100	39.24	0.1	1	10	100	1000	108.59	97.2	105.13	77.72	39.58	CellTiter-Glo	BT-549
FIMM023805-002	Mitomycin C	8.26868	1675.2	-1.14	100	3.98	1	10	100	1000	10000	105.06	98.3	96.45	65.73	15.02	CellTiter-Glo	BT-549
FIMM023806-002	Carboplatin	0	10000	-0.82	100	75	1	10	100	1000	10000	98.98	102.25	93.01	94.15	102.96	CellTiter-Glo	BT-549
FIMM023807-004	Cisplatin	0	1000	-0.5	100	74.71	0.1	1	10	100	1000	105.62	98.69	106.93	90.39	101.18	CellTiter-Glo	BT-549
FIMM023808-003	Pemetrexed	0	10000	-0.78	100	75	1	10	100	1000	10000	104.81	107.66	104.35	97.14	97.25	CellTiter-Glo	BT-549
FIMM023809-002	Oxaliplatin	0	10000	-2.5	100	69.58	1	10	100	1000	10000	102.73	96.83	107.91	105.14	101.35	CellTiter-Glo	BT-549
FIMM023810-002	Uracil mustard	0	10000	-2.5	100	0	1	10	100	1000	10000	89.44	97.17	105.13	100.13	97.91	CellTiter-Glo	BT-549
FIMM023811-004	Daunorubicin	9.33713	128.98	-2.5	100	10.15	0.1	1	10	100	1000	106.3	94.19	102.93	68.88	10.69	CellTiter-Glo	BT-549
FIMM023814-002	Etoposide	5.14227	3991.7	-0.8	100	5.22	1	10	100	1000	10000	113.65	97.79	94.59	76.69	35.88	CellTiter-Glo	BT-549
FIMM023816-003	Arsenic(III) oxide	0	2500	-2.5	100	40.32	0.25	2.5	25	250	2500	96.6	99.95	106.61	99.91	86.19	CellTiter-Glo	BT-549
FIMM023818-005	Doxorubicin	8.08637	154.49	-2.5	100	14.15	0.1	1	10	100	1000	105.44	94.19	102.97	78.34	14.95	CellTiter-Glo	BT-549
FIMM023819-002	Valrubicin	9.04827	793.71	-0.82	100	0	0.5	5	50	500	5000	97.1	91.14	86.18	64.1	13.45	CellTiter-Glo	BT-549
FIMM023820-002	Sunitinib	0	1000	-2.5	100	75	0.1	1	10	100	1000	100.19	95.54	108.08	107.17	108.16	CellTiter-Glo	BT-549
FIMM023821-002	Ixabepilone	13.8904	38.2	-2.5	100	19	0.1	1	10	100	1000	98.79	95.5	102.17	23.56	20.78	CellTiter-Glo	BT-549
FIMM023825-003	Azacitidine	5.74949	1275.4	-2.5	100	44.64	1	10	100	1000	10000	96.47	93.37	100.51	80.48	44.96	CellTiter-Glo	BT-549
FIMM023828-002	Fludarabine	0.896154	5920.35	-1.59	100	70	1	10	100	1000	10000	101.27	101.42	102	98.2	79.11	CellTiter-Glo	BT-549
FIMM023831-002	Bleomycin	8.65103	2363.9	-0.5	100	1.85	1	10	100	1000	10000	103.76	87.6	77.18	66.74	32.61	CellTiter-Glo	BT-549
FIMM023832-001	Dactolisib	18.6285	9.82	-2.5	100	24.77	0.1	1	10	100	1000	100.34	101.02	61.55	23.84	25.92	CellTiter-Glo	BT-549
FIMM023833-001	Quizartinib	0	1000	-2.5	100	39.88	0.1	1	10	100	1000	96.2	98.83	107.7	105.95	91.73	CellTiter-Glo	BT-549
FIMM100345-001	Prima-1 Met	2.79159	2898.8	-2.5	100	51.14	1	10	100	1000	10000	104.23	93.73	105.66	96.79	53.26	CellTiter-Glo	BT-549
FIMM100346-001	Carfilzomib	29.4898	3.63	-2.5	100	0.98	0.1	1	10	100	1000	97.28	99.54	6.23	1.4	2.23	CellTiter-Glo	BT-549
FIMM100347-001	Gandotinib	6.71184	2513.1	-1.27	100	0	1	10	100	1000	10000	104.75	100.04	94.4	77.04	14.18	CellTiter-Glo	BT-549
FIMM100352-001	AZ 3146	0	10000	-2.5	100	19.39	1	10	100	1000	10000	107.15	96.29	108.04	104.36	64.26	CellTiter-Glo	BT-549
FIMM100354-001	S-trityl-L-cysteine	0	40000	-2.5	100	75	4	40	400	4000	40000	96.49	99.24	100.48	98.59	105.56	CellTiter-Glo	BT-549
FIMM100355-001	Sotrastaurin	0	10000	-0.5	100	36.12	1	10	100	1000	10000	102.91	94.61	98.74	100.92	97.88	CellTiter-Glo	BT-549
FIMM100357-001	Geldanamycin	5.68465	3183.9	-1.24	100	0	1	10	100	1000	10000	101.14	97.29	96.45	81.23	19.23	CellTiter-Glo	BT-549
FIMM100358-001	Bendamustine	0	10000	-2.5	100	75	1	10	100	1000	10000	101.45	99.28	106.38	92.42	100.51	CellTiter-Glo	BT-549
FIMM100361-001	Cyclopamine	0	10000	-0.86	100	0	1	10	100	1000	10000	104.16	95.62	94.98	92.42	58.03	CellTiter-Glo	BT-549
FIMM100362-001	Midostaurin	13.7932	585.19	-1.53	100	2.79	1	10	100	1000	10000	101.47	106.63	93.4	32.62	4.02	CellTiter-Glo	BT-549
FIMM100364-001	Regorafenib	1.22641	9046.4	-2.5	100	0	1	10	100	1000	10000	99.9	105.85	102.91	104.82	43.66	CellTiter-Glo	BT-549
FIMM100365-001	XAV-939	0	10000	-0.5	100	75	1	10	100	1000	10000	95.82	98.59	103.15	91.79	90.49	CellTiter-Glo	BT-549
FIMM100366-002	UCN-01	21.6005	118.12	-1	100	2.8	1	10	100	1000	10000	95.45	98.38	52.15	17.84	0.77	CellTiter-Glo	BT-549
FIMM100367-001	Ruboxistaurin	6.3991	2456.6	-2.5	100	7.45	1	10	100	1000	10000	96.93	95.48	101.67	91.14	10.13	CellTiter-Glo	BT-549
FIMM100368-001	Capecitabine	0	10000	-2.3	100	75	1	10	100	1000	10000	107.24	93.25	102.02	103.66	107.65	CellTiter-Glo	BT-549
FIMM100371-002	Chloroquine	9.54586	14972	-2.5	100	0	10	100	1000	10000	100000	106.54	102.99	103.13	73.27	0.71	CellTiter-Glo	BT-549
FIMM100372-002	Valproic acid	0	1000000	-2.5	100	75	100	1000	10000	100000	1000000	99.69	99.78	106.66	102.59	106.25	CellTiter-Glo	BT-549
FIMM100373-001	Tivantinib	2.93862	638.74	-1.34	100	0	0.1	1	10	100	1000	104.03	100.64	98.3	92.44	35.4	CellTiter-Glo	BT-549
FIMM100374-001	MK-4827	0	10000	-0.5	100	43.73	1	10	100	1000	10000	102.07	100.55	91.57	97.42	83.74	CellTiter-Glo	BT-549
FIMM100375-001	Volasertib	15.148	20.36	-2.5	100	26.9	0.1	1	10	100	1000	103.53	101.5	89.78	25.92	29.11	CellTiter-Glo	BT-549
FIMM100376-001	Toremifene	0	10000	-2.5	100	16.14	1	10	100	1000	10000	103.91	99.04	100.98	104.41	81.8	CellTiter-Glo	BT-549
FIMM100377-001	Lasofoxifene	0	1000	-0.92	100	75	0.1	1	10	100	1000	97.08	93.23	114.83	95.79	95.19	CellTiter-Glo	BT-549
FIMM100378-002	Galiellalactone	2.89336	17740	-2.5	100	40.1	5	50	500	5000	50000	101.41	98.89	100.71	97.57	44.28	CellTiter-Glo	BT-549
FIMM100379-001	Omacetaxine	26.651	50.26	-2.5	100	5.05	1	10	100	1000	10000	92.1	103.55	18.75	7.92	2.75	CellTiter-Glo	BT-549
FIMM100380-001	RAF265	1.66261	377.26	-1.02	100	57.07	0.1	1	10	100	1000	104.01	96.71	99.51	91.14	68.67	CellTiter-Glo	BT-549
FIMM100381-001	Nutlin-3	0	10000	-2.5	100	32.73	1	10	100	1000	10000	97.71	100.58	107.33	100.2	87.02	CellTiter-Glo	BT-549
FIMM100382-002	Neratinib	0	1000	-1.45	100	0	0.1	1	10	100	1000	103.32	96.27	97.87	97.49	56.12	CellTiter-Glo	BT-549
FIMM100383-001	Mocetinostat	8.42738	1059.4	-2.5	100	26.83	1	10	100	1000	10000	98.5	98.3	105.92	65.98	27.11	CellTiter-Glo	BT-549
FIMM100384-001	Rabusertib	0	1000	-2.5	100	21.46	0.1	1	10	100	1000	102.89	94.64	98.36	103.91	91.53	CellTiter-Glo	BT-549
FIMM100385-001	Galunisertib	0	1000	-0.5	100	75	0.1	1	10	100	1000	95.72	101.5	103.57	94.26	95.66	CellTiter-Glo	BT-549
FIMM100386-001	Linifanib	0	1000	-1.02	100	0	0.1	1	10	100	1000	97.03	104.11	96.66	102.72	103.18	CellTiter-Glo	BT-549
FIMM100387-001	Brivanib	0	1000	-0.5	100	74.71	0.1	1	10	100	1000	100.15	95.15	100.39	93.99	98.32	CellTiter-Glo	BT-549
FIMM100388-001	Buparlisib	7.05004	2362	-2.5	100	0.91	1	10	100	1000	10000	101.67	100.11	110.07	89.62	3.53	CellTiter-Glo	BT-549
FIMM100389-001	Nintedanib	8.23755	1911.6	-2.5	100	0	1	10	100	1000	10000	97.58	100.17	107.84	83.52	0.72	CellTiter-Glo	BT-549
FIMM100390-001	GDC-0980	13.1368	412.11	-1.41	100	18.13	1	10	100	1000	10000	104.63	100.62	90.12	36.37	19	CellTiter-Glo	BT-549
FIMM100391-001	AZD4547	0.487128	1000	-0.5	100	70	0.1	1	10	100	1000	104.9	94.79	98.38	88.37	88.68	CellTiter-Glo	BT-549
FIMM100392-001	VER 155008	3.43681	1518.6	-2.5	100	61.41	1	10	100	1000	10000	99.79	103.46	103.37	89.94	61.75	CellTiter-Glo	BT-549
FIMM100393-001	Daporinad	0	1000	-2.5	100	51.35	0.1	1	10	100	1000	98.38	98.01	101.79	100.14	103.1	CellTiter-Glo	BT-549
FIMM100395-001	Cabozantinib	0	1000	-2.5	100	75	0.1	1	10	100	1000	102.1	98.82	101.66	96.49	103.7	CellTiter-Glo	BT-549
FIMM100396-001	AZD1480	0	1000	-2.5	100	11.93	0.1	1	10	100	1000	103.57	92.45	101.99	105.09	82.1	CellTiter-Glo	BT-549
FIMM100397-001	Ridaforolimus	12.3507	0.44	-1.02	100	54.43	0.01	0.1	1	10	100	100.8	91.24	68.41	55.95	54.76	CellTiter-Glo	BT-549
FIMM100398-001	Sonolisib	0.766216	7483.39	-1.32	100	70	1	10	100	1000	10000	103.45	102.11	105.7	97.4	82.24	CellTiter-Glo	BT-549
FIMM100399-001	Quisinostat	11.9032	81.81	-0.93	100	1.47	0.1	1	10	100	1000	99.79	97.77	88.04	46.08	10.18	CellTiter-Glo	BT-549
FIMM100402-001	Tosedostat	12.337	125.35	-0.58	100	39.57	1	10	100	1000	10000	99.98	88.18	69.99	55.88	42.67	CellTiter-Glo	BT-549
FIMM100403-001	PF-04708671	1.9411	1625.82	-0.5	100	70	1	10	100	1000	10000	107.82	93.19	92.92	83.56	83.86	CellTiter-Glo	BT-549
FIMM100407-001	MEK-162	0	1000	-0.5	100	46.78	0.1	1	10	100	1000	98.49	99.77	94.5	100.26	92.65	CellTiter-Glo	BT-549
FIMM100408-001	Tamatinib	4.08762	650.01	-1.83	100	67.22	1	10	100	1000	10000	100.57	100.97	98.93	77.47	67.44	CellTiter-Glo	BT-549
FIMM100409-001	KX2-391	16.3393	44.73	-2.5	100	44.38	1	10	100	1000	10000	104.87	102.41	50.1	43.61	45.82	CellTiter-Glo	BT-549
FIMM100410-001	PF-3845	1.33815	3065.4	-2.5	100	70.27	1	10	100	1000	10000	107.45	96.67	103.88	98.28	71.74	CellTiter-Glo	BT-549
FIMM100411-001	MK-0752	0	1000	-0.5	100	75	0.1	1	10	100	1000	103.15	93.04	93.85	91.58	92.99	CellTiter-Glo	BT-549
FIMM100412-001	TAK-733	0.998965	715.34	-0.73	100	70	0.1	1	10	100	1000	91.8	99.19	104.45	91.59	83.95	CellTiter-Glo	BT-549
FIMM100413-001	SB 743921	0	100	-2.5	100	70.04	0.01	0.1	1	10	100	103.57	99.08	100.83	100.2	99.61	CellTiter-Glo	BT-549
FIMM100414-001	GSK2126458	16.7673	21.81	-0.97	100	11.44	0.1	1	10	100	1000	101.18	93.49	72.67	27.1	13.92	CellTiter-Glo	BT-549
FIMM100415-001	Ibrutinib	0	1000	-2.5	100	75	0.1	1	10	100	1000	101.74	97.8	99.79	111.23	110.31	CellTiter-Glo	BT-549
FIMM100416-001	TAK-901	6.76482	155	-2.5	100	28.07	0.1	1	10	100	1000	105.66	101.05	101.37	81.97	28.74	CellTiter-Glo	BT-549
FIMM100417-002	Fostamatinib	4.30737	599.48	-2.5	100	37.99	0.25	2.5	25	250	2500	106.52	101.62	104.21	93.72	39.69	CellTiter-Glo	BT-549
FIMM100418-001	(+)JQ1	13.2949	166.99	-1.05	100	34.86	1	10	100	1000	10000	102.65	96.22	76.04	43.5	35.72	CellTiter-Glo	BT-549
FIMM100419-001	(-)JQ1	0	10000	-2.5	100	35.79	1	10	100	1000	10000	108.89	97.17	111.23	99.99	86.57	CellTiter-Glo	BT-549
FIMM109440-001	NVP-BGJ398	0	1000	-0.7	100	0	0.1	1	10	100	1000	99.75	96.03	99.38	94.29	75.88	CellTiter-Glo	BT-549
FIMM109441-001	Momelotinib	6.01885	2114.4	-2.5	100	21.96	1	10	100	1000	10000	95.06	99.6	101.89	89.59	23.53	CellTiter-Glo	BT-549
FIMM109442-001	INK128	15.8526	22.7	-0.81	100	14.03	0.1	1	10	100	1000	93.93	88.99	74.7	30.72	19.53	CellTiter-Glo	BT-549
FIMM109443-001	PIK-75	28.9965	38.99	-2.5	100	1.25	1	10	100	1000	10000	99.03	101.13	8.06	2.37	1.57	CellTiter-Glo	BT-549
FIMM109444-001	TGX-221	2.2725	946.72	-0.5	100	70	1	10	100	1000	10000	99.42	95.19	86.51	88.84	78.72	CellTiter-Glo	BT-549
FIMM109445-001	Tubacin	2.94627	7350.4	-1.04	100	0	1	10	100	1000	10000	100.16	101.08	96.66	89.35	41.95	CellTiter-Glo	BT-549
FIMM109446-001	Tubastatin A	0.314058	7981.1	-2.5	100	60.74	1	10	100	1000	10000	104.47	96.31	103.02	100.73	74.96	CellTiter-Glo	BT-549
FIMM109447-001	Atorvastatin	0	10000	-0.66	100	0	1	10	100	1000	10000	96.89	90.04	93.95	95.56	69.98	CellTiter-Glo	BT-549
FIMM109448-001	Varespladib	0	10000	-0.5	100	73.82	1	10	100	1000	10000	98.72	92.94	100.34	94.24	99.79	CellTiter-Glo	BT-549
FIMM109449-001	StemRegenin 1	3.4397	565.35	-0.76	100	70	1	10	100	1000	10000	96.65	92.24	99.21	77.9	76.37	CellTiter-Glo	BT-549
FIMM109450-001	VX-11E	0.981534	1573.3	-2.5	100	47.09	0.25	2.5	25	250	2500	102.31	97.58	102.92	99.53	59.74	CellTiter-Glo	BT-549
FIMM109451-001	PFI-1	5.52255	1347.1	-1.45	100	41.49	1	10	100	1000	10000	96.45	90.06	99.44	76.92	44.55	CellTiter-Glo	BT-549
FIMM109453-001	4-hydroxytamoxifen	2.89034	1902.5	-2.5	100	62.07	1	10	100	1000	10000	106.52	97.07	106.83	93.64	62.66	CellTiter-Glo	BT-549
FIMM109454-001	15D-PGJ2	0	800	-0.5	100	31.52	0.08	0.8	8	80	800	98.43	97.75	99.3	99.13	96.45	CellTiter-Glo	BT-549
FIMM109455-001	RD162	0	10000	-0.5	100	74.84	1	10	100	1000	10000	93.75	93.77	97.81	93.74	96.35	CellTiter-Glo	BT-549
FIMM109456-001	Enzalutamide	0	10000	-0.5	100	74.95	1	10	100	1000	10000	107.48	91.41	97.1	96.82	100.5	CellTiter-Glo	BT-549
FIMM109458-002	1-methyl-D-tryptophan	0	5000	-2.5	100	0.04	0.5	5	50	500	5000	101.28	95.72	106.95	105.04	97.75	CellTiter-Glo	BT-549
FIMM109459-001	Dacomitinib	1.11145	586.27	-1.12	100	70	0.1	1	10	100	1000	102.06	99.75	104.73	95.36	80.89	CellTiter-Glo	BT-549
FIMM109460-001	Dinaciclib	19.5762	13.9	-1.72	100	11.98	0.1	1	10	100	1000	109.36	92.52	68.73	12.67	13.99	CellTiter-Glo	BT-549
FIMM109461-001	Dabrafenib	0	2500	-0.52	100	75	0.25	2.5	25	250	2500	108.89	99.1	103.64	90.95	92.72	CellTiter-Glo	BT-549
FIMM109462-001	I-BET151	8.49863	672.61	-2.01	100	38.27	1	10	100	1000	10000	99.67	91.94	98.85	57.46	38.55	CellTiter-Glo	BT-549
FIMM109463-001	LY2228820	1.72059	3339.68	-1.25	100	70	1	10	100	1000	10000	102.81	95.9	105.08	93.74	76.44	CellTiter-Glo	BT-549
FIMM109464-001	Crenolanib	7.22462	1670.1	-2.5	100	19.73	1	10	100	1000	10000	109.51	95.59	102.86	82.55	20.63	CellTiter-Glo	BT-549
FIMM109465-001	PF-4800567	0.518798	10000	-0.5	100	70	1	10	100	1000	10000	103.92	98.23	98.77	88.62	88.12	CellTiter-Glo	BT-549
FIMM109466-001	Metformin	0	100000	-0.53	100	75	10	100	1000	10000	100000	98.29	98.99	102.8	98.44	99.28	CellTiter-Glo	BT-549
FIMM109467-001	PF-670462	0	10000	-2.5	100	0	1	10	100	1000	10000	108.69	90.68	98.31	101.23	92.19	CellTiter-Glo	BT-549
FIMM109468-001	ZSTK474	13.0622	395.85	-0.86	100	16.32	1	10	100	1000	10000	103.98	95.4	80.43	42.38	21.22	CellTiter-Glo	BT-549
FIMM115468-001	PAC-1	7.09707	1226.2	-2.5	100	33.63	1	10	100	1000	10000	105.17	97.72	104.4	75.06	33.98	CellTiter-Glo	BT-549
FIMM115469-001	AZD2014	15.2998	228.45	-0.96	100	17.96	1	10	100	1000	10000	101.95	96.8	73.9	34.46	19.85	CellTiter-Glo	BT-549
FIMM115470-001	CPI-613	0	10000	-2.5	100	15.76	1	10	100	1000	10000	102.28	89.77	105.18	101.97	96.48	CellTiter-Glo	BT-549
FIMM115471-001	FG-4592	0	10000	-2.5	100	60.48	1	10	100	1000	10000	103.73	99.08	105.59	101.92	91.95	CellTiter-Glo	BT-549
FIMM115472-001	Pevonedistat	15.2611	168.31	-1.02	100	25.15	1	10	100	1000	10000	99.19	94.01	73.18	34.63	26.97	CellTiter-Glo	BT-549
FIMM115473-001	GSK2636771	3.9014	53.64	-0.69	100	75	1	10	100	1000	10000	99.83	94.75	86.16	75.52	85.44	CellTiter-Glo	BT-549
FIMM115474-001	AT-406	17.2945	5.97	-2.5	100	57.25	1	10	100	1000	10000	105.97	66.09	47.44	59.71	64.87	CellTiter-Glo	BT-549
FIMM115476-001	(5Z)-7-Oxozeaenol	14.0425	547.66	-0.85	100	0	1	10	100	1000	10000	109.12	103.17	76.22	40.27	4.83	CellTiter-Glo	BT-549
FIMM115477-001	Rebastinib	0	1000	-2.5	100	28.02	0.1	1	10	100	1000	95.85	93.77	109.15	110.73	71.31	CellTiter-Glo	BT-549
FIMM115478-001	Lomeguatrib	0	10000	-0.5	100	74.13	1	10	100	1000	10000	103.32	93.5	99.18	96.56	93.5	CellTiter-Glo	BT-549
FIMM115479-001	GSK269962	5.62482	4287.5	-0.59	100	6.23	1	10	100	1000	10000	108.24	97.27	88.63	73.1	41.41	CellTiter-Glo	BT-549
FIMM115481-001	PF 431396	5.63691	3126.9	-2.33	100	0	1	10	100	1000	10000	100	96.98	97.86	93.48	6.21	CellTiter-Glo	BT-549
FIMM115482-001	GSK650394	0	7158.8	-2.5	100	63.5	1	10	100	1000	10000	103.26	98.71	100.66	100.23	74.53	CellTiter-Glo	BT-549
FIMM115483-001	AVN944	15.8822	138.72	-0.82	100	24.38	1	10	100	1000	10000	98.49	91.46	67.77	36.33	26.96	CellTiter-Glo	BT-549
FIMM115484-001	ABT-199	0	10000	-2.5	100	0	1	10	100	1000	10000	98.86	95.66	100.49	100.67	91.39	CellTiter-Glo	BT-549
FIMM115485-001	BMS-911543	0	10000	-2.5	100	67.46	1	10	100	1000	10000	102.64	95.24	110.31	98.24	101.95	CellTiter-Glo	BT-549
FIMM115486-001	GDC-0068	6.01577	599.83	-1.06	100	52.97	1	10	100	1000	10000	97.74	98.19	94.21	70.17	55.29	CellTiter-Glo	BT-549
FIMM115606-001	IOX-2	0.134749	50000	-0.5	100	71.8	5	50	500	5000	50000	95.9	93.94	94.73	96.15	86.37	CellTiter-Glo	BT-549
FIMM115607-001	GSK-J4	22.1974	1003.6	-0.9	100	3.2	10	100	1000	10000	100000	101.28	93.8	47.27	20.83	0.26	CellTiter-Glo	BT-549
FIMM115608-001	UNC1215	0	30000	-0.5	100	74.55	3	30	300	3000	30000	96.63	97.75	96.73	96.87	98	CellTiter-Glo	BT-549
FIMM115609-001	SGC0946	0	10000	-0.5	100	62.56	1	10	100	1000	10000	99.17	93.14	91.27	95.49	92.27	CellTiter-Glo	BT-549
FIMM115610-001	UNC0642	0	10000	-0.93	100	0	1	10	100	1000	10000	97.86	97.72	96.5	92.44	56.33	CellTiter-Glo	BT-549
FIMM115611-001	GSK343	1.73197	3213.1	-1.05	100	70	1	10	100	1000	10000	100.03	96.45	100.61	92.9	77.12	CellTiter-Glo	BT-549
FIMM115612-001	UNC0638	6.76015	2530.8	-2.5	100	0	1	10	100	1000	10000	103.35	98.39	100.95	91.6	1.52	CellTiter-Glo	BT-549
FIMM115613-001	C646	1.66687	20075	-1.95	100	2.29	2.5	25	250	2500	25000	110.65	103.84	99.9	98.36	40.83	CellTiter-Glo	BT-549
FIMM115616-001	Stattic	20.4242	1005.5	-2.5	100	0	5	50	500	5000	50000	105.25	94.64	85.34	0.47	-0.12	CellTiter-Glo	BT-549
FIMM000060-004	Pilocarpine	0	40000	-0.5	100	73.77	4	40	400	4000	40000	93.95	94.21	96.57	95.71	91.18	CellTiter-Glo	CAL-120
FIMM000160-003	Gefitinib	0	10000	-2.5	100	20.02	1	10	100	1000	10000	97.6	96.19	99.38	103.22	83.57	CellTiter-Glo	CAL-120
FIMM000171-004	Anagrelide	0	10000	-0.5	100	75	1	10	100	1000	10000	92.8	96.53	96.04	93.63	96.53	CellTiter-Glo	CAL-120
FIMM000172-004	Imatinib	0	10000	-2.5	100	75	1	10	100	1000	10000	100.64	101.92	106.21	108.35	108.08	CellTiter-Glo	CAL-120
FIMM000173-003	Idarubicin	1.91492	579.73	-2.5	100	12.16	0.1	1	10	100	1000	105.07	104.49	105.67	99.66	30	CellTiter-Glo	CAL-120
FIMM000176-002	Vatalanib	0	10000	-2.5	100	75	1	10	100	1000	10000	97.29	95.99	99.12	99.18	104.45	CellTiter-Glo	CAL-120
FIMM000183-003	Erlotinib	0.577354	9090.73	-0.72	100	61.03	1	10	100	1000	10000	96.11	101.94	98.08	93.47	79.84	CellTiter-Glo	CAL-120
FIMM000227-002	Dexamethasone	10.1154	7.49	-0.77	100	69.17	1	10	100	1000	10000	94.3	83.18	72.77	68.74	70.34	CellTiter-Glo	CAL-120
FIMM000239-003	Auranofin	0.998197	2491.06	-2.24	100	0	0.25	2.5	25	250	2500	100.06	92.54	99.99	99.43	49.8	CellTiter-Glo	CAL-120
FIMM000249-004	Tretinoin	0	10000	-2.5	100	23.96	1	10	100	1000	10000	98.66	93.18	105.37	100.53	98.19	CellTiter-Glo	CAL-120
FIMM000255-003	Simvastatin	0	10000	-0.5	100	66.43	1	10	100	1000	10000	100.25	96	100.31	96.67	91.75	CellTiter-Glo	CAL-120
FIMM000257-002	Goserelin	0	10000	-2.5	100	40.54	1	10	100	1000	10000	99.61	101.45	103.27	106.05	94.79	CellTiter-Glo	CAL-120
FIMM000262-004	Raloxifene	0	10000	-0.72	100	0	1	10	100	1000	10000	97.92	98.7	99.1	96.3	82.16	CellTiter-Glo	CAL-120
FIMM000263-003	Camptotechin	12.4727	254.87	-0.87	100	13.1	0.5	5	50	500	5000	98.45	94.35	84.41	43.59	19.34	CellTiter-Glo	CAL-120
FIMM000264-002	Plicamycin	2.11603	6757.57	-2.5	100	0	1	10	100	1000	10000	112.84	100.9	102.78	105.34	26.96	CellTiter-Glo	CAL-120
FIMM000269-004	Rofecoxib	0	10000	-2.5	100	75	1	10	100	1000	10000	98.63	101.71	103.75	102.73	101.99	CellTiter-Glo	CAL-120
FIMM000274-003	Lapatinib	0	1000	-2.5	100	75	0.1	1	10	100	1000	95.99	100.17	106.89	102.01	104.57	CellTiter-Glo	CAL-120
FIMM000287-002	Bortezomib	19.8893	16.11	-2.04	100	7.76	0.1	1	10	100	1000	102.17	102.37	74.57	10.37	7.39	CellTiter-Glo	CAL-120
FIMM000290-004	Letrozole	0	10000	-0.5	100	67.98	1	10	100	1000	10000	95.72	95.66	99.79	99.05	98.85	CellTiter-Glo	CAL-120
FIMM000296-002	Bexarotene	0	10000	-2.5	100	75	1	10	100	1000	10000	99.61	101.46	104.07	104.32	112.14	CellTiter-Glo	CAL-120
FIMM000298-004	Celecoxib	0	10000	-2.5	100	75	1	10	100	1000	10000	96.77	100.91	102.83	98.08	106.38	CellTiter-Glo	CAL-120
FIMM000303-004	Anastrozole	0	10000	-0.5	100	74.99	1	10	100	1000	10000	101.28	96.19	101.48	96.71	98.34	CellTiter-Glo	CAL-120
FIMM000304-003	Bicalutamide	0	10000	-2.5	100	75	1	10	100	1000	10000	106.64	100.45	105.25	107.89	105.08	CellTiter-Glo	CAL-120
FIMM000321-002	Clofarabine	4.57962	305.36	-1.26	100	69.55	1	10	100	1000	10000	100.99	100.92	93.75	75.29	69.83	CellTiter-Glo	CAL-120
FIMM000326-003	Lomustine	0	10000	-0.5	100	34.92	1	10	100	1000	10000	99.09	98.35	97.71	100.16	98.5	CellTiter-Glo	CAL-120
FIMM000337-003	Vincristine	11.1184	3.26	-1.84	100	62.62	0.1	1	10	100	1000	94.67	96.38	66.75	63.18	62.21	CellTiter-Glo	CAL-120
FIMM000344-002	Vinorelbine	13.174	24.07	-2.5	100	59.35	1	10	100	1000	10000	105.7	96.63	58.09	66.9	54.04	CellTiter-Glo	CAL-120
FIMM000356-005	Altretamine	0	10000	-2.5	100	69.7	1	10	100	1000	10000	97.04	97.87	103.35	99.48	100.02	CellTiter-Glo	CAL-120
FIMM000360-003	Aminoglutethimide	0	10000	-2.5	100	75	1	10	100	1000	10000	105.81	100.49	107.69	104.56	109.25	CellTiter-Glo	CAL-120
FIMM000370-003	Vinblastine	14.1543	2.04	-2.5	100	57.7	0.1	1	10	100	1000	95.9	95.04	51.49	62.91	59.13	CellTiter-Glo	CAL-120
FIMM000377-005	Chlorambucil	0	10000	-0.5	100	75	1	10	100	1000	10000	97.12	97.25	96.56	94.67	100.03	CellTiter-Glo	CAL-120
FIMM000390-004	Thalidomide	0	10000	-1.25	100	75	1	10	100	1000	10000	99.34	94.15	95.25	101.38	100.49	CellTiter-Glo	CAL-120
FIMM000396-002	Clomifene	0	10000	-2.5	100	59.36	1	10	100	1000	10000	95.79	105.88	103.05	101.74	90.16	CellTiter-Glo	CAL-120
FIMM000397-004	Dacarbazine	0.482583	10000	-0.8	100	70	1	10	100	1000	10000	94.74	98.31	100.69	96.03	85.97	CellTiter-Glo	CAL-120
FIMM000403-004	Cyclophosphamide	0	40000	-0.5	100	75	4	40	400	4000	40000	93.44	96.83	97.79	94.42	94.41	CellTiter-Glo	CAL-120
FIMM000406-003	Cytarabine	0.6012	10000	-0.5	100	70	1	10	100	1000	10000	98.73	96.43	100.68	87.96	88.13	CellTiter-Glo	CAL-120
FIMM000428-003	Finasteride	0	10000	-2.5	100	74.35	1	10	100	1000	10000	99.54	99.47	114.24	105.89	99.73	CellTiter-Glo	CAL-120
FIMM000439-004	Fluorouracil	0	10000	-2.5	100	0.07	1	10	100	1000	10000	107.54	95.12	107.42	105.95	95.47	CellTiter-Glo	CAL-120
FIMM000446-003	Flutamide	0	10000	-2.5	100	75	1	10	100	1000	10000	102.61	97.56	98.48	94.71	104.48	CellTiter-Glo	CAL-120
FIMM000463-004	Ifosfamide	0	10000	-0.5	100	70	1	10	100	1000	10000	92.17	93.19	94.32	91.41	96.27	CellTiter-Glo	CAL-120
FIMM000464-003	Imiquimod	0	2500	-0.5	100	75	0.25	2.5	25	250	2500	96.52	102.7	101.49	94.96	95.78	CellTiter-Glo	CAL-120
FIMM000469-002	Levamisole	0	10000	-2.5	100	75	1	10	100	1000	10000	98.09	100.18	103.55	101.46	112.44	CellTiter-Glo	CAL-120
FIMM000482-005	Melphalan	11.4959	1219.71	-2.5	100	3.2	1.25	12.5	125	1250	12500	100.26	101.17	108.01	50	3.52	CellTiter-Glo	CAL-120
FIMM000484-002	Methylprednisolone	6.1358	23.53	-1.87	100	75	1	10	100	1000	10000	102.57	96.17	76.94	80.45	77.67	CellTiter-Glo	CAL-120
FIMM000490-004	Mitoxantrone	0	1000	-2.5	100	18.15	0.1	1	10	100	1000	102.85	96.88	103.58	34.58	91.21	CellTiter-Glo	CAL-120
FIMM000491-003	Paclitaxel	13.218	6.96	-0.74	100	44.82	0.1	1	10	100	1000	89.66	91.6	70.09	47.72	48.85	CellTiter-Glo	CAL-120
FIMM000519-002	Prednisolone	5.09982	99.12	-2.5	100	75	1	10	100	1000	10000	109.92	102.57	87.42	75.24	76.9	CellTiter-Glo	CAL-120
FIMM000521-004	Procarbazine	0	10000	-2.5	100	75	1	10	100	1000	10000	100.83	102.16	106.3	101.81	105.93	CellTiter-Glo	CAL-120
FIMM000523-002	Prednisone	0.924633	8386.74	-2.5	100	16.27	1	10	100	1000	10000	109.25	104.35	103.31	102.09	49.03	CellTiter-Glo	CAL-120
FIMM000528-005	Mepacrine	0	50000	-2.5	100	50.41	5	50	500	5000	50000	106.83	98.59	44.1	110	105.96	CellTiter-Glo	CAL-120
FIMM000556-005	Topotecan	5.11479	4821.71	-0.72	100	0	1	10	100	1000	10000	92.55	96.08	95.9	75.64	37	CellTiter-Glo	CAL-120
FIMM000560-004	Temozolomide	0	10000	-0.69	100	0	1	10	100	1000	10000	99.54	97.88	99.73	99.3	95.21	CellTiter-Glo	CAL-120
FIMM000617-003	Fulvestrant	0	1000	-2.5	100	75	0.1	1	10	100	1000	95.65	97.36	102.6	100.08	105.16	CellTiter-Glo	CAL-120
FIMM000618-004	Megestrol acetate	0	10000	-0.5	100	71.07	1	10	100	1000	10000	94.87	98.11	96.53	98.21	90.05	CellTiter-Glo	CAL-120
FIMM000620-004	Tamoxifen	0.00220273	10000	-0.9	100	75	1	10	100	1000	10000	99.03	100.42	110.01	94.84	89.96	CellTiter-Glo	CAL-120
FIMM000640-003	Nitrogen mustard	0	100000	-0.5	100	18.88	10	100	1000	10000	100000	96.72	99.52	99.54	100.28	99.31	CellTiter-Glo	CAL-120
FIMM000649-004	Methotrexate	17.3277	808.91	-2.5	100	21	5	50	500	5000	50000	99.48	32.52	81.8	21.06	21.74	CellTiter-Glo	CAL-120
FIMM000773-002	Nilutamide	0	10000	-2.5	100	11.96	1	10	100	1000	10000	99.14	97.92	101.52	102.09	102.84	CellTiter-Glo	CAL-120
FIMM000822-003	Mitotane	0	10000	-0.5	100	44.37	1	10	100	1000	10000	95.22	100.68	97.77	97.68	99.15	CellTiter-Glo	CAL-120
FIMM000833-003	Allopurinol	0	10000	-0.7	100	75	1	10	100	1000	10000	100.06	99.04	102.67	98.81	99.08	CellTiter-Glo	CAL-120
FIMM000862-003	Busulfan	0	100000	-0.5	100	75	10	100	1000	10000	100000	92.41	99.08	102.39	94.93	101.28	CellTiter-Glo	CAL-120
FIMM000914-002	Deferoxamine	0	10000	-0.66	100	66.47	1	10	100	1000	10000	105.85	97.44	99.22	96.06	87.16	CellTiter-Glo	CAL-120
FIMM000983-003	Hydroxyurea	0	100000	-0.5	100	75	10	100	1000	10000	100000	96.7	97.78	102.26	95.73	96.9	CellTiter-Glo	CAL-120
FIMM001000-003	Mercaptopurine	4.07951	4706.95	-1.28	100	0	1	10	100	1000	10000	99.45	98.5	92.53	88.84	27.32	CellTiter-Glo	CAL-120
FIMM001062-003	Thioguanine	6.49651	1324.48	-2.5	100	36.61	1	10	100	1000	10000	93.3	99.96	107.56	78.95	37.01	CellTiter-Glo	CAL-120
FIMM001171-003	Carmustine	0	10000	-0.5	100	75	1	10	100	1000	10000	100.31	98.92	95.49	96.6	96.22	CellTiter-Glo	CAL-120
FIMM001217-003	Thio-TEPA	0	50000	-0.5	100	75	5	50	500	5000	50000	95.36	92.98	96.06	96.52	97.17	CellTiter-Glo	CAL-120
FIMM001220-003	Pipobroman	0	10000	-1.06	100	75	1	10	100	1000	10000	99.42	99.47	101.75	99.26	95.81	CellTiter-Glo	CAL-120
FIMM001244-002	Tacrolimus	0	10000	-2.5	100	74.8	1	10	100	1000	10000	97.98	97.68	98.83	101.09	104.89	CellTiter-Glo	CAL-120
FIMM001823-002	AT 101	0	100000	-0.65	100	75	10	100	1000	10000	100000	103.64	103.49	100.56	98.46	98.02	CellTiter-Glo	CAL-120
FIMM002337-002	BI 2536	11.1692	5.9	-1.33	100	57.16	0.1	1	10	100	1000	103.9	97.21	70.45	63.43	52.53	CellTiter-Glo	CAL-120
FIMM003569-002	Pravastatin	2.92123	2310.34	-2.5	100	56.91	1	10	100	1000	10000	101.36	105.36	101.12	95.27	57.99	CellTiter-Glo	CAL-120
FIMM003593-003	Exemestane	0	10000	-2.5	100	73.78	1	10	100	1000	10000	100.81	98.04	106.05	102.49	101.35	CellTiter-Glo	CAL-120
FIMM003684-002	Irinotecan	2.72029	2586.91	-0.5	100	55.05	1	10	100	1000	10000	94.15	94.23	92.54	83.74	69.95	CellTiter-Glo	CAL-120
FIMM003705-001	Palbociclib	3.03551	409.18	-0.5	100	70	1	10	100	1000	10000	95.02	95.22	86.39	84.61	77.67	CellTiter-Glo	CAL-120
FIMM003706-001	AT9283	5.14578	145.91	-2.5	100	46.41	0.1	1	10	100	1000	45.5	93.38	102.85	84.98	46.85	CellTiter-Glo	CAL-120
FIMM003707-001	Navitoclax	7.04004	3899.29	-0.5	100	0	1	10	100	1000	10000	94.01	91.73	87.25	67.83	37.42	CellTiter-Glo	CAL-120
FIMM003708-001	Selumetinib	2.99884	9280.26	-0.5	100	35.24	1	10	100	1000	10000	93.31	92.95	90	85.1	66.75	CellTiter-Glo	CAL-120
FIMM003709-001	Veliparib	0	10000	-0.5	100	69.49	1	10	100	1000	10000	97.27	101.77	96.49	97.05	93.13	CellTiter-Glo	CAL-120
FIMM003710-001	Afatinib	0	1000	-0.5	100	75	0.1	1	10	100	1000	93.73	94.42	93.95	92.91	93.47	CellTiter-Glo	CAL-120
FIMM003711-001	Dovitinib	0.00011389	10000	-0.5	100	70	1	10	100	1000	10000	94.89	95.61	93.89	92.12	89.38	CellTiter-Glo	CAL-120
FIMM003712-001	Obatoclax	0	10000	-0.5	100	74.86	1	10	100	1000	10000	96.4	98.85	98.11	94.22	92.55	CellTiter-Glo	CAL-120
FIMM003713-001	Crizotinib	0	1000	-2.5	100	75	0.1	1	10	100	1000	102.28	91.69	100.17	100.4	104.07	CellTiter-Glo	CAL-120
FIMM003714-001	Danusertib	6.46387	2857.39	-0.92	100	0	1	10	100	1000	10000	99.08	93.4	88.98	75.7	22.14	CellTiter-Glo	CAL-120
FIMM003715-001	Foretinib	2.45315	178.96	-2.5	100	67.59	0.1	1	10	100	1000	100	99.69	102.5	93.86	68.02	CellTiter-Glo	CAL-120
FIMM003716-001	Abiraterone	0	5000	-2.5	100	7.8	0.5	5	50	500	5000	97.6	95.69	106.1	97.06	102.73	CellTiter-Glo	CAL-120
FIMM003717-001	Tanespimycin	10.48	269.31	-1.12	100	41.06	1	10	100	1000	10000	92.45	97.86	85.78	51.77	42.29	CellTiter-Glo	CAL-120
FIMM003718-001	Alvespimycin	8.59506	46.19	-2.5	100	46.74	0.1	1	10	100	1000	104.75	100.28	105.87	52.03	47.8	CellTiter-Glo	CAL-120
FIMM003719-001	SNS-032	14.7995	102.17	-2.5	100	40.06	1	10	100	1000	10000	91.23	96.62	70.92	36.94	43.34	CellTiter-Glo	CAL-120
FIMM003720-001	ABT-751	7.83319	218.4	-2.5	100	60.57	1	10	100	1000	10000	95.84	100.9	95.21	60.88	61.09	CellTiter-Glo	CAL-120
FIMM003721-001	Serdemetan	0	10000	-0.79	100	0	1	10	100	1000	10000	96.85	91.45	98.23	93.72	67.27	CellTiter-Glo	CAL-120
FIMM003722-001	BIIB021	10.1075	246.58	-1.2	100	44.84	1	10	100	1000	10000	102.57	99	85.91	53.64	45.43	CellTiter-Glo	CAL-120
FIMM003723-001	CUDC-101	5.49767	3231.65	-0.74	100	12.1	1	10	100	1000	10000	100.18	99.79	93.32	74.16	38.62	CellTiter-Glo	CAL-120
FIMM003724-001	Decitabine	0.810701	7027.59	-0.63	100	70	1	10	100	1000	10000	97.04	102.55	99.39	91.71	83.92	CellTiter-Glo	CAL-120
FIMM003725-001	Alvocidib	14.0709	166.92	-2.5	100	35.77	1	10	100	1000	10000	101.69	92.44	86.16	35.21	37.02	CellTiter-Glo	CAL-120
FIMM003727-001	Amonafide	3.02789	2695.41	-2.5	100	50.52	1	10	100	1000	10000	99.7	97.02	100.4	96.17	52.32	CellTiter-Glo	CAL-120
FIMM003728-001	Tipifarnib	3.76176	1373.55	-0.5	100	50.5	1	10	100	1000	10000	92.24	93.1	89.27	79.37	63.4	CellTiter-Glo	CAL-120
FIMM003729-001	Pimasertib	5.15628	355.79	-1.13	100	64.83	1	10	100	1000	10000	99.82	102.92	92.42	73.56	65.42	CellTiter-Glo	CAL-120
FIMM003730-001	Ponatinib	5.40081	161.97	-2.5	100	40.59	0.1	1	10	100	1000	102.96	105.77	106.07	86.28	41.21	CellTiter-Glo	CAL-120
FIMM003732-001	Perifosine	0	2500	-2.5	100	75	0.25	2.5	25	250	2500	107.91	101.88	108.92	104.41	104.2	CellTiter-Glo	CAL-120
FIMM003733-001	Motesanib	0	10000	-1.44	100	75	1	10	100	1000	10000	94.05	97.9	99.86	92.27	103.2	CellTiter-Glo	CAL-120
FIMM003734-001	Cediranib	0	1000	-2.5	100	57.29	0.1	1	10	100	1000	100.84	105.32	103.37	103.2	90.41	CellTiter-Glo	CAL-120
FIMM003735-001	PF-04691502	17.1051	123.48	-1.05	100	22.82	1	10	100	1000	10000	91.12	92.26	67.72	27.02	26.07	CellTiter-Glo	CAL-120
FIMM003736-001	Rucaparib	0	10000	-0.5	100	74.62	1	10	100	1000	10000	96.27	94.18	92.78	105	97.81	CellTiter-Glo	CAL-120
FIMM003737-001	Tarenflurbil	0	10000	-2.5	100	75	1	10	100	1000	10000	98.11	96.71	98.31	96.49	104.16	CellTiter-Glo	CAL-120
FIMM003738-001	Tivozanib	0	10000	-1.05	100	0	1	10	100	1000	10000	95.71	97.43	94.24	93.13	50.56	CellTiter-Glo	CAL-120
FIMM003739-001	MK1775	12.1074	739.71	-0.58	100	5.23	1	10	100	1000	10000	92.92	93.14	79.02	47.32	22.84	CellTiter-Glo	CAL-120
FIMM003740-001	PF-00477736	6.27518	5048.76	-0.5	100	1.96	1	10	100	1000	10000	97.07	90.89	88.98	69.74	42.81	CellTiter-Glo	CAL-120
FIMM003741-001	AZD7762	2.8998	254.55	-2.5	100	54.23	0.1	1	10	100	1000	105.02	99.68	105.63	95.94	55.68	CellTiter-Glo	CAL-120
FIMM003742-001	AZD1152-HQPA	0	1000	-0.57	100	75	0.1	1	10	100	1000	119.15	104.65	100.61	93.75	94.6	CellTiter-Glo	CAL-120
FIMM003743-001	AZD8055	23.7653	37.54	-0.83	100	15.62	1	10	100	1000	10000	90.29	81.06	41.5	17.96	18.84	CellTiter-Glo	CAL-120
FIMM003744-001	Belinostat	13.1114	633.86	-1.02	100	2.1	1	10	100	1000	10000	96.59	96.92	87.55	39.75	7.76	CellTiter-Glo	CAL-120
FIMM003745-001	Bimatoprost	0	5500	-0.5	100	45.85	0.55	5.5	55	550	5500	95.83	93.11	99.68	97.13	95.83	CellTiter-Glo	CAL-120
FIMM003746-001	Doramapimod	0	10000	-0.5	100	66.03	1	10	100	1000	10000	93.26	94.45	99.36	100.55	94.76	CellTiter-Glo	CAL-120
FIMM003747-002	Bryostatin 1	0	100	-1.69	100	75	0.01	0.1	1	10	100	96.11	91.07	103.37	101.28	103.6	CellTiter-Glo	CAL-120
FIMM003748-001	Tacedinaline	0	1000	-2.5	100	75	0.1	1	10	100	1000	92.13	97.86	102.43	99.16	105.11	CellTiter-Glo	CAL-120
FIMM003749-001	BMS-754807	10.3378	1245.06	-0.69	100	0	1	10	100	1000	10000	87.45	91.18	82.92	59.33	13.37	CellTiter-Glo	CAL-120
FIMM003750-001	GS-1101	1.33903	8045.55	-0.5	100	58.38	1	10	100	1000	10000	90.14	93.23	94.63	89.87	77.84	CellTiter-Glo	CAL-120
FIMM003751-001	Trametinib	5.16127	16.23	-2.5	100	62.12	0.025	0.25	2.5	25	250	105.97	101.63	100.69	71.66	62.19	CellTiter-Glo	CAL-120
FIMM003752-001	Erismodegib	0	10000	-0.5	100	74.94	1	10	100	1000	10000	99.21	91.71	101.15	96.49	97.58	CellTiter-Glo	CAL-120
FIMM003753-001	OSI-027	5.45081	3853.64	-0.86	100	0	1	10	100	1000	10000	102.1	100.51	92.92	77.34	30.05	CellTiter-Glo	CAL-120
FIMM003754-001	Refametinib	7.27537	315.39	-0.93	100	54.1	1	10	100	1000	10000	101.17	99.45	87.68	66.14	55.67	CellTiter-Glo	CAL-120
FIMM003755-001	Everolimus	8.79937	0.67	-1.05	100	63.06	0.01	0.1	1	10	100	97.8	95.92	77.77	64.87	63.46	CellTiter-Glo	CAL-120
FIMM003756-001	Ruxolitinib	1.34833	1674.07	-0.82	100	72.66	1	10	100	1000	10000	93.78	104.35	96.32	89.41	77.72	CellTiter-Glo	CAL-120
FIMM003757-001	Fasudil	0	50000	-0.57	100	0	5	50	500	5000	50000	95.5	94.3	97.86	89.38	67.08	CellTiter-Glo	CAL-120
FIMM003758-001	Indibulin	6.19616	408.27	-1.83	100	60.59	1	10	100	1000	10000	99.09	92.56	97.48	66.92	60.74	CellTiter-Glo	CAL-120
FIMM003759-001	Iniparib	0	10000	-0.5	100	70	1	10	100	1000	10000	96.5	91.86	89.6	93.23	98.23	CellTiter-Glo	CAL-120
FIMM003760-001	MK-2206	0	1000	-1.81	100	75	0.1	1	10	100	1000	111.52	99.16	101.63	99.78	92.46	CellTiter-Glo	CAL-120
FIMM003761-001	Alisertib	5.91775	337.92	-0.5	100	57.34	1	10	100	1000	10000	96.74	96.08	78.1	79.48	62.16	CellTiter-Glo	CAL-120
FIMM003762-001	Nelarabine	0	10000	-0.5	100	70	1	10	100	1000	10000	94.54	90.84	94.16	98.73	98.59	CellTiter-Glo	CAL-120
FIMM003763-001	Nilotinib	0	10000	-2.5	100	70	1	10	100	1000	10000	98.47	88.58	94.36	100.05	102.97	CellTiter-Glo	CAL-120
FIMM003764-001	NVP-AUY922	9.40438	37.16	-2.5	100	45.87	0.1	1	10	100	1000	107.12	105.58	103.17	47.5	47.89	CellTiter-Glo	CAL-120
FIMM003765-001	2-methoxyestradiol	4.14718	1023.74	-2.5	100	62.45	1	10	100	1000	10000	94.9	101.43	100.85	81.77	62.58	CellTiter-Glo	CAL-120
FIMM003766-002	Plerixafor	0	10000	-2.5	100	75	1	10	100	1000	10000	102.33	96.15	100.01	110.89	107.5	CellTiter-Glo	CAL-120
FIMM003767-001	Vemurafenib	0	10000	-0.5	100	70	1	10	100	1000	10000	92.38	95.17	93.28	89.98	91.14	CellTiter-Glo	CAL-120
FIMM003769-001	Vandetanib	0.197162	1000	-0.5	100	54.37	0.1	1	10	100	1000	90.82	88.67	95.73	94.36	89.58	CellTiter-Glo	CAL-120
FIMM003771-001	YM155	42.3453	3.32	-2.4	100	0.85	1	10	100	1000	10000	94.69	7.43	-0.1	3.05	-0.38	CellTiter-Glo	CAL-120
FIMM003772-001	Linsitinib	1.76477	8042.66	-0.5	100	49.9	1	10	100	1000	10000	97.67	101.85	90.42	88.04	73.58	CellTiter-Glo	CAL-120
FIMM003773-001	EMD1214063	0	1000	-0.5	100	74.99	0.1	1	10	100	1000	96.11	99.1	98.79	95.78	96.06	CellTiter-Glo	CAL-120
FIMM003774-001	Lestaurtinib	7.69135	45.13	-1.04	100	47.26	0.1	1	10	100	1000	103.04	93.93	92.16	62.83	49.47	CellTiter-Glo	CAL-120
FIMM003775-001	Dasatinib	8.55173	36.59	-1.52	100	48.28	0.1	1	10	100	1000	98.91	98.89	93.72	57.5	48.64	CellTiter-Glo	CAL-120
FIMM003776-001	Tofacitinib	0	5000	-0.5	100	53.98	0.5	5	50	500	5000	99.02	95.71	99.81	98.62	99.85	CellTiter-Glo	CAL-120
FIMM003777-001	Fingolimod	0	10000	-0.67	100	0	1	10	100	1000	10000	96.37	95.48	97.05	96.06	78.06	CellTiter-Glo	CAL-120
FIMM003778-001	Axitinib	1.60426	3568.2	-1.42	100	70	1	10	100	1000	10000	104.44	96.7	104.04	95.34	75.81	CellTiter-Glo	CAL-120
FIMM003779-001	Saracatinib	2.84766	10000	-0.5	100	26.83	1	10	100	1000	10000	94.43	93.12	95.1	81.89	66.33	CellTiter-Glo	CAL-120
FIMM003780-002	Bosutinib	5.53038	1449.19	-2.5	100	42.92	1	10	100	1000	10000	92.63	100.25	100.31	83.82	43.38	CellTiter-Glo	CAL-120
FIMM003781-001	Canertinib	3.29058	5394.49	-1.65	100	0	1	10	100	1000	10000	95.23	91.72	99.53	94.18	26.55	CellTiter-Glo	CAL-120
FIMM003782-001	Lenalidomide	2.82e-05	10000	-0.5	100	70	1	10	100	1000	10000	94.93	92.58	93.26	93.81	93.57	CellTiter-Glo	CAL-120
FIMM003783-001	Panobinostat	12.8868	62.33	-0.99	100	4.23	0.1	1	10	100	1000	106.99	101.48	85.32	41.51	9.89	CellTiter-Glo	CAL-120
FIMM003784-001	Pazopanib	0.23372	8367.64	-0.5	100	70	1	10	100	1000	10000	95.37	91.94	95.91	87.31	89.43	CellTiter-Glo	CAL-120
FIMM003785-001	Tandutinib	0	1000	-2.5	100	75	0.1	1	10	100	1000	101.17	103.74	100.33	101.26	106.18	CellTiter-Glo	CAL-120
FIMM003786-001	Temsirolimus	7.33876	1.08	-1.1	100	65.11	0.01	0.1	1	10	100	99.59	97.55	83.37	67.78	65.44	CellTiter-Glo	CAL-120
FIMM003787-001	Vorinostat	3.26644	8473.44	-0.78	100	0	1	10	100	1000	10000	95.86	87.92	96.07	85.92	46.14	CellTiter-Glo	CAL-120
FIMM003788-001	Entinostat	0	10000	-1	100	0	1	10	100	1000	10000	99.16	94.21	98.15	96.98	73.18	CellTiter-Glo	CAL-120
FIMM003789-001	Enzastaurin	0	10000	-2.5	100	0	1	10	100	1000	10000	98.32	92.72	99.07	102.93	91.14	CellTiter-Glo	CAL-120
FIMM003790-001	Olaparib	1.25798	10000	-0.5	100	56.82	1	10	100	1000	10000	92.38	93.23	91.38	92.35	82.26	CellTiter-Glo	CAL-120
FIMM003791-001	Masitinib	0	10000	-0.5	100	37.51	1	10	100	1000	10000	95.82	91.45	97.7	95.48	80.81	CellTiter-Glo	CAL-120
FIMM003792-001	Pictilisib	7.47045	3146.43	-0.54	100	0	1	10	100	1000	10000	93.86	91.41	89.63	64.9	34.3	CellTiter-Glo	CAL-120
FIMM003793-001	Vismodegib	0	10000	-0.5	100	70	1	10	100	1000	10000	92.85	95.22	93.09	90.92	99.29	CellTiter-Glo	CAL-120
FIMM003794-001	Sorafenib	0	1000	-2.5	100	74.98	0.1	1	10	100	1000	100.42	98.22	111.51	110.59	112.14	CellTiter-Glo	CAL-120
FIMM003795-001	Seliciclib	0	10000	-0.5	100	74.92	1	10	100	1000	10000	96.67	91.93	97.61	97.44	92.01	CellTiter-Glo	CAL-120
FIMM003796-001	Patupilone	5.47733	73.83	-2.5	100	58.25	0.1	1	10	100	1000	104.16	102.61	105.33	71.38	58.4	CellTiter-Glo	CAL-120
FIMM003797-001	Docetaxel	13.3225	3.3	-1.69	100	55.74	0.1	1	10	100	1000	103.68	94.58	61.72	56.26	55.31	CellTiter-Glo	CAL-120
FIMM023794-002	Pentostatin	0	10000	-0.5	100	75	1	10	100	1000	10000	96.69	98.03	102.65	95.56	100.57	CellTiter-Glo	CAL-120
FIMM023795-004	Sirolimus	5.99891	3.4	-2.26	100	64.41	0.01	0.1	1	10	100	95.88	94.01	97.96	67.26	64.46	CellTiter-Glo	CAL-120
FIMM023796-003	Estramustine	0	10000	-2.5	100	75	1	10	100	1000	10000	97.63	102.72	101.04	99.89	103.4	CellTiter-Glo	CAL-120
FIMM023797-003	Floxuridine	11.1478	420.5	-2.5	100	33.24	1	10	100	1000	10000	101.23	99.5	99.35	39.78	33.52	CellTiter-Glo	CAL-120
FIMM023798-002	Gemcitabine	3.04253	87.3	-0.51	100	64.15	0.1	1	10	100	1000	93.56	95.94	94.94	78.85	73.01	CellTiter-Glo	CAL-120
FIMM023799-002	Teniposide	6.56405	2692.73	-0.94	100	1.43	1	10	100	1000	10000	95.79	104.6	94.67	72.36	23.55	CellTiter-Glo	CAL-120
FIMM023800-002	Dactinomycin	17.7865	10.15	-1.55	100	25.8	0.1	1	10	100	1000	94.17	90.31	65.03	19.77	33.13	CellTiter-Glo	CAL-120
FIMM023801-003	Streptozocin	0	10000	-2.27	100	75	1	10	100	1000	10000	102.51	100.34	108.7	105	109.44	CellTiter-Glo	CAL-120
FIMM023804-002	Cladribine	1.38895	445.44	-1.08	100	70	0.1	1	10	100	1000	94.31	97.5	102.1	94.53	78.98	CellTiter-Glo	CAL-120
FIMM023805-002	Mitomycin C	0.335292	10000	-0.5	100	70	1	10	100	1000	10000	94.32	96.94	91.79	94.06	88.08	CellTiter-Glo	CAL-120
FIMM023806-002	Carboplatin	0	10000	-0.5	100	74.7	1	10	100	1000	10000	97	99.29	99.08	95.26	101.04	CellTiter-Glo	CAL-120
FIMM023807-004	Cisplatin	0	1000	-2.43	100	75	0.1	1	10	100	1000	102.29	101.26	108.33	101.11	105.22	CellTiter-Glo	CAL-120
FIMM023808-003	Pemetrexed	1.51991	4015.64	-0.78	100	70	1	10	100	1000	10000	105.51	105.29	104.63	88.09	81.89	CellTiter-Glo	CAL-120
FIMM023809-002	Oxaliplatin	0	10000	-2.5	100	75	1	10	100	1000	10000	98.51	101.43	103.13	96.87	105.58	CellTiter-Glo	CAL-120
FIMM023810-002	Uracil mustard	0	10000	-2.5	100	75	1	10	100	1000	10000	98.63	102.43	103.34	106.13	107.13	CellTiter-Glo	CAL-120
FIMM023811-004	Daunorubicin	4.35157	227.08	-2.5	100	39.78	0.1	1	10	100	1000	99.02	96.88	102.74	93.12	41.23	CellTiter-Glo	CAL-120
FIMM023814-002	Etoposide	2.02372	1549.43	-2.5	100	73.48	1	10	100	1000	10000	101.11	103.23	102.43	93.34	73.72	CellTiter-Glo	CAL-120
FIMM023816-003	Arsenic(III) oxide	0	2500	-2.47	100	75	0.25	2.5	25	250	2500	102.79	101.98	107.61	105.41	105.25	CellTiter-Glo	CAL-120
FIMM023818-005	Doxorubicin	1.49982	871.63	-1.95	100	0	0.1	1	10	100	1000	100.41	93.64	98.09	98.59	43.35	CellTiter-Glo	CAL-120
FIMM023819-002	Valrubicin	0	5000	-0.65	100	0	0.5	5	50	500	5000	95.25	94.64	98.37	86.88	59.32	CellTiter-Glo	CAL-120
FIMM023820-002	Sunitinib	0	1000	-2.5	100	52.66	0.1	1	10	100	1000	104.76	107.31	108.51	103.05	82.57	CellTiter-Glo	CAL-120
FIMM023821-002	Ixabepilone	0	1000	-0.5	100	74.99	0.1	1	10	100	1000	95.46	100.34	102.02	95.82	97.98	CellTiter-Glo	CAL-120
FIMM023825-003	Azacitidine	0	10000	-0.76	100	0	1	10	100	1000	10000	95.87	99.28	96.3	91.12	61.56	CellTiter-Glo	CAL-120
FIMM023828-002	Fludarabine	0.351571	10000	-1.09	100	70	1	10	100	1000	10000	98.44	100.86	100.77	97.85	86.12	CellTiter-Glo	CAL-120
FIMM023831-002	Bleomycin	0.670493	8787.95	-0.5	100	63.87	1	10	100	1000	10000	99.03	97.33	95.34	91.88	80.94	CellTiter-Glo	CAL-120
FIMM023832-001	Dactolisib	17.853	9.42	-0.92	100	23.63	0.1	1	10	100	1000	97.44	90.22	62.07	29.13	26.16	CellTiter-Glo	CAL-120
FIMM023833-001	Quizartinib	0	1000	-2.5	100	74.94	0.1	1	10	100	1000	102.59	110.94	108.35	106.06	112.07	CellTiter-Glo	CAL-120
FIMM100345-001	Prima-1 Met	0	10000	-0.5	100	73.43	1	10	100	1000	10000	97.06	92.39	99.28	99.29	99.98	CellTiter-Glo	CAL-120
FIMM100346-001	Carfilzomib	19.0198	25.34	-2.5	100	0.8	0.1	1	10	100	1000	103.47	104.71	91.63	2.73	1.88	CellTiter-Glo	CAL-120
FIMM100347-001	Gandotinib	3.76645	5011.95	-1.37	100	0	1	10	100	1000	10000	94.39	98.19	96.09	90.41	27.93	CellTiter-Glo	CAL-120
FIMM100352-001	AZ 3146	0.592873	6779.67	-1.39	100	70	1	10	100	1000	10000	104.67	103.05	99.92	98.01	81.05	CellTiter-Glo	CAL-120
FIMM100354-001	S-trityl-L-cysteine	0	40000	-2.5	100	64.26	4	40	400	4000	40000	106.14	102.17	104.16	102.34	101.13	CellTiter-Glo	CAL-120
FIMM100355-001	Sotrastaurin	0	10000	-0.5	100	61	1	10	100	1000	10000	96.98	91.28	98.09	93.69	82.66	CellTiter-Glo	CAL-120
FIMM100357-001	Geldanamycin	2.20914	6698.26	-2.5	100	0	1	10	100	1000	10000	106.98	102.11	108.95	101.86	26.72	CellTiter-Glo	CAL-120
FIMM100358-001	Bendamustine	0	10000	-2.5	100	75	1	10	100	1000	10000	99.49	107.07	102.84	104.29	108.44	CellTiter-Glo	CAL-120
FIMM100361-001	Cyclopamine	0	10000	-2.5	100	75	1	10	100	1000	10000	106.67	101.85	103.71	105.95	102.83	CellTiter-Glo	CAL-120
FIMM100362-001	Midostaurin	9.73778	274.88	-1.24	100	45.26	1	10	100	1000	10000	97.22	96.01	88.48	54.01	46.17	CellTiter-Glo	CAL-120
FIMM100364-001	Regorafenib	1.79456	9946.89	-1.25	100	0	1	10	100	1000	10000	94.14	94	98.14	94.86	49.8	CellTiter-Glo	CAL-120
FIMM100365-001	XAV-939	0	10000	-0.5	100	74.46	1	10	100	1000	10000	97.13	93.75	96.29	91.99	92.81	CellTiter-Glo	CAL-120
FIMM100366-002	UCN-01	24.8802	43.65	-0.74	100	8.03	1	10	100	1000	10000	91.49	80.18	37.03	20.53	7.18	CellTiter-Glo	CAL-120
FIMM100367-001	Ruboxistaurin	0	10000	-0.5	100	0	1	10	100	1000	10000	90.35	94.27	92.71	83.69	55.19	CellTiter-Glo	CAL-120
FIMM100368-001	Capecitabine	0	10000	-2.5	100	0	1	10	100	1000	10000	94.62	102.4	102.94	107.14	98.45	CellTiter-Glo	CAL-120
FIMM100371-002	Chloroquine	11.1388	9489.51	-2.5	100	7.59	10	100	1000	10000	100000	103.05	98.84	109.82	50.63	7.89	CellTiter-Glo	CAL-120
FIMM100372-002	Valproic acid	0	1000000	-2.5	100	75	100	1000	10000	100000	1000000	103.07	99.91	110.78	96.13	103.45	CellTiter-Glo	CAL-120
FIMM100373-001	Tivantinib	0.909807	991.13	-2.5	100	0	0.1	1	10	100	1000	100.85	100.01	96.31	102.97	49.4	CellTiter-Glo	CAL-120
FIMM100374-001	MK-4827	0	10000	-2.5	100	73.06	1	10	100	1000	10000	101.45	106.6	104.93	101.46	93.24	CellTiter-Glo	CAL-120
FIMM100375-001	Volasertib	7.64497	46.57	-0.9	100	46.06	0.1	1	10	100	1000	98.47	100.49	88.53	64.36	49.12	CellTiter-Glo	CAL-120
FIMM100376-001	Toremifene	0	10000	-1.24	100	75	1	10	100	1000	10000	102.98	105.35	105.07	98.48	90.72	CellTiter-Glo	CAL-120
FIMM100377-001	Lasofoxifene	0	1000	-2.5	100	75	0.1	1	10	100	1000	106.79	95.07	113.68	106.64	113.77	CellTiter-Glo	CAL-120
FIMM100378-002	Galiellalactone	0	50000	-2.5	100	75	5	50	500	5000	50000	105.15	102.24	106.25	102.57	105.1	CellTiter-Glo	CAL-120
FIMM100379-001	Omacetaxine	18.9632	93.83	-2.5	100	24.18	1	10	100	1000	10000	99.79	103.19	58.99	26.93	21.66	CellTiter-Glo	CAL-120
FIMM100380-001	RAF265	3.60059	97.23	-2.5	100	67.13	0.1	1	10	100	1000	99.01	104.22	107.17	82.89	67.25	CellTiter-Glo	CAL-120
FIMM100381-001	Nutlin-3	0	10000	-0.5	100	75	1	10	100	1000	10000	94.61	98.34	99.47	93.61	99.95	CellTiter-Glo	CAL-120
FIMM100382-002	Neratinib	1.19419	411.85	-2.5	100	64.93	0.1	1	10	100	1000	98.42	96.86	103.78	99	68.38	CellTiter-Glo	CAL-120
FIMM100383-001	Mocetinostat	6.3336	1601.7	-2.5	100	31.26	1	10	100	1000	10000	101.93	97.05	101.94	83.8	31.96	CellTiter-Glo	CAL-120
FIMM100384-001	Rabusertib	0	1000	-2.28	100	74.93	0.1	1	10	100	1000	106.56	98.13	109.34	98.1	102.05	CellTiter-Glo	CAL-120
FIMM100385-001	Galunisertib	0	1000	-2.5	100	75	0.1	1	10	100	1000	103.66	100.95	109.2	104.12	104.91	CellTiter-Glo	CAL-120
FIMM100386-001	Linifanib	0	1000	-2.34	100	36.68	0.1	1	10	100	1000	100.99	102.35	101.96	113.57	109.44	CellTiter-Glo	CAL-120
FIMM100387-001	Brivanib	0	1000	-2.5	100	75	0.1	1	10	100	1000	101.09	98.86	100	109.11	111.91	CellTiter-Glo	CAL-120
FIMM100388-001	Buparlisib	2.38631	8227.27	-0.82	100	19.08	1	10	100	1000	10000	103.2	103.76	96.24	88.01	56.3	CellTiter-Glo	CAL-120
FIMM100389-001	Nintedanib	3.61542	2381.6	-1.19	100	43.47	1	10	100	1000	10000	103.86	99.99	98.68	85.19	52.11	CellTiter-Glo	CAL-120
FIMM100390-001	GDC-0980	10.8718	618.23	-1.61	100	22.35	1	10	100	1000	10000	104.44	97.37	96.21	46.83	23.22	CellTiter-Glo	CAL-120
FIMM100391-001	AZD4547	3.6141	68.79	-1.07	100	66.41	0.1	1	10	100	1000	104	101.01	95.77	80.01	68.2	CellTiter-Glo	CAL-120
FIMM100392-001	VER 155008	0	10000	-2.5	100	18.85	1	10	100	1000	10000	107.92	97.21	107.61	101.3	83.65	CellTiter-Glo	CAL-120
FIMM100393-001	Daporinad	20.8712	9.73	-2.5	100	15.35	0.1	1	10	100	1000	101.45	104.75	56.16	17.01	13.98	CellTiter-Glo	CAL-120
FIMM100395-001	Cabozantinib	0	1000	-2.5	100	21.17	0.1	1	10	100	1000	103.02	100.15	97.98	100.82	95.23	CellTiter-Glo	CAL-120
FIMM100396-001	AZD1480	0	1000	-1.15	100	0	0.1	1	10	100	1000	100.38	98.05	98.37	97.33	70.02	CellTiter-Glo	CAL-120
FIMM100397-001	Ridaforolimus	8.40303	0.9	-2.5	100	65.5	0.01	0.1	1	10	100	102.64	100.75	80.45	66.29	64.8	CellTiter-Glo	CAL-120
FIMM100398-001	Sonolisib	0	10000	-2.08	100	75	1	10	100	1000	10000	106.84	101.06	109.02	102.04	101.82	CellTiter-Glo	CAL-120
FIMM100399-001	Quisinostat	12.2826	74.22	-0.9	100	2.11	0.1	1	10	100	1000	103.29	96.8	86.25	44.53	10.78	CellTiter-Glo	CAL-120
FIMM100402-001	Tosedostat	12.6598	127.3	-2.06	100	45.31	1	10	100	1000	10000	102.7	92.59	79.63	43.37	47.91	CellTiter-Glo	CAL-120
FIMM100403-001	PF-04708671	0.0626697	10000	-1.31	100	75	1	10	100	1000	10000	100.76	100.84	109.09	98.08	88.96	CellTiter-Glo	CAL-120
FIMM100407-001	MEK-162	0.188195	1000	-0.56	100	70	0.1	1	10	100	1000	102.62	100.25	97.93	94.02	86.64	CellTiter-Glo	CAL-120
FIMM100408-001	Tamatinib	0	10000	-0.5	100	74.98	1	10	100	1000	10000	101.59	102.01	96.16	97.24	94.87	CellTiter-Glo	CAL-120
FIMM100409-001	KX2-391	10.9825	57.1	-2.5	100	60.03	1	10	100	1000	10000	97.25	101.03	67.8	59.38	60.81	CellTiter-Glo	CAL-120
FIMM100410-001	PF-3845	0.240025	10000	-1.5	100	70	1	10	100	1000	10000	106.53	104.68	101.81	99.05	86.02	CellTiter-Glo	CAL-120
FIMM100411-001	MK-0752	0	1000	-2.5	100	75	0.1	1	10	100	1000	95.51	101.7	106.39	95.61	104.74	CellTiter-Glo	CAL-120
FIMM100412-001	TAK-733	4.39327	66.6	-1.28	100	63.04	0.1	1	10	100	1000	97.97	95	97.64	76.7	64.19	CellTiter-Glo	CAL-120
FIMM100413-001	SB 743921	0	100	-2.28	100	0	0.01	0.1	1	10	100	96.59	100.29	102.09	101.72	102.53	CellTiter-Glo	CAL-120
FIMM100414-001	GSK2126458	12.9872	27.64	-0.71	100	24.28	0.1	1	10	100	1000	98.41	93.05	75.71	45.6	29.85	CellTiter-Glo	CAL-120
FIMM100415-001	Ibrutinib	0	1000	-0.5	100	74.99	0.1	1	10	100	1000	97.09	97.68	106.13	96.17	100.28	CellTiter-Glo	CAL-120
FIMM100416-001	TAK-901	4.6683	130.69	-1.79	100	51.53	0.1	1	10	100	1000	97.37	98.1	99.59	81.47	52.76	CellTiter-Glo	CAL-120
FIMM100417-002	Fostamatinib	5.15396	404.71	-2.5	100	43.15	0.25	2.5	25	250	2500	107.17	104.98	103.83	86.86	43.74	CellTiter-Glo	CAL-120
FIMM100418-001	(+)JQ1	4.19163	230.69	-2.5	100	75	1	10	100	1000	10000	98.5	94.76	97.86	73.42	78.01	CellTiter-Glo	CAL-120
FIMM100419-001	(-)JQ1	0	10000	-2.5	100	75	1	10	100	1000	10000	99.04	96.6	105.09	99.99	115.21	CellTiter-Glo	CAL-120
FIMM109440-001	NVP-BGJ398	2.54601	252.27	-0.5	100	57.01	0.1	1	10	100	1000	91.98	97.18	91.39	84.71	71.1	CellTiter-Glo	CAL-120
FIMM109441-001	Momelotinib	5.07324	1379.25	-0.98	100	43.04	1	10	100	1000	10000	96.9	95.08	97.21	75.78	50.21	CellTiter-Glo	CAL-120
FIMM109442-001	INK128	14.9464	27.77	-1.18	100	16.64	0.1	1	10	100	1000	90.99	92.15	82.37	30.62	18.51	CellTiter-Glo	CAL-120
FIMM109443-001	PIK-75	22.3814	29.24	-1.32	100	26.98	1	10	100	1000	10000	92.37	86.82	38.29	28.52	26.59	CellTiter-Glo	CAL-120
FIMM109444-001	TGX-221	0.0446712	10000	-0.5	100	75	1	10	100	1000	10000	95.84	94.49	97.19	94.81	88.52	CellTiter-Glo	CAL-120
FIMM109445-001	Tubacin	4.35943	1610.26	-2.5	100	51.3	1	10	100	1000	10000	96.14	95.81	111.54	88.59	51.8	CellTiter-Glo	CAL-120
FIMM109446-001	Tubastatin A	0	10000	-0.5	100	61.02	1	10	100	1000	10000	92.65	96.09	98.09	93.35	84.12	CellTiter-Glo	CAL-120
FIMM109447-001	Atorvastatin	4.42238	1842.37	-2.5	100	46.67	1	10	100	1000	10000	92.76	96.79	102.65	90.48	47.43	CellTiter-Glo	CAL-120
FIMM109448-001	Varespladib	0	10000	-1.62	100	75	1	10	100	1000	10000	98.06	96.04	111.08	98.25	114.54	CellTiter-Glo	CAL-120
FIMM109449-001	StemRegenin 1	0	10000	-2.43	100	38.63	1	10	100	1000	10000	96.62	97.42	111.84	99.86	89.19	CellTiter-Glo	CAL-120
FIMM109450-001	VX-11E	0	2500	-0.5	100	0	0.25	2.5	25	250	2500	94.06	98.28	92.48	92.28	70.58	CellTiter-Glo	CAL-120
FIMM109451-001	PFI-1	2.00599	2565.34	-1.18	100	70	1	10	100	1000	10000	100.28	91.78	106.1	91.28	75.84	CellTiter-Glo	CAL-120
FIMM109453-001	4-hydroxytamoxifen	1.8391	3009.61	-1.18	100	70	1	10	100	1000	10000	98.56	98.3	104.97	92.45	76.46	CellTiter-Glo	CAL-120
FIMM109454-001	15D-PGJ2	0	800	-2.5	100	75	0.08	0.8	8	80	800	102.33	100.48	107.07	102.82	100.99	CellTiter-Glo	CAL-120
FIMM109455-001	RD162	0	10000	-2.5	100	72.49	1	10	100	1000	10000	97.98	95.48	103.43	99.04	100.72	CellTiter-Glo	CAL-120
FIMM109456-001	Enzalutamide	0	10000	-0.5	100	75	1	10	100	1000	10000	98.85	95.32	106.28	95.88	97.5	CellTiter-Glo	CAL-120
FIMM109458-002	1-methyl-D-tryptophan	0	5000	-2.5	100	5.88	0.5	5	50	500	5000	95.57	95.09	104.44	104.72	100.93	CellTiter-Glo	CAL-120
FIMM109459-001	Dacomitinib	0	1000	-1.17	100	32.09	0.1	1	10	100	1000	94.05	100.23	100.23	99.65	95.58	CellTiter-Glo	CAL-120
FIMM109460-001	Dinaciclib	13.5778	17.85	-2.5	100	36.95	0.1	1	10	100	1000	99.56	99.62	88.1	36.62	38.08	CellTiter-Glo	CAL-120
FIMM109461-001	Dabrafenib	8.71318	56.33	-2.5	100	56.28	0.25	2.5	25	250	2500	98.9	98.45	99.77	36.57	75.84	CellTiter-Glo	CAL-120
FIMM109462-001	I-BET151	5.10134	573.61	-2.5	100	64.01	1	10	100	1000	10000	101.36	100.13	99.87	71.16	64.05	CellTiter-Glo	CAL-120
FIMM109463-001	LY2228820	0.0488531	10000	-0.96	100	75	1	10	100	1000	10000	98.8	97.78	105.72	96.63	89.34	CellTiter-Glo	CAL-120
FIMM109464-001	Crenolanib	0	10000	-0.77	100	0	1	10	100	1000	10000	98.55	97.78	97.91	86.68	52.42	CellTiter-Glo	CAL-120
FIMM109465-001	PF-4800567	0	10000	-2.5	100	75	1	10	100	1000	10000	95.39	96.59	100.72	110.63	106.79	CellTiter-Glo	CAL-120
FIMM109466-001	Metformin	0	100000	-2.48	100	75	10	100	1000	10000	100000	102.62	108.33	103.83	106.3	108.08	CellTiter-Glo	CAL-120
FIMM109467-001	PF-670462	0	10000	-1.64	100	23.99	1	10	100	1000	10000	95.68	102.42	104.59	108.04	106.76	CellTiter-Glo	CAL-120
FIMM109468-001	ZSTK474	7.92347	957.75	-2.5	100	34.38	1	10	100	1000	10000	97.74	96.87	101.19	65.4	34.57	CellTiter-Glo	CAL-120
FIMM115468-001	PAC-1	3.26196	3788.92	-2.5	100	29.02	1	10	100	1000	10000	96.83	94.6	103.18	97.54	34.79	CellTiter-Glo	CAL-120
FIMM115469-001	AZD2014	14.8875	223.75	-1.17	100	22.06	1	10	100	1000	10000	98.38	93.5	79.36	32.49	23.65	CellTiter-Glo	CAL-120
FIMM115470-001	CPI-613	0	10000	-2.5	100	75	1	10	100	1000	10000	96.28	98.65	98.9	98.08	103.66	CellTiter-Glo	CAL-120
FIMM115471-001	FG-4592	0	10000	-2.5	100	75	1	10	100	1000	10000	98.53	100.39	102.01	101.66	101.86	CellTiter-Glo	CAL-120
FIMM115472-001	Pevonedistat	7.97507	447.97	-1.06	100	45.81	1	10	100	1000	10000	100.22	97.76	91.11	61.92	47.82	CellTiter-Glo	CAL-120
FIMM115473-001	GSK2636771	0	10000	-2.38	100	38.36	1	10	100	1000	10000	101.25	99.52	101.82	99.85	100.01	CellTiter-Glo	CAL-120
FIMM115474-001	AT-406	0	10000	-0.5	100	0	1	10	100	1000	10000	98.4	96.66	92.51	85.56	61.13	CellTiter-Glo	CAL-120
FIMM115476-001	(5Z)-7-Oxozeaenol	4.11558	2452.57	-2.5	100	39.55	1	10	100	1000	10000	99.79	94.89	101.06	94.19	41.29	CellTiter-Glo	CAL-120
FIMM115477-001	Rebastinib	2.55879	154.78	-2.5	100	68.91	0.1	1	10	100	1000	97.73	99.07	104.52	92.16	69.2	CellTiter-Glo	CAL-120
FIMM115478-001	Lomeguatrib	0	10000	-0.5	100	74.81	1	10	100	1000	10000	100.98	100.8	99.22	96.57	100.87	CellTiter-Glo	CAL-120
FIMM115479-001	GSK269962	6.49475	511.91	-0.5	100	49.03	1	10	100	1000	10000	41.75	92.36	81.86	72.63	58.49	CellTiter-Glo	CAL-120
FIMM115481-001	PF 431396	4.65282	8756.84	-0.51	100	0	1	10	100	1000	10000	92.98	94.36	87.16	81.04	45.7	CellTiter-Glo	CAL-120
FIMM115482-001	GSK650394	0	10000	-2.5	100	8.4	1	10	100	1000	10000	94.77	95.35	97.94	101.79	94.45	CellTiter-Glo	CAL-120
FIMM115483-001	AVN944	8.07647	376.25	-1.41	100	50.01	1	10	100	1000	10000	96.73	95.01	93.8	59.9	50.62	CellTiter-Glo	CAL-120
FIMM115484-001	ABT-199	0	10000	-0.5	100	74.27	1	10	100	1000	10000	98.86	91.83	101.08	99.46	98.54	CellTiter-Glo	CAL-120
FIMM115485-001	BMS-911543	0	10000	-1.42	100	75	1	10	100	1000	10000	94.39	97.26	95.65	96.42	102.02	CellTiter-Glo	CAL-120
FIMM115486-001	GDC-0068	3.4346	819.02	-2.5	100	70.19	1	10	100	1000	10000	95.91	99.76	103.62	81.37	70.28	CellTiter-Glo	CAL-120
FIMM115606-001	IOX-2	0	50000	-2.5	100	46.73	5	50	500	5000	50000	93.86	98.14	102.93	100.65	95.35	CellTiter-Glo	CAL-120
FIMM115607-001	GSK-J4	10.6882	12111.7	-2.5	100	0	10	100	1000	10000	100000	101.84	110.48	105.45	61.7	0.19	CellTiter-Glo	CAL-120
FIMM115608-001	UNC1215	0	30000	-2.3	100	75	3	30	300	3000	30000	95.27	102.46	96.68	98.01	106.76	CellTiter-Glo	CAL-120
FIMM115609-001	SGC0946	0	10000	-2.5	100	75	1	10	100	1000	10000	94.89	92.89	100.51	100.28	102.01	CellTiter-Glo	CAL-120
FIMM115610-001	UNC0642	0	10000	-0.53	100	0	1	10	100	1000	10000	94.21	95.17	92.02	88.98	60.87	CellTiter-Glo	CAL-120
FIMM115611-001	GSK343	0	10000	-0.5	100	32.9	1	10	100	1000	10000	95.46	97.05	94.59	95.02	79.41	CellTiter-Glo	CAL-120
FIMM115612-001	UNC0638	6.05191	2724.74	-2.5	100	4.96	1	10	100	1000	10000	104.31	97.98	100.54	92.83	8.51	CellTiter-Glo	CAL-120
FIMM115613-001	C646	0	25000	-0.5	100	75	2.5	25	250	2500	25000	100.25	98.9	102.3	94.21	96.93	CellTiter-Glo	CAL-120
FIMM115616-001	Stattic	7.48635	11022.4	-2.5	100	0	5	50	500	5000	50000	95.29	98.86	98.25	88.27	-0.12	CellTiter-Glo	CAL-120
FIMM000060-004	Pilocarpine	0	29676.9	-0.5	100	70	4	40	400	4000	40000	96.39	96.83	85.95	91.62	88.58	CellTiter-Glo	CAL-148
FIMM000160-003	Gefitinib	2.08175	788.3	-2.5	100	69.46	1	10	100	1000	10000	107.36	105.23	112.52	80	69.65	CellTiter-Glo	CAL-148
FIMM000171-004	Anagrelide	0	10000	-0.5	100	75	1	10	100	1000	10000	90.18	93.92	94.12	94.96	96.44	CellTiter-Glo	CAL-148
FIMM000172-004	Imatinib	0	10000	-2.5	100	75	1	10	100	1000	10000	114.42	112.56	111.02	103.14	115.62	CellTiter-Glo	CAL-148
FIMM000173-003	Idarubicin	10.5216	124.79	-2.5	100	0.05	0.1	1	10	100	1000	110.28	115.76	102	63.5	0.6	CellTiter-Glo	CAL-148
FIMM000176-002	Vatalanib	0	10000	-2.5	100	75	1	10	100	1000	10000	101.97	109.28	112.27	98.65	105.28	CellTiter-Glo	CAL-148
FIMM000183-003	Erlotinib	1.84358	880.59	-2.5	100	69.51	1	10	100	1000	10000	102.61	113.03	114.55	82.09	69.66	CellTiter-Glo	CAL-148
FIMM000227-002	Dexamethasone	0	10000	-0.5	100	75	1	10	100	1000	10000	89.23	100.31	91.24	92.48	98.2	CellTiter-Glo	CAL-148
FIMM000239-003	Auranofin	1.23977	2190.95	-2.5	100	0	0.25	2.5	25	250	2500	101.29	105.88	111.07	101.29	41.78	CellTiter-Glo	CAL-148
FIMM000249-004	Tretinoin	2.47721	354.13	-0.73	100	70	1	10	100	1000	10000	102.41	97.81	91.91	78.14	75	CellTiter-Glo	CAL-148
FIMM000255-003	Simvastatin	0	10000	-2.5	100	75	1	10	100	1000	10000	101.54	103.36	107.37	103.69	101.6	CellTiter-Glo	CAL-148
FIMM000257-002	Goserelin	0	10000	-0.5	100	52.36	1	10	100	1000	10000	84.49	94.64	93.77	93.12	91.23	CellTiter-Glo	CAL-148
FIMM000262-004	Raloxifene	0	10000	-2.5	100	74.01	1	10	100	1000	10000	108.21	105.92	106.89	102.79	99.41	CellTiter-Glo	CAL-148
FIMM000263-003	Camptotechin	22.6186	51.57	-1.47	100	4	0.5	5	50	500	5000	114.19	100.14	52.12	11.38	0.51	CellTiter-Glo	CAL-148
FIMM000264-002	Plicamycin	4.42993	3997.06	-2.5	100	0	1	10	100	1000	10000	111.72	116.07	112.22	104.14	6.34	CellTiter-Glo	CAL-148
FIMM000269-004	Rofecoxib	0	10000	-2.5	100	75	1	10	100	1000	10000	108.33	115.11	108.91	102.36	118.61	CellTiter-Glo	CAL-148
FIMM000274-003	Lapatinib	0	1000	-1.24	100	75	0.1	1	10	100	1000	109.8	109.93	111.5	98.28	96.32	CellTiter-Glo	CAL-148
FIMM000287-002	Bortezomib	14.422	60.09	-2.45	100	0.33	0.1	1	10	100	1000	95.73	101.77	98.77	22.56	0.43	CellTiter-Glo	CAL-148
FIMM000290-004	Letrozole	0	10000	-0.5	100	74.98	1	10	100	1000	10000	91.99	99.34	97.22	94.67	101.05	CellTiter-Glo	CAL-148
FIMM000296-002	Bexarotene	0	2419.69	-0.78	100	70	1	10	100	1000	10000	106.87	105.71	101.11	86.44	79.86	CellTiter-Glo	CAL-148
FIMM000298-004	Celecoxib	0	10000	-0.5	100	74.75	1	10	100	1000	10000	101.75	101.6	95.38	91.27	99.87	CellTiter-Glo	CAL-148
FIMM000303-004	Anastrozole	0	10000	-1.39	100	75	1	10	100	1000	10000	94.82	99.27	98.79	93.32	103.97	CellTiter-Glo	CAL-148
FIMM000304-003	Bicalutamide	0	10000	-2.5	100	75	1	10	100	1000	10000	108.54	113.39	109.84	102.37	107.12	CellTiter-Glo	CAL-148
FIMM000321-002	Clofarabine	8.42622	600.61	-1.57	100	39.83	1	10	100	1000	10000	90.46	107.29	96.15	58.55	40.53	CellTiter-Glo	CAL-148
FIMM000326-003	Lomustine	0	10000	-0.5	100	75	1	10	100	1000	10000	94.41	98.59	91.53	95.29	96.97	CellTiter-Glo	CAL-148
FIMM000337-003	Vincristine	12.6528	6.48	-2.5	100	53.37	0.1	1	10	100	1000	108.84	109.92	64.56	47.76	59.33	CellTiter-Glo	CAL-148
FIMM000344-002	Vinorelbine	17.1182	35.71	-2.5	100	44.28	1	10	100	1000	10000	107.71	106.91	42.78	43.25	49.57	CellTiter-Glo	CAL-148
FIMM000356-005	Altretamine	0	10000	-2.5	100	75	1	10	100	1000	10000	96.54	109.15	105.94	95.17	106.23	CellTiter-Glo	CAL-148
FIMM000360-003	Aminoglutethimide	0	10000	-2.5	100	24.55	1	10	100	1000	10000	108.27	100.48	104.55	96.25	108.36	CellTiter-Glo	CAL-148
FIMM000370-003	Vinblastine	13.048	8.95	-2.5	100	48.62	0.1	1	10	100	1000	96.64	98.77	70.84	42.01	55.3	CellTiter-Glo	CAL-148
FIMM000377-005	Chlorambucil	0	10000	-2.5	100	75	1	10	100	1000	10000	96.75	101.29	107.39	95.52	102.76	CellTiter-Glo	CAL-148
FIMM000390-004	Thalidomide	0	10000	-0.5	100	75	1	10	100	1000	10000	96.41	92.61	97.41	96.02	92.38	CellTiter-Glo	CAL-148
FIMM000396-002	Clomifene	0	10000	-2.5	100	2.36	1	10	100	1000	10000	109.11	102.18	108.79	105.79	74.41	CellTiter-Glo	CAL-148
FIMM000397-004	Dacarbazine	0	10000	-2.5	100	75	1	10	100	1000	10000	100.11	101.78	105.04	97.8	102.91	CellTiter-Glo	CAL-148
FIMM000403-004	Cyclophosphamide	0	40000	-2.5	100	75	4	40	400	4000	40000	99.61	103.99	102.37	100.36	101.17	CellTiter-Glo	CAL-148
FIMM000406-003	Cytarabine	11.2863	200.45	-0.86	100	40.01	1	10	100	1000	10000	99.71	102.13	74.72	55.47	40.21	CellTiter-Glo	CAL-148
FIMM000428-003	Finasteride	0	10000	-2.5	100	75	1	10	100	1000	10000	102.71	101.32	107.72	91.85	104.99	CellTiter-Glo	CAL-148
FIMM000439-004	Fluorouracil	0	10000	-1.05	100	75	1	10	100	1000	10000	104.57	111.65	110.81	95.56	88.59	CellTiter-Glo	CAL-148
FIMM000446-003	Flutamide	0	10000	-2.5	100	75	1	10	100	1000	10000	96.76	92.07	100.32	99.86	100.79	CellTiter-Glo	CAL-148
FIMM000463-004	Ifosfamide	0	4098.88	-0.5	100	70	1	10	100	1000	10000	99.44	86.07	91.99	89.04	86.69	CellTiter-Glo	CAL-148
FIMM000464-003	Imiquimod	0	2500	-2.5	100	55.5	0.25	2.5	25	250	2500	99.64	106.65	109.72	97.98	105.71	CellTiter-Glo	CAL-148
FIMM000469-002	Levamisole	0	10000	-2.5	100	75	1	10	100	1000	10000	112.74	114.3	113.76	102.86	105.71	CellTiter-Glo	CAL-148
FIMM000482-005	Melphalan	19.5342	267.99	-1.65	100	0.78	1.25	12.5	125	1250	12500	93.24	96.24	78.32	7.68	1.23	CellTiter-Glo	CAL-148
FIMM000484-002	Methylprednisolone	0	10000	-2.5	100	75	1	10	100	1000	10000	120.07	111.05	109.47	107.91	111.68	CellTiter-Glo	CAL-148
FIMM000490-004	Mitoxantrone	3.823	402.99	-1.1	100	18.55	0.1	1	10	100	1000	94.25	100.94	98.59	85.6	40.4	CellTiter-Glo	CAL-148
FIMM000491-003	Paclitaxel	18.2911	1.96	-2.16	100	41.59	0.1	1	10	100	1000	89.6	89.19	42.72	39.62	44.1	CellTiter-Glo	CAL-148
FIMM000519-002	Prednisolone	0	10000	-2.5	100	75	1	10	100	1000	10000	110.13	112.54	114.38	102.09	111.47	CellTiter-Glo	CAL-148
FIMM000521-004	Procarbazine	0	10000	-2.48	100	75	1	10	100	1000	10000	103.7	108.19	104.42	104.49	107.37	CellTiter-Glo	CAL-148
FIMM000523-002	Prednisone	0	10000	-2.5	100	75	1	10	100	1000	10000	105.92	108.25	116.71	104.93	108.61	CellTiter-Glo	CAL-148
FIMM000528-005	Mepacrine	0	50000	-0.5	100	65	5	50	500	5000	50000	94.48	96.8	86.12	88.69	91.02	CellTiter-Glo	CAL-148
FIMM000556-005	Topotecan	18.7374	220.56	-0.89	100	0	1	10	100	1000	10000	97.62	102.8	62.4	24.29	0.39	CellTiter-Glo	CAL-148
FIMM000560-004	Temozolomide	0	10000	-0.5	100	75	1	10	100	1000	10000	96.24	102.36	98.8	97.6	95.77	CellTiter-Glo	CAL-148
FIMM000617-003	Fulvestrant	0	1000	-2.5	100	75	0.1	1	10	100	1000	101.69	102.64	105.06	97.38	103.6	CellTiter-Glo	CAL-148
FIMM000618-004	Megestrol acetate	0	10000	-0.5	100	65.13	1	10	100	1000	10000	99.9	86.92	97.38	92.4	88.67	CellTiter-Glo	CAL-148
FIMM000620-004	Tamoxifen	0	10000	-2.5	100	32.23	1	10	100	1000	10000	102.56	107.57	110.17	102.72	77.74	CellTiter-Glo	CAL-148
FIMM000640-003	Nitrogen mustard	0	100000	-2.5	100	75	10	100	1000	10000	100000	98.35	105.58	112.3	102.97	106.98	CellTiter-Glo	CAL-148
FIMM000649-004	Methotrexate	0	50000	-2.5	100	75	5	50	500	5000	50000	104.87	109.49	105.7	99.97	106.79	CellTiter-Glo	CAL-148
FIMM000773-002	Nilutamide	0	10000	-2.5	100	75	1	10	100	1000	10000	110.51	112.34	118.64	109.37	111.87	CellTiter-Glo	CAL-148
FIMM000822-003	Mitotane	0	10000	-0.5	100	74.99	1	10	100	1000	10000	99.42	91.19	96.18	95.66	99.1	CellTiter-Glo	CAL-148
FIMM000833-003	Allopurinol	0	10000	-2.36	100	75	1	10	100	1000	10000	100.05	106.87	103.55	99.25	105.79	CellTiter-Glo	CAL-148
FIMM000862-003	Busulfan	0	100000	-2.5	100	75	10	100	1000	10000	100000	96.02	100.96	107.39	101.54	106.32	CellTiter-Glo	CAL-148
FIMM000914-002	Deferoxamine	9.03155	1921.21	-0.57	100	0	1	10	100	1000	10000	91.93	88.31	88.65	59.56	26.64	CellTiter-Glo	CAL-148
FIMM000983-003	Hydroxyurea	0	100000	-2.5	100	75	10	100	1000	10000	100000	101.09	101.82	103.74	100.81	101.63	CellTiter-Glo	CAL-148
FIMM001000-003	Mercaptopurine	0	6774.82	-0.5	95	65	1	10	100	1000	10000	91.26	83.42	81.69	84.99	85.47	CellTiter-Glo	CAL-148
FIMM001062-003	Thioguanine	1.29226	1717.27	-2.5	100	67.82	1	10	100	1000	10000	95.31	105.23	101.81	93.38	68.21	CellTiter-Glo	CAL-148
FIMM001171-003	Carmustine	0	10000	-0.5	100	70	1	10	100	1000	10000	89.35	93.26	92.35	91.27	99.97	CellTiter-Glo	CAL-148
FIMM001217-003	Thio-TEPA	0	50000	-0.5	100	75	5	50	500	5000	50000	90.36	94.25	95.64	92.96	98.06	CellTiter-Glo	CAL-148
FIMM001220-003	Pipobroman	0	10000	-2.5	100	75	1	10	100	1000	10000	110.51	105.14	104.98	101.4	100.65	CellTiter-Glo	CAL-148
FIMM001244-002	Tacrolimus	0	10000	-2.39	100	74.09	1	10	100	1000	10000	102.69	97.37	111.24	96.64	102.54	CellTiter-Glo	CAL-148
FIMM001823-002	AT 101	9.34621	15537.2	-2.5	100	0	10	100	1000	10000	100000	110.35	106.97	106.12	75.03	0.78	CellTiter-Glo	CAL-148
FIMM002337-002	BI 2536	5.50638	3.14	-2.5	100	67.98	0.1	1	10	100	1000	101.79	111.99	55.58	68.11	79.89	CellTiter-Glo	CAL-148
FIMM003569-002	Pravastatin	3.75242	6544.85	-0.85	100	0	1	10	100	1000	10000	87.48	98.73	86.33	87.63	39.73	CellTiter-Glo	CAL-148
FIMM003593-003	Exemestane	0	10000	-2.5	100	75	1	10	100	1000	10000	98.61	109.42	109.15	97.72	111.61	CellTiter-Glo	CAL-148
FIMM003684-002	Irinotecan	7.66989	1447.45	-1.06	100	16.85	1	10	100	1000	10000	98.33	93.7	96.58	66.3	26.42	CellTiter-Glo	CAL-148
FIMM003705-001	Palbociclib	0	1602.95	-0.5	95	70	1	10	100	1000	10000	88.36	87	85.67	86.16	80.43	CellTiter-Glo	CAL-148
FIMM003706-001	AT9283	0	1000	-2.5	100	53.04	0.1	1	10	100	1000	99.46	94.51	105.05	46.62	86.13	CellTiter-Glo	CAL-148
FIMM003707-001	Navitoclax	2.00054	1000.16	-0.5	95	63.82	1	10	100	1000	10000	90.32	89.99	88.01	78.52	72.44	CellTiter-Glo	CAL-148
FIMM003708-001	Selumetinib	0	1160.28	-0.5	95	68.54	1	10	100	1000	10000	87.82	90.59	94.01	79.39	76.14	CellTiter-Glo	CAL-148
FIMM003709-001	Veliparib	0	10000	-0.5	100	74.89	1	10	100	1000	10000	103.21	98.79	96.41	96.25	99.2	CellTiter-Glo	CAL-148
FIMM003710-001	Afatinib	3.89833	24.11	-2.5	100	75	0.1	1	10	100	1000	103.43	90.35	97.9	75.12	78.56	CellTiter-Glo	CAL-148
FIMM003711-001	Dovitinib	0	10000	-0.5	100	59.51	1	10	100	1000	10000	98.19	94.92	99.72	94.94	88.13	CellTiter-Glo	CAL-148
FIMM003712-001	Obatoclax	0	438.58	-0.5	95	70	1	10	100	1000	10000	87.79	89.89	86.03	81.47	76.5	CellTiter-Glo	CAL-148
FIMM003713-001	Crizotinib	0	1000	-0.5	100	74.99	0.1	1	10	100	1000	102.03	91.34	99.97	95.62	99.33	CellTiter-Glo	CAL-148
FIMM003714-001	Danusertib	3.56588	448.09	-0.5	100	70	1	10	100	1000	10000	98.2	95.72	57.72	72.17	94.86	CellTiter-Glo	CAL-148
FIMM003715-001	Foretinib	1.11284	609.86	-2.5	100	34.25	0.1	1	10	100	1000	109.07	100.6	104.83	102.4	48.88	CellTiter-Glo	CAL-148
FIMM003716-001	Abiraterone	0	5000	-2.5	100	25.01	0.5	5	50	500	5000	108.37	91.75	107.57	104.88	103.82	CellTiter-Glo	CAL-148
FIMM003717-001	Tanespimycin	16.2832	177.81	-2.5	100	24.08	1	10	100	1000	10000	92.58	96.39	85.55	24.13	25	CellTiter-Glo	CAL-148
FIMM003718-001	Alvespimycin	13.2823	38.7	-2.5	100	22.65	0.1	1	10	100	1000	105.73	112.26	109.84	23.94	26.34	CellTiter-Glo	CAL-148
FIMM003719-001	SNS-032	10.3229	33.21	-2.5	100	65.48	1	10	100	1000	10000	92.16	98.45	42.82	53.84	77.13	CellTiter-Glo	CAL-148
FIMM003720-001	ABT-751	3.2928	6969.81	-0.95	100	0	1	10	100	1000	10000	97.58	93.56	96.64	87.23	41.25	CellTiter-Glo	CAL-148
FIMM003721-001	Serdemetan	7.10541	2487.46	-0.87	100	0	1	10	100	1000	10000	91	92.05	91.82	71.09	21.26	CellTiter-Glo	CAL-148
FIMM003722-001	BIIB021	15.8436	199.14	-2.5	100	23.88	1	10	100	1000	10000	105.73	94.63	88.66	23.93	25.1	CellTiter-Glo	CAL-148
FIMM003723-001	CUDC-101	10.0867	1281.58	-1.59	100	0	1	10	100	1000	10000	98.18	87.54	95.53	60.26	0.32	CellTiter-Glo	CAL-148
FIMM003724-001	Decitabine	0	1256.74	-0.5	100	70	1	10	100	1000	10000	92.06	95.36	93.14	83.55	82.6	CellTiter-Glo	CAL-148
FIMM003725-001	Alvocidib	11.4465	243.02	-2.5	100	42.1	1	10	100	1000	10000	103.67	103.82	100.43	26.05	58.26	CellTiter-Glo	CAL-148
FIMM003727-001	Amonafide	4.44437	4304.46	-1.26	100	0	1	10	100	1000	10000	99.93	86.51	93.79	87.18	25.41	CellTiter-Glo	CAL-148
FIMM003728-001	Tipifarnib	7.28038	380.16	-0.67	100	49.55	1	10	100	1000	10000	97.3	96.67	85.33	66.79	54.66	CellTiter-Glo	CAL-148
FIMM003729-001	Pimasertib	3.19047	1006.94	-0.5	100	62.86	1	10	100	1000	10000	97.68	90.79	90.42	83.48	71.64	CellTiter-Glo	CAL-148
FIMM003730-001	Ponatinib	0	1000	-2.05	100	70	0.1	1	10	100	1000	104.95	99.5	105.9	99.64	85.41	CellTiter-Glo	CAL-148
FIMM003732-001	Perifosine	0	2500	-0.5	100	52.99	0.25	2.5	25	250	2500	99.15	95.88	88.79	97.69	79.86	CellTiter-Glo	CAL-148
FIMM003733-001	Motesanib	0	10000	-0.5	95	65	1	10	100	1000	10000	89.4	87.4	86.18	86.36	86.88	CellTiter-Glo	CAL-148
FIMM003734-001	Cediranib	0	1000	-2.5	100	75	0.1	1	10	100	1000	108.54	106.32	107.82	102.64	110.32	CellTiter-Glo	CAL-148
FIMM003735-001	PF-04691502	17.0731	294.34	-0.73	100	0	1	10	100	1000	10000	82.29	87.82	74.55	26.2	4.36	CellTiter-Glo	CAL-148
FIMM003736-001	Rucaparib	1.6183	501.27	-0.5	100	70	1	10	100	1000	10000	98.17	82.68	86.02	95.32	71.2	CellTiter-Glo	CAL-148
FIMM003737-001	Tarenflurbil	0	8615.43	-0.5	100	70	1	10	100	1000	10000	98.75	92.22	90.29	91.68	88.26	CellTiter-Glo	CAL-148
FIMM003738-001	Tivozanib	0	4792.54	-0.5	100	70	1	10	100	1000	10000	94.26	82.13	88.45	103	77.6	CellTiter-Glo	CAL-148
FIMM003739-001	MK1775	19.2973	190.14	-0.75	100	0	1	10	100	1000	10000	87.36	79.34	73.41	12.17	9.04	CellTiter-Glo	CAL-148
FIMM003740-001	PF-00477736	0	4722.19	-0.5	100	23.56	1	10	100	1000	10000	91.32	87.33	82.72	83.76	53.14	CellTiter-Glo	CAL-148
FIMM003741-001	AZD7762	0	1000	-2.5	100	75	0.1	1	10	100	1000	101.67	102.01	106.19	97.92	106.43	CellTiter-Glo	CAL-148
FIMM003742-001	AZD1152-HQPA	13.3527	15.34	-2.5	100	40.38	0.1	1	10	100	1000	104.96	102.98	84.88	38.24	42.99	CellTiter-Glo	CAL-148
FIMM003743-001	AZD8055	22.7756	64.14	-0.74	100	8.83	1	10	100	1000	10000	89.31	82.5	49.54	13.91	14.62	CellTiter-Glo	CAL-148
FIMM003744-001	Belinostat	16.0825	369.65	-0.91	100	0	1	10	100	1000	10000	99.86	85.71	79.76	28.52	-0.03	CellTiter-Glo	CAL-148
FIMM003745-001	Bimatoprost	0	5500	-0.5	100	70	0.55	5.5	55	550	5500	98.34	92.79	95.82	93.63	88.28	CellTiter-Glo	CAL-148
FIMM003746-001	Doramapimod	0	19.82	-0.5	95	70	1	10	100	1000	10000	88.63	80.33	79.7	80.33	75.66	CellTiter-Glo	CAL-148
FIMM003747-002	Bryostatin 1	0	100	-2.5	100	75	0.01	0.1	1	10	100	101.38	114.73	115.51	108.9	106.77	CellTiter-Glo	CAL-148
FIMM003748-001	Tacedinaline	0	1000	-0.67	100	75	0.1	1	10	100	1000	93.22	95.26	105.26	97.17	95.17	CellTiter-Glo	CAL-148
FIMM003749-001	BMS-754807	0	10000	-0.6	100	0	1	10	100	1000	10000	83.29	87.26	101.65	84.9	56.73	CellTiter-Glo	CAL-148
FIMM003750-001	GS-1101	0	10000	-0.5	100	28.11	1	10	100	1000	10000	84.83	87.01	96.1	97.71	86.05	CellTiter-Glo	CAL-148
FIMM003751-001	Trametinib	0	167.54	-0.7	100	70	0.025	0.25	2.5	25	250	110.98	110.99	99.11	90.71	84.27	CellTiter-Glo	CAL-148
FIMM003752-001	Erismodegib	0	10000	-0.5	100	70	1	10	100	1000	10000	91.71	94.63	92.73	98.49	100.26	CellTiter-Glo	CAL-148
FIMM003753-001	OSI-027	2.60005	7160.98	-1.32	100	0	1	10	100	1000	10000	98.71	88.67	100.21	93.08	39.16	CellTiter-Glo	CAL-148
FIMM003754-001	Refametinib	2.68785	6682.37	-0.5	100	41.15	1	10	100	1000	10000	101.46	86.89	87.25	89.25	65.79	CellTiter-Glo	CAL-148
FIMM003755-001	Everolimus	13.4416	0.38	-0.5	100	47.61	0.01	0.1	1	10	100	90.13	80.71	72.01	51.85	53.42	CellTiter-Glo	CAL-148
FIMM003756-001	Ruxolitinib	0	10000	-0.5	100	70	1	10	100	1000	10000	92.76	86.05	87.06	99.93	98.24	CellTiter-Glo	CAL-148
FIMM003757-001	Fasudil	0	50000	-0.79	100	75	5	50	500	5000	50000	105.02	102.01	105.43	97.14	96.35	CellTiter-Glo	CAL-148
FIMM003758-001	Indibulin	0	10000	-2.27	100	74.98	1	10	100	1000	10000	108.54	109.41	112.7	93.21	102.84	CellTiter-Glo	CAL-148
FIMM003759-001	Iniparib	0	10000	-0.5	95	60	1	10	100	1000	10000	83.79	83.2	84.79	83.33	88.83	CellTiter-Glo	CAL-148
FIMM003760-001	MK-2206	1.34946	278.85	-2.5	100	58.04	0.1	1	10	100	1000	109.7	111.96	106.76	96.98	59.7	CellTiter-Glo	CAL-148
FIMM003761-001	Alisertib	7.0796	659.31	-2.5	100	49.56	1	10	100	1000	10000	89.27	91.94	101.56	62.63	49.67	CellTiter-Glo	CAL-148
FIMM003762-001	Nelarabine	0	4889.17	-0.5	95	60	1	10	100	1000	10000	84.1	81.3	83.15	85.64	78.74	CellTiter-Glo	CAL-148
FIMM003763-001	Nilotinib	0	10000	-0.5	100	75	1	10	100	1000	10000	93.1	92.7	106.4	84.42	98	CellTiter-Glo	CAL-148
FIMM003764-001	NVP-AUY922	12.5236	41.35	-2.5	100	25.66	0.1	1	10	100	1000	109.77	103.88	114.41	27.62	29.3	CellTiter-Glo	CAL-148
FIMM003765-001	2-methoxyestradiol	2.17058	7655.46	-1.54	100	0	1	10	100	1000	10000	97.28	91.29	90.59	96.42	39.82	CellTiter-Glo	CAL-148
FIMM003766-002	Plerixafor	0	10000	-0.5	100	70	1	10	100	1000	10000	98.53	91.12	89.84	90.42	91.75	CellTiter-Glo	CAL-148
FIMM003767-001	Vemurafenib	0	10000	-0.5	100	70	1	10	100	1000	10000	84.17	87.81	93.9	86.41	94.73	CellTiter-Glo	CAL-148
FIMM003769-001	Vandetanib	0	270.94	-0.5	100	70	0.1	1	10	100	1000	76.8	83.79	88.98	96.47	78.89	CellTiter-Glo	CAL-148
FIMM003771-001	YM155	32.9685	19.93	-2.5	100	0	1	10	100	1000	10000	93.33	85.05	0.53	-0.23	-0.38	CellTiter-Glo	CAL-148
FIMM003772-001	Linsitinib	0	10000	-0.5	100	62.05	1	10	100	1000	10000	97.99	85.57	90.04	101.09	88.25	CellTiter-Glo	CAL-148
FIMM003773-001	EMD1214063	0	1000	-0.5	100	72.36	0.1	1	10	100	1000	102.65	97.83	92.9	100.17	94.45	CellTiter-Glo	CAL-148
FIMM003774-001	Lestaurtinib	0	1000	-0.5	100	75	0.1	1	10	100	1000	90.71	100.4	107.17	83.93	99.64	CellTiter-Glo	CAL-148
FIMM003775-001	Dasatinib	0	1000	-2.5	100	75	0.1	1	10	100	1000	96.89	93.71	99.15	101.68	103.03	CellTiter-Glo	CAL-148
FIMM003776-001	Tofacitinib	0	5000	-2.5	100	75	0.5	5	50	500	5000	113.05	110.96	113.9	109.25	108.97	CellTiter-Glo	CAL-148
FIMM003777-001	Fingolimod	1.10445	9192.92	-2.5	100	0	1	10	100	1000	10000	97.27	94.53	101.17	101.22	44.73	CellTiter-Glo	CAL-148
FIMM003778-001	Axitinib	0	7627.02	-2.5	100	50.31	1	10	100	1000	10000	103.14	100.81	111.54	103.42	66.96	CellTiter-Glo	CAL-148
FIMM003779-001	Saracatinib	1.83905	2547.32	-0.5	100	62.38	1	10	100	1000	10000	97.86	91.64	98.48	84.06	75.23	CellTiter-Glo	CAL-148
FIMM003780-002	Bosutinib	1.69547	7587.42	-2.5	100	0	1	10	100	1000	10000	103.96	104.75	103.93	101.14	33.34	CellTiter-Glo	CAL-148
FIMM003781-001	Canertinib	5.69906	1390.9	-1.24	100	38	1	10	100	1000	10000	103.44	101.92	97.45	75.3	42.9	CellTiter-Glo	CAL-148
FIMM003782-001	Lenalidomide	0	10000	-1.35	100	75	1	10	100	1000	10000	97.81	99.72	104.76	98.21	104.21	CellTiter-Glo	CAL-148
FIMM003783-001	Panobinostat	19.9927	21.02	-2.14	100	0.31	0.1	1	10	100	1000	105.29	100.62	83.11	3.76	0.3	CellTiter-Glo	CAL-148
FIMM003784-001	Pazopanib	0	10000	-2.5	100	69.38	1	10	100	1000	10000	108.43	103.95	112.12	98.57	105.77	CellTiter-Glo	CAL-148
FIMM003785-001	Tandutinib	0	1000	-2.5	100	71.9	0.1	1	10	100	1000	102.08	100.62	102.21	100.74	97.78	CellTiter-Glo	CAL-148
FIMM003786-001	Temsirolimus	8.93004	1.28	-1.39	100	58.83	0.01	0.1	1	10	100	110.11	99.72	82.5	62.11	58.06	CellTiter-Glo	CAL-148
FIMM003787-001	Vorinostat	5.49502	2135.55	-2.5	100	28.09	1	10	100	1000	10000	101.56	98.56	107.78	90.59	29.57	CellTiter-Glo	CAL-148
FIMM003788-001	Entinostat	4.8323	2559.63	-2.5	100	27.46	1	10	100	1000	10000	98.24	103.88	103.56	93.67	29.79	CellTiter-Glo	CAL-148
FIMM003789-001	Enzastaurin	0	10000	-2.5	100	75	1	10	100	1000	10000	104.31	96.2	105.94	103.88	106.6	CellTiter-Glo	CAL-148
FIMM003790-001	Olaparib	2.9433	1204.47	-1.22	100	61.97	1	10	100	1000	10000	92.96	98.9	98.5	83.12	64.63	CellTiter-Glo	CAL-148
FIMM003791-001	Masitinib	0	10000	-2.5	100	74.14	1	10	100	1000	10000	101.39	107.75	105.83	103.42	97.65	CellTiter-Glo	CAL-148
FIMM003792-001	Pictilisib	8.60816	1348.16	-1.59	100	12.13	1	10	100	1000	10000	93.11	104.52	98.4	66.33	15.6	CellTiter-Glo	CAL-148
FIMM003793-001	Vismodegib	0	10000	-0.5	100	57.22	1	10	100	1000	10000	102.69	90.97	94.57	98.78	86.5	CellTiter-Glo	CAL-148
FIMM003794-001	Sorafenib	0	1000	-2.5	100	75	0.1	1	10	100	1000	105.75	113.92	106.53	110.15	113.22	CellTiter-Glo	CAL-148
FIMM003795-001	Seliciclib	0	10000	-2.5	100	75	1	10	100	1000	10000	106.2	109.85	111.52	103.83	117.39	CellTiter-Glo	CAL-148
FIMM003796-001	Patupilone	10.2001	30.03	-2.5	100	45.15	0.1	1	10	100	1000	112.92	105.83	105.1	37.37	54.12	CellTiter-Glo	CAL-148
FIMM003797-001	Docetaxel	20.5363	1.52	-2.5	100	39.94	0.1	1	10	100	1000	90.85	84.6	38.19	36.61	45.51	CellTiter-Glo	CAL-148
FIMM023794-002	Pentostatin	0	10000	-2.5	100	75	1	10	100	1000	10000	103.5	102.39	97.81	94.41	104.83	CellTiter-Glo	CAL-148
FIMM023795-004	Sirolimus	6.47241	3.6	-1.41	100	59.25	0.01	0.1	1	10	100	91.1	101.31	94.18	67.07	59.6	CellTiter-Glo	CAL-148
FIMM023796-003	Estramustine	0	5231.33	-0.5	95	50	1	10	100	1000	10000	80.27	84.12	76.82	78.56	78.48	CellTiter-Glo	CAL-148
FIMM023797-003	Floxuridine	0	10000	-0.68	100	75	1	10	100	1000	10000	97.74	110.05	110.14	92.4	95.65	CellTiter-Glo	CAL-148
FIMM023798-002	Gemcitabine	10.5568	12.82	-0.89	100	49.56	0.1	1	10	100	1000	96	95.58	77.86	55.98	51.01	CellTiter-Glo	CAL-148
FIMM023799-002	Teniposide	15.6623	393.15	-0.79	100	0	1	10	100	1000	10000	101.71	93.22	74.54	33.27	4.81	CellTiter-Glo	CAL-148
FIMM023800-002	Dactinomycin	25.6715	1.56	-2.5	100	26.84	0.1	1	10	100	1000	97.44	81.83	27.19	2.05	51.96	CellTiter-Glo	CAL-148
FIMM023801-003	Streptozocin	0	10000	-2.5	100	75	1	10	100	1000	10000	102.44	107.82	107.28	100.35	107.05	CellTiter-Glo	CAL-148
FIMM023804-002	Cladribine	0	1000	-0.65	100	75	0.1	1	10	100	1000	97.67	103.06	99.53	97.81	93.63	CellTiter-Glo	CAL-148
FIMM023805-002	Mitomycin C	0	10000	-0.71	100	0	1	10	100	1000	10000	95.28	86.7	89.57	90.92	51.04	CellTiter-Glo	CAL-148
FIMM023806-002	Carboplatin	0	10000	-2.5	100	75	1	10	100	1000	10000	100.5	104.57	101.64	96.45	103.17	CellTiter-Glo	CAL-148
FIMM023807-004	Cisplatin	0	1000	-0.5	95	70	0.1	1	10	100	1000	85.7	90.51	82.8	90.67	96.87	CellTiter-Glo	CAL-148
FIMM023808-003	Pemetrexed	0	10000	-0.5	100	62.75	1	10	100	1000	10000	98.94	97.95	93.24	95.74	88.55	CellTiter-Glo	CAL-148
FIMM023809-002	Oxaliplatin	0	1335.99	-0.5	95	70	1	10	100	1000	10000	91.26	83.69	85.6	82.52	85.51	CellTiter-Glo	CAL-148
FIMM023810-002	Uracil mustard	0	10000	-2.5	100	75	1	10	100	1000	10000	100.64	107.36	99.97	93.9	106.69	CellTiter-Glo	CAL-148
FIMM023811-004	Daunorubicin	10.0039	134.08	-2.09	100	0	0.1	1	10	100	1000	112.39	109.31	99.33	64.84	0.79	CellTiter-Glo	CAL-148
FIMM023814-002	Etoposide	7.18645	979.76	-2.5	100	39.72	1	10	100	1000	10000	103.82	105.89	103.11	69.04	39.91	CellTiter-Glo	CAL-148
FIMM023816-003	Arsenic(III) oxide	0	2500	-0.5	95	70	0.25	2.5	25	250	2500	83.46	94.56	84.74	83.97	95.55	CellTiter-Glo	CAL-148
FIMM023818-005	Doxorubicin	8.3543	186.98	-2.5	100	0	0.1	1	10	100	1000	103.37	95.68	111.1	82.68	1.22	CellTiter-Glo	CAL-148
FIMM023819-002	Valrubicin	13.8439	321.53	-1.89	100	0.27	0.5	5	50	500	5000	93.99	104.78	97.02	30.43	0.81	CellTiter-Glo	CAL-148
FIMM023820-002	Sunitinib	0	1000	-2.5	100	75	0.1	1	10	100	1000	107.72	103.49	106.08	103.66	112.9	CellTiter-Glo	CAL-148
FIMM023821-002	Ixabepilone	0	1000	-2.5	100	75	0.1	1	10	100	1000	99.32	101.97	102.4	97.85	107.02	CellTiter-Glo	CAL-148
FIMM023825-003	Azacitidine	0	10000	-0.5	100	61.92	1	10	100	1000	10000	96.06	92.05	101.05	96.19	87.73	CellTiter-Glo	CAL-148
FIMM023828-002	Fludarabine	0	9976.48	-1.17	100	75	1	10	100	1000	10000	97.22	107.99	106.72	97.24	87.64	CellTiter-Glo	CAL-148
FIMM023831-002	Bleomycin	4.26509	910.96	-0.5	100	53.19	1	10	100	1000	10000	93.22	85.02	87.71	82.08	63.26	CellTiter-Glo	CAL-148
FIMM023832-001	Dactolisib	14.5575	18.73	-2.5	100	31.29	0.1	1	10	100	1000	101.94	116.05	88.55	30.35	33.11	CellTiter-Glo	CAL-148
FIMM023833-001	Quizartinib	0	1000	-2.5	100	75	0.1	1	10	100	1000	110.06	109.17	103.19	100.37	108.33	CellTiter-Glo	CAL-148
FIMM100345-001	Prima-1 Met	0	10000	-2.5	100	75	1	10	100	1000	10000	107.45	101.62	112.17	100.77	110.06	CellTiter-Glo	CAL-148
FIMM100346-001	Carfilzomib	17.4057	33.15	-2.5	100	1.87	0.1	1	10	100	1000	108.88	107.88	104.09	0.66	7.77	CellTiter-Glo	CAL-148
FIMM100347-001	Gandotinib	0	10000	-0.81	100	75	1	10	100	1000	10000	111.43	110.24	105.12	96.71	96.73	CellTiter-Glo	CAL-148
FIMM100352-001	AZ 3146	0	10000	-1.08	100	0	1	10	100	1000	10000	101.08	99.69	99.18	94.54	58.68	CellTiter-Glo	CAL-148
FIMM100354-001	S-trityl-L-cysteine	0	40000	-0.5	100	74.87	4	40	400	4000	40000	102.91	97.47	101.64	97.62	100.03	CellTiter-Glo	CAL-148
FIMM100355-001	Sotrastaurin	0	7396.41	-0.5	100	67.17	1	10	100	1000	10000	94.82	93.09	97.21	87.96	84.28	CellTiter-Glo	CAL-148
FIMM100357-001	Geldanamycin	1.87185	7192.62	-2.5	100	4.52	1	10	100	1000	10000	129.44	112.56	117.51	105.74	33.4	CellTiter-Glo	CAL-148
FIMM100358-001	Bendamustine	0	10000	-2.5	100	69.57	1	10	100	1000	10000	116.13	109.92	116.82	110.06	109.5	CellTiter-Glo	CAL-148
FIMM100361-001	Cyclopamine	0	10000	-2.5	100	75	1	10	100	1000	10000	122.67	117.35	114.33	105.29	110.06	CellTiter-Glo	CAL-148
FIMM100362-001	Midostaurin	0	7067.04	-0.63	100	70	1	10	100	1000	10000	102.63	104.54	114.4	80.45	88.09	CellTiter-Glo	CAL-148
FIMM100364-001	Regorafenib	0.856092	4593.74	-2.5	100	61.94	1	10	100	1000	10000	94.21	108.97	111.58	99.14	66.7	CellTiter-Glo	CAL-148
FIMM100365-001	XAV-939	0	10000	-0.5	100	75	1	10	100	1000	10000	92.43	100.54	101.28	89.8	94.42	CellTiter-Glo	CAL-148
FIMM100366-002	UCN-01	8.78767	1486.78	-2.5	100	8.59	1	10	100	1000	10000	104.52	107.65	108.57	75.22	9.37	CellTiter-Glo	CAL-148
FIMM100367-001	Ruboxistaurin	8.61468	1750.35	-2.09	100	0	1	10	100	1000	10000	97.68	96.06	94.52	76.57	0.12	CellTiter-Glo	CAL-148
FIMM100368-001	Capecitabine	0	10000	-2.5	100	75	1	10	100	1000	10000	105.61	110.05	113.74	98.62	109.35	CellTiter-Glo	CAL-148
FIMM100371-002	Chloroquine	10.0792	12435.5	-1.16	100	0	10	100	1000	10000	100000	89.23	88.64	86.89	60.17	0.47	CellTiter-Glo	CAL-148
FIMM100372-002	Valproic acid	0	816529	-0.5	100	70	100	1000	10000	100000	1000000	101.74	96.17	86.98	91.43	88.36	CellTiter-Glo	CAL-148
FIMM100373-001	Tivantinib	1.92731	809.67	-1.63	100	0	0.1	1	10	100	1000	100.94	100.36	98.42	96.86	41.48	CellTiter-Glo	CAL-148
FIMM100374-001	MK-4827	0.954216	2629.46	-2.5	100	70.81	1	10	100	1000	10000	114.94	107.58	111.78	97.57	71.81	CellTiter-Glo	CAL-148
FIMM100375-001	Volasertib	4.27154	8.07	-2.5	100	75	0.1	1	10	100	1000	93.03	105	84.4	53.02	79.9	CellTiter-Glo	CAL-148
FIMM100376-001	Toremifene	0	9278.3	-1.77	100	75	1	10	100	1000	10000	104.32	108.87	108.82	99.21	86.69	CellTiter-Glo	CAL-148
FIMM100377-001	Lasofoxifene	0	1000	-2.5	100	75	0.1	1	10	100	1000	109.41	112.49	111.05	105.19	122.08	CellTiter-Glo	CAL-148
FIMM100378-002	Galiellalactone	0	50000	-2.5	100	75	5	50	500	5000	50000	106.81	111.39	119.84	109.92	124.01	CellTiter-Glo	CAL-148
FIMM100379-001	Omacetaxine	19.9153	56.75	-2.5	100	28.75	1	10	100	1000	10000	110.07	115.16	40.89	31.96	26.59	CellTiter-Glo	CAL-148
FIMM100380-001	RAF265	0	1000	-1.01	100	74.61	0.1	1	10	100	1000	109.8	111.98	112.69	97.11	99.88	CellTiter-Glo	CAL-148
FIMM100381-001	Nutlin-3	0.553383	7032.43	-2.5	100	59.61	1	10	100	1000	10000	115.37	102.01	115.44	100.77	71.42	CellTiter-Glo	CAL-148
FIMM100382-002	Neratinib	2.61268	95.16	-2.5	100	68.71	0.1	1	10	100	1000	105.46	107.1	101.08	83.37	68.8	CellTiter-Glo	CAL-148
FIMM100383-001	Mocetinostat	7.01787	2265.77	-1.44	100	1.97	1	10	100	1000	10000	109.07	98.14	99.03	76.99	12.24	CellTiter-Glo	CAL-148
FIMM100384-001	Rabusertib	0	1000	-2.5	100	75	0.1	1	10	100	1000	111.69	118.14	111.66	106.68	112.3	CellTiter-Glo	CAL-148
FIMM100385-001	Galunisertib	0	1000	-2.5	100	75	0.1	1	10	100	1000	112.42	122.64	112.27	100.97	118.24	CellTiter-Glo	CAL-148
FIMM100386-001	Linifanib	0	1000	-2.5	100	75	0.1	1	10	100	1000	112.36	114.19	111.66	109.12	117.87	CellTiter-Glo	CAL-148
FIMM100387-001	Brivanib	0	1000	-2.5	100	75	0.1	1	10	100	1000	105.54	111.3	107.58	104.6	112.04	CellTiter-Glo	CAL-148
FIMM100388-001	Buparlisib	0	3579.26	-1.37	100	75	1	10	100	1000	10000	94.95	96.98	100.95	96.22	79.94	CellTiter-Glo	CAL-148
FIMM100389-001	Nintedanib	0	10000	-0.8	100	75	1	10	100	1000	10000	109.51	105	106.07	94.63	90.8	CellTiter-Glo	CAL-148
FIMM100390-001	GDC-0980	12.3864	701.08	-2.5	100	9.8	1	10	100	1000	10000	111.68	117.18	101.68	35.92	10	CellTiter-Glo	CAL-148
FIMM100391-001	AZD4547	0	1000	-0.5	100	0	0.1	1	10	100	1000	82.84	85.01	99.47	103.57	93.04	CellTiter-Glo	CAL-148
FIMM100392-001	VER 155008	0	8860.53	-1.45	100	70	1	10	100	1000	10000	109.8	114.88	103.53	98.45	83.72	CellTiter-Glo	CAL-148
FIMM100393-001	Daporinad	6.25957	80.96	-2.5	100	51.23	0.1	1	10	100	1000	101.27	100.72	115.18	68.97	51.47	CellTiter-Glo	CAL-148
FIMM100395-001	Cabozantinib	0	1000	-2.5	100	75	0.1	1	10	100	1000	99.71	95.86	110.27	98.1	103.76	CellTiter-Glo	CAL-148
FIMM100396-001	AZD1480	0	415.2	-0.5	100	70	0.1	1	10	100	1000	95.53	89.65	93.55	87.48	87.34	CellTiter-Glo	CAL-148
FIMM100397-001	Ridaforolimus	7.53218	2.27	-1.36	100	59.02	0.01	0.1	1	10	100	104.52	103.5	89.26	64.47	58.79	CellTiter-Glo	CAL-148
FIMM100398-001	Sonolisib	0	10000	-2.14	100	75	1	10	100	1000	10000	110.22	106.56	115.51	108.52	123.65	CellTiter-Glo	CAL-148
FIMM100399-001	Quisinostat	18.2585	28.28	-1.9	100	0.42	0.1	1	10	100	1000	108.88	109.53	87.6	8.89	0.34	CellTiter-Glo	CAL-148
FIMM100402-001	Tosedostat	5.14144	326.54	-1.5	100	67.23	1	10	100	1000	10000	103.89	111.1	94.25	72.88	67.1	CellTiter-Glo	CAL-148
FIMM100403-001	PF-04708671	0	10000	-2.5	100	74.17	1	10	100	1000	10000	106.36	115.4	115.67	102.95	95.41	CellTiter-Glo	CAL-148
FIMM100407-001	MEK-162	0	1000	-0.5	100	75	0.1	1	10	100	1000	96.19	102.2	101.1	91.06	95.93	CellTiter-Glo	CAL-148
FIMM100408-001	Tamatinib	0	10000	-2.5	100	75	1	10	100	1000	10000	102.23	105.28	112.09	95.57	108.63	CellTiter-Glo	CAL-148
FIMM100409-001	KX2-391	16.9358	35.76	-2.5	100	44.91	1	10	100	1000	10000	106.77	111.89	40.59	41.4	54.86	CellTiter-Glo	CAL-148
FIMM100410-001	PF-3845	0	10000	-1.89	100	75	1	10	100	1000	10000	113.83	111.55	112.83	99.38	88.38	CellTiter-Glo	CAL-148
FIMM100411-001	MK-0752	0	1000	-2.5	100	75	0.1	1	10	100	1000	100.57	106.57	107.74	95.44	114.82	CellTiter-Glo	CAL-148
FIMM100412-001	TAK-733	0	1000	-0.5	100	75	0.1	1	10	100	1000	104.46	105.03	97.17	90.43	98.87	CellTiter-Glo	CAL-148
FIMM100413-001	SB 743921	0	72.16	-0.5	100	70	0.01	0.1	1	10	100	91.78	101.24	84.93	91.27	88.87	CellTiter-Glo	CAL-148
FIMM100414-001	GSK2126458	12.1768	76.82	-1.59	100	4.7	0.1	1	10	100	1000	97.92	104.85	96.13	42.54	6.28	CellTiter-Glo	CAL-148
FIMM100415-001	Ibrutinib	0	1000	-2.5	100	75	0.1	1	10	100	1000	100.83	113.78	108.8	95.36	100.8	CellTiter-Glo	CAL-148
FIMM100416-001	TAK-901	0	1000	-2.5	100	69.87	0.1	1	10	100	1000	100.54	107.77	104.13	45.58	92.81	CellTiter-Glo	CAL-148
FIMM100417-002	Fostamatinib	0	2500	-2.5	100	70	0.25	2.5	25	250	2500	93.31	97.71	88.69	91.41	105.58	CellTiter-Glo	CAL-148
FIMM100418-001	(+)JQ1	6.2147	919.73	-2.5	100	48.91	1	10	100	1000	10000	113.49	115.99	116.7	71.52	49.12	CellTiter-Glo	CAL-148
FIMM100419-001	(-)JQ1	0	10000	-2.5	100	75	1	10	100	1000	10000	111.6	111.06	107.97	107.93	113.45	CellTiter-Glo	CAL-148
FIMM109440-001	NVP-BGJ398	0	1000	-0.5	100	75	0.1	1	10	100	1000	97.72	96.11	97.21	92.58	96.53	CellTiter-Glo	CAL-148
FIMM109441-001	Momelotinib	0	10000	-0.5	100	70	1	10	100	1000	10000	94.21	94.86	94.14	85.02	97.34	CellTiter-Glo	CAL-148
FIMM109442-001	INK128	14.7068	32.22	-1.03	100	13.14	0.1	1	10	100	1000	92.23	93.25	81.72	32.72	16.11	CellTiter-Glo	CAL-148
FIMM109443-001	PIK-75	19.0225	21.09	-2.11	100	43.04	1	10	100	1000	10000	96.4	90.33	44.83	48.82	37.51	CellTiter-Glo	CAL-148
FIMM109444-001	TGX-221	0	10000	-2.5	100	67.23	1	10	100	1000	10000	95.54	94.97	100.03	98.1	104.8	CellTiter-Glo	CAL-148
FIMM109445-001	Tubacin	0.98585	2903.68	-1.69	100	70	1	10	100	1000	10000	97.58	100.15	106	95.43	73.49	CellTiter-Glo	CAL-148
FIMM109446-001	Tubastatin A	0	10000	-2.5	100	33.03	1	10	100	1000	10000	94.93	107.18	105.53	102.87	77.33	CellTiter-Glo	CAL-148
FIMM109447-001	Atorvastatin	0	10000	-2.5	100	49.85	1	10	100	1000	10000	102.77	100.57	108.45	105.14	94.76	CellTiter-Glo	CAL-148
FIMM109448-001	Varespladib	0	10000	-2.5	100	75	1	10	100	1000	10000	109.22	103.84	103.44	103.61	108.7	CellTiter-Glo	CAL-148
FIMM109449-001	StemRegenin 1	0	10000	-2.5	100	33.36	1	10	100	1000	10000	98.74	109.27	102.62	99.29	101.79	CellTiter-Glo	CAL-148
FIMM109450-001	VX-11E	0	1752.89	-1.75	100	70	0.25	2.5	25	250	2500	113.23	102.57	105.05	98.84	80.5	CellTiter-Glo	CAL-148
FIMM109451-001	PFI-1	0	10000	-2.5	100	42.64	1	10	100	1000	10000	107.2	108.26	105.15	107.03	82.05	CellTiter-Glo	CAL-148
FIMM109453-001	4-hydroxytamoxifen	0	10000	-2.5	100	59.14	1	10	100	1000	10000	101.94	110.13	99.92	101.9	84.98	CellTiter-Glo	CAL-148
FIMM109454-001	15D-PGJ2	0	800	-2.5	100	75	0.08	0.8	8	80	800	107.64	107.39	111.97	102.29	107.84	CellTiter-Glo	CAL-148
FIMM109455-001	RD162	0	10000	-2.5	100	75	1	10	100	1000	10000	103.96	107.24	101.46	103.23	104.89	CellTiter-Glo	CAL-148
FIMM109456-001	Enzalutamide	0	10000	-2.5	100	74.06	1	10	100	1000	10000	101.63	107.15	106.42	103.52	96.09	CellTiter-Glo	CAL-148
FIMM109458-002	1-methyl-D-tryptophan	0	5000	-0.5	95	70	0.5	5	50	500	5000	87.42	88.91	90.09	89.68	85.73	CellTiter-Glo	CAL-148
FIMM109459-001	Dacomitinib	0	280.84	-0.69	100	70	0.1	1	10	100	1000	108.71	112.5	102.63	82	83.93	CellTiter-Glo	CAL-148
FIMM109460-001	Dinaciclib	7.53892	26.87	-2.5	100	59.8	0.1	1	10	100	1000	110.05	114.7	100.97	52.85	67.46	CellTiter-Glo	CAL-148
FIMM109461-001	Dabrafenib	0	2500	-2.5	100	75	0.25	2.5	25	250	2500	115.61	111.67	108.13	100.61	108.22	CellTiter-Glo	CAL-148
FIMM109462-001	I-BET151	0	10000	-2.5	100	28.95	1	10	100	1000	10000	103.9	110.74	109.74	101.15	71.65	CellTiter-Glo	CAL-148
FIMM109463-001	LY2228820	0	10000	-0.56	100	75	1	10	100	1000	10000	110.5	109.98	100.3	93.13	94.7	CellTiter-Glo	CAL-148
FIMM109464-001	Crenolanib	4.01131	4351.15	-2.5	100	0	1	10	100	1000	10000	102.03	110.15	106.57	108.6	8.15	CellTiter-Glo	CAL-148
FIMM109465-001	PF-4800567	0	10000	-2.5	100	62.49	1	10	100	1000	10000	104.86	114.99	109.01	102.48	113.46	CellTiter-Glo	CAL-148
FIMM109466-001	Metformin	0	100000	-2.5	100	70	10	100	1000	10000	100000	97.65	93.72	101.93	98.33	104.26	CellTiter-Glo	CAL-148
FIMM109467-001	PF-670462	0	10000	-2.5	100	70	1	10	100	1000	10000	104.51	116.12	105.43	97.54	110.21	CellTiter-Glo	CAL-148
FIMM109468-001	ZSTK474	6.71426	1261.51	-0.98	100	30.61	1	10	100	1000	10000	96.75	99.73	94.65	69.21	38.74	CellTiter-Glo	CAL-148
FIMM115468-001	PAC-1	2.1596	6673.54	-2.5	100	0	1	10	100	1000	10000	96.02	106.95	103.41	100.65	26.59	CellTiter-Glo	CAL-148
FIMM115469-001	AZD2014	13.8358	395.46	-1.24	100	14.01	1	10	100	1000	10000	110.8	105.92	85.59	35.12	15.26	CellTiter-Glo	CAL-148
FIMM115470-001	CPI-613	0	10000	-2.35	100	75	1	10	100	1000	10000	107.46	102.95	107.67	100.1	104.89	CellTiter-Glo	CAL-148
FIMM115471-001	FG-4592	0	10000	-2.5	100	75	1	10	100	1000	10000	102.22	117.15	107.75	97.21	112.9	CellTiter-Glo	CAL-148
FIMM115472-001	Pevonedistat	0	10000	-2.5	100	75	1	10	100	1000	10000	106.12	108.78	120.31	117.69	122.52	CellTiter-Glo	CAL-148
FIMM115473-001	GSK2636771	0	10000	-2.5	100	42.68	1	10	100	1000	10000	100.55	111.85	111.46	101.13	114.09	CellTiter-Glo	CAL-148
FIMM115474-001	AT-406	0	10000	-0.5	100	70	1	10	100	1000	10000	98.31	108.87	101.9	82.36	91.22	CellTiter-Glo	CAL-148
FIMM115476-001	(5Z)-7-Oxozeaenol	7.15947	1464.98	-2.5	100	26.34	1	10	100	1000	10000	103.77	105.66	101.18	79.52	26.94	CellTiter-Glo	CAL-148
FIMM115477-001	Rebastinib	0	1000	-2.03	100	75	0.1	1	10	100	1000	104.38	109.23	105.26	104.52	118.28	CellTiter-Glo	CAL-148
FIMM115478-001	Lomeguatrib	0	10000	-1.31	100	52.1	1	10	100	1000	10000	92.48	104.54	101.66	99.28	101.4	CellTiter-Glo	CAL-148
FIMM115479-001	GSK269962	2.07136	1238.05	-1.48	100	68.56	1	10	100	1000	10000	98.56	94.94	99.62	86.72	69.94	CellTiter-Glo	CAL-148
FIMM115481-001	PF 431396	1.24014	1878.38	-1.49	100	70	1	10	100	1000	10000	91.62	100.69	103.84	91.08	73.01	CellTiter-Glo	CAL-148
FIMM115482-001	GSK650394	0	10000	-0.5	100	70	1	10	100	1000	10000	96.51	90.44	88.01	95.61	94.36	CellTiter-Glo	CAL-148
FIMM115483-001	AVN944	12.5215	236.15	-2.5	100	37.16	1	10	100	1000	10000	99.76	99.27	94.85	34.28	41.35	CellTiter-Glo	CAL-148
FIMM115484-001	ABT-199	0	10000	-2.37	100	33.21	1	10	100	1000	10000	100.09	103.46	98.89	104.73	104.79	CellTiter-Glo	CAL-148
FIMM115485-001	BMS-911543	0	10000	-1.77	100	75	1	10	100	1000	10000	97.43	106.55	102.86	96.61	103.34	CellTiter-Glo	CAL-148
FIMM115486-001	GDC-0068	19.5711	177.05	-0.94	100	2	1	10	100	1000	10000	95.31	96.85	62.75	19.01	3.54	CellTiter-Glo	CAL-148
FIMM115606-001	IOX-2	0	50000	-0.5	100	74.65	5	50	500	5000	50000	94.46	98.73	92.94	100.41	97.78	CellTiter-Glo	CAL-148
FIMM115607-001	GSK-J4	17.3347	3443.2	-2.05	100	0	10	100	1000	10000	100000	92.78	100.55	92.65	10.1	0.06	CellTiter-Glo	CAL-148
FIMM115608-001	UNC1215	0	30000	-0.5	100	70	3	30	300	3000	30000	90.98	95.04	93.64	94.94	93.81	CellTiter-Glo	CAL-148
FIMM115609-001	SGC0946	0	4676.64	-0.5	100	70	1	10	100	1000	10000	99.51	91.23	86.56	91.34	82.56	CellTiter-Glo	CAL-148
FIMM115610-001	UNC0642	3.63102	5455.33	-1.21	100	0	1	10	100	1000	10000	87.18	88.56	96.52	89.14	32.35	CellTiter-Glo	CAL-148
FIMM115611-001	GSK343	0.724391	1858.65	-0.5	95	50	1	10	100	1000	10000	84.38	80.21	90.06	77.88	62.76	CellTiter-Glo	CAL-148
FIMM115612-001	UNC0638	5.20664	2505.53	-2.23	100	0	1	10	100	1000	10000	86.8	90.79	88.05	88.94	3.47	CellTiter-Glo	CAL-148
FIMM115613-001	C646	0	25000	-0.5	95	60	2.5	25	250	2500	25000	91.59	89.16	88.59	87.72	88.99	CellTiter-Glo	CAL-148
FIMM115616-001	Stattic	11.904	4635.19	-1.88	100	0	5	50	500	5000	50000	102.69	103.17	98.35	46.44	0.45	CellTiter-Glo	CAL-148
FIMM000060-004	Pilocarpine	0	40000	-2.5	100	70	4	40	400	4000	40000	122.73	127.48	63.44	96.76	134.04	CellTiter-Glo	CAL-51
FIMM000160-003	Gefitinib	0	10000	-2.37	100	33.95	1	10	100	1000	10000	93.06	102.74	90.66	102.69	100.29	CellTiter-Glo	CAL-51
FIMM000171-004	Anagrelide	0.565276	10000	-0.59	100	70	1	10	100	1000	10000	110.25	115.1	63.15	88.44	87.96	CellTiter-Glo	CAL-51
FIMM000172-004	Imatinib	1.41628	4168.03	-1.52	100	70	1	10	100	1000	10000	74.65	106.65	107.34	96.33	76.45	CellTiter-Glo	CAL-51
FIMM000173-003	Idarubicin	14.5392	49.12	-0.74	100	0	0.1	1	10	100	1000	101.05	91.49	73.68	42.57	0.98	CellTiter-Glo	CAL-51
FIMM000176-002	Vatalanib	0	10000	-2.5	100	75	1	10	100	1000	10000	99.84	126.54	89.35	94.41	115.01	CellTiter-Glo	CAL-51
FIMM000183-003	Erlotinib	2.17717	1128.29	-0.5	100	67.29	1	10	100	1000	10000	106.66	74.31	105.11	80.32	76.98	CellTiter-Glo	CAL-51
FIMM000227-002	Dexamethasone	0	10000	-2.5	100	75	1	10	100	1000	10000	116.46	112.85	100.57	124.01	132.09	CellTiter-Glo	CAL-51
FIMM000239-003	Auranofin	11.666	199	-1.27	100	5.79	0.25	2.5	25	250	2500	70.07	110.78	92.55	46.27	9.42	CellTiter-Glo	CAL-51
FIMM000249-004	Tretinoin	0	10000	-2.5	100	28.37	1	10	100	1000	10000	102.31	80.99	87.74	110.56	86.24	CellTiter-Glo	CAL-51
FIMM000255-003	Simvastatin	0	8483.39	-2.5	100	64.37	1	10	100	1000	10000	114.07	115	104.08	109.11	78.41	CellTiter-Glo	CAL-51
FIMM000257-002	Goserelin	0	10000	-2.5	100	70	1	10	100	1000	10000	121.89	92.45	70.98	99.95	112.83	CellTiter-Glo	CAL-51
FIMM000262-004	Raloxifene	0	10000	-1.97	100	70	1	10	100	1000	10000	114.12	68.19	87.78	120.99	104.25	CellTiter-Glo	CAL-51
FIMM000263-003	Camptotechin	24.602	31.95	-2.5	100	8.3	0.5	5	50	500	5000	65.02	110.3	30.26	12.31	4.74	CellTiter-Glo	CAL-51
FIMM000264-002	Plicamycin	18.1753	240.36	-0.5	100	0	1	10	100	1000	10000	92.54	74.93	66.44	86.87	9.56	CellTiter-Glo	CAL-51
FIMM000269-004	Rofecoxib	0.464434	10000	-2.5	100	0.62	1	10	100	1000	10000	69.37	73.02	105.06	104.14	71.83	CellTiter-Glo	CAL-51
FIMM000274-003	Lapatinib	0	1000	-2.5	100	70	0.1	1	10	100	1000	110.13	77.7	90.11	90.52	119.74	CellTiter-Glo	CAL-51
FIMM000287-002	Bortezomib	18.2574	29.96	-2.5	100	0	0.1	1	10	100	1000	90.87	77.61	96.84	1.1	2.86	CellTiter-Glo	CAL-51
FIMM000290-004	Letrozole	0	10000	-2.5	100	75	1	10	100	1000	10000	120.57	125.86	104.05	80.85	128.14	CellTiter-Glo	CAL-51
FIMM000296-002	Bexarotene	0	10000	-2.5	100	71.84	1	10	100	1000	10000	104.54	137.18	80.11	111	98.31	CellTiter-Glo	CAL-51
FIMM000298-004	Celecoxib	0	10000	-2.49	100	75	1	10	100	1000	10000	88.11	106.22	110.07	118.19	117.6	CellTiter-Glo	CAL-51
FIMM000303-004	Anastrozole	0	10000	-2.5	100	71.87	1	10	100	1000	10000	89.94	93.7	67.3	122.42	98.59	CellTiter-Glo	CAL-51
FIMM000304-003	Bicalutamide	0	10000	-2.5	100	73.46	1	10	100	1000	10000	113.5	105.38	80.66	101.28	92.85	CellTiter-Glo	CAL-51
FIMM000321-002	Clofarabine	17.6341	261.31	-0.5	100	0.04	1	10	100	1000	10000	79.9	72.24	75.99	26.86	16.97	CellTiter-Glo	CAL-51
FIMM000326-003	Lomustine	0	10000	-2.5	100	75	1	10	100	1000	10000	91.57	119.88	104.42	112.45	109.91	CellTiter-Glo	CAL-51
FIMM000337-003	Vincristine	11.6714	57.29	-0.78	100	14.76	0.1	1	10	100	1000	88.2	91.37	86.85	46.26	23.83	CellTiter-Glo	CAL-51
FIMM000344-002	Vinorelbine	17.1138	117.56	-0.97	100	23.15	1	10	100	1000	10000	102.17	87.52	68.15	26.69	27.48	CellTiter-Glo	CAL-51
FIMM000356-005	Altretamine	0	10000	-2.5	100	75	1	10	100	1000	10000	102.88	101.19	106.63	107.57	108.54	CellTiter-Glo	CAL-51
FIMM000360-003	Aminoglutethimide	0	10000	-2.5	100	75	1	10	100	1000	10000	111.83	150.99	116.83	80.38	144.98	CellTiter-Glo	CAL-51
FIMM000370-003	Vinblastine	18.3566	8.68	-2.16	100	27.52	0.1	1	10	100	1000	103.05	101.29	58.13	31.62	23.89	CellTiter-Glo	CAL-51
FIMM000377-005	Chlorambucil	0	10000	-2.5	100	75	1	10	100	1000	10000	128.35	95.24	79.45	107.96	116.71	CellTiter-Glo	CAL-51
FIMM000390-004	Thalidomide	0	10000	-2.5	100	0	1	10	100	1000	10000	93.87	65.37	100.13	119.94	84.67	CellTiter-Glo	CAL-51
FIMM000396-002	Clomifene	0	10000	-0.68	100	75	1	10	100	1000	10000	102.22	122.21	102.48	95.19	98.47	CellTiter-Glo	CAL-51
FIMM000397-004	Dacarbazine	0	10000	-2.5	100	75	1	10	100	1000	10000	99.06	102.97	100.73	91.23	135.36	CellTiter-Glo	CAL-51
FIMM000403-004	Cyclophosphamide	0	40000	-2.5	100	70	4	40	400	4000	40000	81.17	79.26	93.79	99.36	130.63	CellTiter-Glo	CAL-51
FIMM000406-003	Cytarabine	13.4391	543.95	-0.5	100	5.68	1	10	100	1000	10000	75.66	80.44	85.76	39.7	25.37	CellTiter-Glo	CAL-51
FIMM000428-003	Finasteride	0	8112.4	-0.5	100	70	1	10	100	1000	10000	94.52	80.59	87.65	94.59	91.72	CellTiter-Glo	CAL-51
FIMM000439-004	Fluorouracil	0	10000	-2.5	100	64.77	1	10	100	1000	10000	123.53	103.9	104.65	110.09	85.31	CellTiter-Glo	CAL-51
FIMM000446-003	Flutamide	0.0535175	10000	-0.95	100	75	1	10	100	1000	10000	113.18	126.43	112.8	93.23	89.63	CellTiter-Glo	CAL-51
FIMM000463-004	Ifosfamide	0	10000	-2.45	100	75	1	10	100	1000	10000	78.53	117.78	68.49	104.9	100.85	CellTiter-Glo	CAL-51
FIMM000464-003	Imiquimod	0	2500	-1.12	100	75	0.25	2.5	25	250	2500	96.82	114.11	81.76	99.01	92.76	CellTiter-Glo	CAL-51
FIMM000469-002	Levamisole	0	10000	-0.5	100	70	1	10	100	1000	10000	69.89	78.87	101.1	73.44	118.9	CellTiter-Glo	CAL-51
FIMM000482-005	Melphalan	21.2917	182.03	-1.14	100	0	1.25	12.5	125	1250	12500	113.69	75.16	67.51	0.26	0.13	CellTiter-Glo	CAL-51
FIMM000484-002	Methylprednisolone	0	10000	-2.5	100	75	1	10	100	1000	10000	100.37	115.81	86.4	108.44	129.55	CellTiter-Glo	CAL-51
FIMM000490-004	Mitoxantrone	2.12875	974.88	-1.07	100	0	0.1	1	10	100	1000	100.69	73.56	93.5	93.82	49.02	CellTiter-Glo	CAL-51
FIMM000491-003	Paclitaxel	18.8564	7.96	-2.5	100	27.48	0.1	1	10	100	1000	102.59	128.77	52.74	29.26	26.16	CellTiter-Glo	CAL-51
FIMM000519-002	Prednisolone	0	10000	-2.5	100	13.25	1	10	100	1000	10000	84.78	99.42	111.61	120.41	88.85	CellTiter-Glo	CAL-51
FIMM000521-004	Procarbazine	0	10000	-0.5	100	70	1	10	100	1000	10000	88.64	66.93	101.86	78.52	96.3	CellTiter-Glo	CAL-51
FIMM000523-002	Prednisone	0	10000	-2.5	100	75	1	10	100	1000	10000	92.71	117.58	68.43	119.65	118.17	CellTiter-Glo	CAL-51
FIMM000528-005	Mepacrine	0	50000	-2.5	100	70.08	5	50	500	5000	50000	97.82	119.52	63.96	112.74	87.43	CellTiter-Glo	CAL-51
FIMM000556-005	Topotecan	10.9821	784.82	-1.79	100	14.25	1	10	100	1000	10000	68.09	91.94	98.17	47.98	15.16	CellTiter-Glo	CAL-51
FIMM000560-004	Temozolomide	0	10000	-2.42	100	75	1	10	100	1000	10000	92.31	109.58	106.6	76.44	106.19	CellTiter-Glo	CAL-51
FIMM000617-003	Fulvestrant	0	1000	-2.5	100	75	0.1	1	10	100	1000	123.34	119.39	111.22	113.68	124.21	CellTiter-Glo	CAL-51
FIMM000618-004	Megestrol acetate	0	10000	-2.5	100	75	1	10	100	1000	10000	120.21	83.4	108.96	124.19	123.31	CellTiter-Glo	CAL-51
FIMM000620-004	Tamoxifen	4.02768	233.12	-0.5	100	68.49	1	10	100	1000	10000	99.3	83.83	91.53	81.83	71.74	CellTiter-Glo	CAL-51
FIMM000640-003	Nitrogen mustard	0	100000	-2.5	100	75	10	100	1000	10000	100000	113.94	108.89	110.77	117.9	137.4	CellTiter-Glo	CAL-51
FIMM000649-004	Methotrexate	16.1705	19.55	-2.5	100	61.89	5	50	500	5000	50000	102.59	63.7	95.29	56.8	68.17	CellTiter-Glo	CAL-51
FIMM000773-002	Nilutamide	2.72285	724.08	-2.5	100	75	1	10	100	1000	10000	93.19	127.13	108.94	82.4	76.07	CellTiter-Glo	CAL-51
FIMM000822-003	Mitotane	0	10000	-1.42	100	0	1	10	100	1000	10000	108.58	104.28	94.78	98.29	64.2	CellTiter-Glo	CAL-51
FIMM000833-003	Allopurinol	0	10000	-2.5	100	75	1	10	100	1000	10000	95.08	98.1	86.8	123.08	131.04	CellTiter-Glo	CAL-51
FIMM000862-003	Busulfan	0	100000	-2.5	100	75	10	100	1000	10000	100000	87.07	120.73	90.4	108.81	110.49	CellTiter-Glo	CAL-51
FIMM000914-002	Deferoxamine	3.33387	6364.09	-1.07	100	0	1	10	100	1000	10000	108.14	87.71	96.22	88.7	37.94	CellTiter-Glo	CAL-51
FIMM000983-003	Hydroxyurea	16.1568	1289.38	-0.5	100	20.9	10	100	1000	10000	100000	74.89	89.69	61.29	45.21	29.03	CellTiter-Glo	CAL-51
FIMM001000-003	Mercaptopurine	0	8398.66	-2.5	100	68.03	1	10	100	1000	10000	121.58	118.74	96.88	107.7	80.45	CellTiter-Glo	CAL-51
FIMM001062-003	Thioguanine	5.28945	2309	-2.5	100	26.76	1	10	100	1000	10000	77.6	85.07	109.16	91.92	28.59	CellTiter-Glo	CAL-51
FIMM001171-003	Carmustine	0	10000	-2.5	100	75	1	10	100	1000	10000	87.07	128.25	84.98	121.18	115.86	CellTiter-Glo	CAL-51
FIMM001217-003	Thio-TEPA	0	5	-2.5	100	75	5	50	500	5000	50000	64.65	71.53	108	68.94	63.83	CellTiter-Glo	CAL-51
FIMM001220-003	Pipobroman	1.63913	3047.73	-0.5	100	70	1	10	100	1000	10000	105.78	89.69	88.05	88.8	86.55	CellTiter-Glo	CAL-51
FIMM001244-002	Tacrolimus	0	10000	-2.5	100	75	1	10	100	1000	10000	93.11	110.34	77.17	109.28	104.42	CellTiter-Glo	CAL-51
FIMM001823-002	AT 101	16.0596	2484.77	-2.5	100	17.65	10	100	1000	10000	100000	91.8	104.27	96.22	9.01	28.01	CellTiter-Glo	CAL-51
FIMM002337-002	BI 2536	17.7348	10.93	-2.5	100	26.71	0.1	1	10	100	1000	102.65	132.51	67.22	21.93	31.71	CellTiter-Glo	CAL-51
FIMM003569-002	Pravastatin	14.4136	77.99	-2.5	100	45.02	1	10	100	1000	10000	104.12	128.01	63.41	54.46	36.04	CellTiter-Glo	CAL-51
FIMM003593-003	Exemestane	0	1781.64	-0.84	100	70	1	10	100	1000	10000	88.58	70.2	110.73	80.52	81.73	CellTiter-Glo	CAL-51
FIMM003684-002	Irinotecan	3.67857	3288.53	-2.5	100	30.75	1	10	100	1000	10000	81.58	114.35	108.85	96.61	34.79	CellTiter-Glo	CAL-51
FIMM003705-001	Palbociclib	0.790078	10000	-2.5	100	0	1	10	100	1000	10000	117.95	114.98	72.84	102.59	54.97	CellTiter-Glo	CAL-51
FIMM003706-001	AT9283	7.82612	2.81	-2.5	100	72.96	0.1	1	10	100	1000	81.89	102.69	67.28	68.96	83.01	CellTiter-Glo	CAL-51
FIMM003707-001	Navitoclax	2.18453	1261.64	-2.5	100	74.4	1	10	100	1000	10000	74.12	115.1	104.37	90.78	74.55	CellTiter-Glo	CAL-51
FIMM003708-001	Selumetinib	0	10000	-2.5	100	26.58	1	10	100	1000	10000	99.79	107.06	94.1	110.07	105.93	CellTiter-Glo	CAL-51
FIMM003709-001	Veliparib	3.96858	50	-2.5	100	75	1	10	100	1000	10000	92.23	117.7	76.36	72.63	96.14	CellTiter-Glo	CAL-51
FIMM003710-001	Afatinib	0	1000	-2.5	100	3.66	0.1	1	10	100	1000	74.97	116.16	87.66	117.98	96.44	CellTiter-Glo	CAL-51
FIMM003711-001	Dovitinib	0	10000	-2.5	100	75	1	10	100	1000	10000	105.54	77.57	106.65	115.21	127.34	CellTiter-Glo	CAL-51
FIMM003712-001	Obatoclax	4.52396	3916.68	-2.5	100	0	1	10	100	1000	10000	111.05	120.58	87.76	99.52	7.62	CellTiter-Glo	CAL-51
FIMM003713-001	Crizotinib	0	1000	-2.5	100	75	0.1	1	10	100	1000	82.37	116.91	57.57	103.68	108.08	CellTiter-Glo	CAL-51
FIMM003714-001	Danusertib	9.20289	780.27	-0.85	100	23.87	1	10	100	1000	10000	101.37	113.45	82.46	59.86	31.12	CellTiter-Glo	CAL-51
FIMM003715-001	Foretinib	1.01306	489.7	-2.5	100	61.9	0.1	1	10	100	1000	74.11	106.5	118.75	99.47	67.35	CellTiter-Glo	CAL-51
FIMM003716-001	Abiraterone	3.9146	43.35	-2.5	100	70	0.5	5	50	500	5000	95.71	135.57	81.55	65.56	98.38	CellTiter-Glo	CAL-51
FIMM003717-001	Tanespimycin	20.7011	78.19	-2.5	100	20.25	1	10	100	1000	10000	104.25	120.25	47.65	26.03	14.88	CellTiter-Glo	CAL-51
FIMM003718-001	Alvespimycin	13.4064	48.03	-2.5	100	15.76	0.1	1	10	100	1000	69.62	112.16	100.65	26.68	16.22	CellTiter-Glo	CAL-51
FIMM003719-001	SNS-032	28.5497	17.15	-0.7	100	10.67	1	10	100	1000	10000	86.2	65.35	31.95	9.15	16.73	CellTiter-Glo	CAL-51
FIMM003720-001	ABT-751	2.25553	6518.82	-2.5	100	0	1	10	100	1000	10000	107.93	116.83	88.87	104.16	25.22	CellTiter-Glo	CAL-51
FIMM003721-001	Serdemetan	15.8528	314.65	-1.43	100	9.4	1	10	100	1000	10000	113.5	105.49	84.48	24.41	9.77	CellTiter-Glo	CAL-51
FIMM003722-001	BIIB021	17.204	227.27	-1.78	100	12.14	1	10	100	1000	10000	74.02	115.69	82.7	18.96	11.44	CellTiter-Glo	CAL-51
FIMM003723-001	CUDC-101	12.7444	846.59	-0.5	100	0	1	10	100	1000	10000	74.06	84.94	62.07	68.38	12.78	CellTiter-Glo	CAL-51
FIMM003724-001	Decitabine	3.5423	1155.47	-0.5	100	70	1	10	100	1000	10000	76.47	124.46	82.38	83.64	82.29	CellTiter-Glo	CAL-51
FIMM003725-001	Alvocidib	18.9711	166.89	-2.5	100	12.22	1	10	100	1000	10000	80.15	124.73	81.31	9.5	15.66	CellTiter-Glo	CAL-51
FIMM003727-001	Amonafide	2.87293	5573.52	-2.5	100	0.06	1	10	100	1000	10000	119.81	123.28	79.06	112.72	17.7	CellTiter-Glo	CAL-51
FIMM003728-001	Tipifarnib	11.4246	82.45	-2.5	100	55.5	1	10	100	1000	10000	90.18	121.11	72	52.16	59.09	CellTiter-Glo	CAL-51
FIMM003729-001	Pimasertib	5.02538	46.24	-2.5	100	75	1	10	100	1000	10000	62.18	123.86	73.72	72.97	90.23	CellTiter-Glo	CAL-51
FIMM003730-001	Ponatinib	1.00013	844.44	-2.5	100	12.69	0.1	1	10	100	1000	95.44	101.16	106.08	111.54	47.02	CellTiter-Glo	CAL-51
FIMM003732-001	Perifosine	0	2500	-2.5	100	6.56	0.25	2.5	25	250	2500	101.98	80.95	96.83	116.11	80.72	CellTiter-Glo	CAL-51
FIMM003733-001	Motesanib	0	10000	-2.5	100	70	1	10	100	1000	10000	107.02	123.22	107.12	85.7	121.67	CellTiter-Glo	CAL-51
FIMM003734-001	Cediranib	0	1000	-2.5	100	75	0.1	1	10	100	1000	112.69	131.06	92.7	107.46	127.81	CellTiter-Glo	CAL-51
FIMM003735-001	PF-04691502	22.6496	105.16	-0.89	100	0	1	10	100	1000	10000	112.18	82.8	53.37	10.03	0.68	CellTiter-Glo	CAL-51
FIMM003736-001	Rucaparib	0	10000	-2.5	100	71.62	1	10	100	1000	10000	116.76	112.18	84.07	106.4	93.3	CellTiter-Glo	CAL-51
FIMM003737-001	Tarenflurbil	0	10000	-2.5	100	0.58	1	10	100	1000	10000	83.28	122.54	91.14	119.06	120.16	CellTiter-Glo	CAL-51
FIMM003738-001	Tivozanib	0	10000	-0.54	100	0	1	10	100	1000	10000	108.36	85.36	99.64	90.81	70.69	CellTiter-Glo	CAL-51
FIMM003739-001	MK1775	15.5361	380.11	-2.14	100	8.2	1	10	100	1000	10000	113.95	121.28	94.69	18.54	8.21	CellTiter-Glo	CAL-51
FIMM003740-001	PF-00477736	5.76386	2382.66	-1.46	100	15.91	1	10	100	1000	10000	102.81	134	96.7	81.56	25.16	CellTiter-Glo	CAL-51
FIMM003741-001	AZD7762	1.07317	707.09	-2.5	100	22.86	0.1	1	10	100	1000	77.04	95.68	106.02	111.1	45.29	CellTiter-Glo	CAL-51
FIMM003742-001	AZD1152-HQPA	5.87099	7.43	-2.5	100	70	0.1	1	10	100	1000	94.57	134.3	78.6	71.29	81.06	CellTiter-Glo	CAL-51
FIMM003743-001	AZD8055	23.3521	45.41	-1.62	100	17.82	1	10	100	1000	10000	115.9	92.77	35.74	20.3	15.89	CellTiter-Glo	CAL-51
FIMM003744-001	Belinostat	18.6268	29.19	-0.5	100	33.25	1	10	100	1000	10000	75.12	80.22	63.38	31.74	44.5	CellTiter-Glo	CAL-51
FIMM003745-001	Bimatoprost	0	5500	-2.5	100	70	0.55	5.5	55	550	5500	90.84	105.64	90.38	102.14	159.73	CellTiter-Glo	CAL-51
FIMM003746-001	Doramapimod	0	10000	-2.5	100	75	1	10	100	1000	10000	83.73	121.28	99.52	110.88	105.32	CellTiter-Glo	CAL-51
FIMM003747-002	Bryostatin 1	6.93393	0.32	-2.5	100	74.84	0.01	0.1	1	10	100	92.06	118.97	58	69.08	96.5	CellTiter-Glo	CAL-51
FIMM003748-001	Tacedinaline	0	1000	-2.5	100	75	0.1	1	10	100	1000	112.89	124.25	86.84	113.6	113.32	CellTiter-Glo	CAL-51
FIMM003749-001	BMS-754807	9.25814	1058.01	-2.5	100	19.57	1	10	100	1000	10000	95.12	99.34	105.85	62.55	19.88	CellTiter-Glo	CAL-51
FIMM003750-001	GS-1101	0	10000	-2.5	100	75	1	10	100	1000	10000	100.85	121.59	93.32	97.32	119.74	CellTiter-Glo	CAL-51
FIMM003751-001	Trametinib	0	250	-2.5	100	23.44	0.025	0.25	2.5	25	250	114.73	121.95	112.29	104.94	68.98	CellTiter-Glo	CAL-51
FIMM003752-001	Erismodegib	4.9902	41.03	-2.5	100	75	1	10	100	1000	10000	88.18	126.97	68.88	66.13	102.26	CellTiter-Glo	CAL-51
FIMM003753-001	OSI-027	4.6903	2217.26	-2.5	100	36.51	1	10	100	1000	10000	88.04	82.7	102.92	92.36	37.95	CellTiter-Glo	CAL-51
FIMM003754-001	Refametinib	0	10000	-1.35	100	75	1	10	100	1000	10000	75.17	130.34	88.3	99.34	92.45	CellTiter-Glo	CAL-51
FIMM003755-001	Everolimus	9.80228	0.67	-2.5	100	62.77	0.01	0.1	1	10	100	132.34	114.75	72.1	61.62	64.33	CellTiter-Glo	CAL-51
FIMM003756-001	Ruxolitinib	0	10000	-2.5	100	55.34	1	10	100	1000	10000	120.43	120.68	113.44	120.53	88.91	CellTiter-Glo	CAL-51
FIMM003757-001	Fasudil	0	50000	-2.5	100	75	5	50	500	5000	50000	81.78	117.35	85.62	94.93	117.18	CellTiter-Glo	CAL-51
FIMM003758-001	Indibulin	19.4196	164.95	-0.5	100	1.25	1	10	100	1000	10000	59.71	86.53	62.04	25.53	18.36	CellTiter-Glo	CAL-51
FIMM003759-001	Iniparib	0	10000	-2.5	100	32.5	1	10	100	1000	10000	128.2	85.43	117.31	125.74	84.69	CellTiter-Glo	CAL-51
FIMM003760-001	MK-2206	0	1000	-0.5	95	60	0.1	1	10	100	1000	87.9	80.6	74.5	95.06	84.23	CellTiter-Glo	CAL-51
FIMM003761-001	Alisertib	12.8416	76.4	-0.81	100	45.85	1	10	100	1000	10000	116.12	86.38	69.06	56.47	43.47	CellTiter-Glo	CAL-51
FIMM003762-001	Nelarabine	0	10000	-2.5	100	75	1	10	100	1000	10000	116.69	77.56	90.66	88.68	142.88	CellTiter-Glo	CAL-51
FIMM003763-001	Nilotinib	6.21638	32.58	-0.5	100	70	1	10	100	1000	10000	98.1	85.84	81.89	70.9	86.35	CellTiter-Glo	CAL-51
FIMM003764-001	NVP-AUY922	15.6602	34.05	-2.5	100	11.54	0.1	1	10	100	1000	94.77	106.14	99.26	14.82	13.51	CellTiter-Glo	CAL-51
FIMM003765-001	2-methoxyestradiol	5.34213	4933.8	-0.65	100	0	1	10	100	1000	10000	121.79	97.46	63.52	92.91	31.06	CellTiter-Glo	CAL-51
FIMM003766-002	Plerixafor	0	10000	-0.5	100	70	1	10	100	1000	10000	82.43	82.74	67.73	110.65	123.78	CellTiter-Glo	CAL-51
FIMM003767-001	Vemurafenib	2.74634	1682.92	-0.53	100	70	1	10	100	1000	10000	92.46	109.1	88.58	88.57	78.43	CellTiter-Glo	CAL-51
FIMM003769-001	Vandetanib	0.137205	1000	-0.5	100	70	0.1	1	10	100	1000	114.52	117.92	87.1	83.26	99.06	CellTiter-Glo	CAL-51
FIMM003771-001	YM155	33.8149	16.56	-2.5	100	0.53	1	10	100	1000	10000	119.14	77.85	2.89	-0.05	-0.12	CellTiter-Glo	CAL-51
FIMM003772-001	Linsitinib	0	10000	-2.13	100	75	1	10	100	1000	10000	109.27	92.4	104.6	93.99	125.78	CellTiter-Glo	CAL-51
FIMM003773-001	EMD1214063	0	1000	-2.5	100	70	0.1	1	10	100	1000	82.38	127.44	64.76	74.01	109.98	CellTiter-Glo	CAL-51
FIMM003774-001	Lestaurtinib	0.728979	1000	-0.58	100	70	0.1	1	10	100	1000	91.12	132.78	102.52	83.81	91.11	CellTiter-Glo	CAL-51
FIMM003775-001	Dasatinib	11.8019	12.69	-2.5	100	49.56	0.1	1	10	100	1000	76.98	106.29	81.97	51.57	47.86	CellTiter-Glo	CAL-51
FIMM003776-001	Tofacitinib	5.00117	52.13	-2.5	100	75	0.5	5	50	500	5000	71.35	121.91	88.07	75.81	76.6	CellTiter-Glo	CAL-51
FIMM003777-001	Fingolimod	4.5137	2034.99	-1.05	100	37.86	1	10	100	1000	10000	97.72	125.16	92.51	80.54	47.58	CellTiter-Glo	CAL-51
FIMM003778-001	Axitinib	9.31115	464.73	-0.95	100	36.29	1	10	100	1000	10000	78.69	120.98	81.64	59.42	38.56	CellTiter-Glo	CAL-51
FIMM003779-001	Saracatinib	5.07558	804.66	-2.5	100	59.61	1	10	100	1000	10000	115.89	128.81	105.61	74.29	59.75	CellTiter-Glo	CAL-51
FIMM003780-002	Bosutinib	7.5346	1400.04	-2.5	100	24.44	1	10	100	1000	10000	99.93	92.33	100.04	77.23	24.99	CellTiter-Glo	CAL-51
FIMM003781-001	Canertinib	14.1184	572.81	-0.51	100	0	1	10	100	1000	10000	103.66	84.26	60.21	62.24	3.06	CellTiter-Glo	CAL-51
FIMM003782-001	Lenalidomide	0	10000	-2.5	100	75	1	10	100	1000	10000	112.64	73.58	69.2	98.96	114.13	CellTiter-Glo	CAL-51
FIMM003783-001	Panobinostat	17.2408	22.63	-1.33	100	10.2	0.1	1	10	100	1000	130.22	117.76	73.74	24.63	8.29	CellTiter-Glo	CAL-51
FIMM003784-001	Pazopanib	0	10000	-2.5	100	13.51	1	10	100	1000	10000	98.45	82.79	96.7	103.81	67.47	CellTiter-Glo	CAL-51
FIMM003785-001	Tandutinib	0	1000	-2.5	100	75	0.1	1	10	100	1000	82.25	117.61	69.19	96.21	117.29	CellTiter-Glo	CAL-51
FIMM003786-001	Temsirolimus	11.2722	0.65	-2.5	100	58.11	0.01	0.1	1	10	100	114.53	106.12	68.33	55.46	60.97	CellTiter-Glo	CAL-51
FIMM003787-001	Vorinostat	8.31445	2184.71	-0.62	100	0	1	10	100	1000	10000	80.75	117.31	69.59	72.19	22.82	CellTiter-Glo	CAL-51
FIMM003788-001	Entinostat	12.7902	355.98	-0.55	100	19.44	1	10	100	1000	10000	85.16	93.95	76.12	45.22	31.82	CellTiter-Glo	CAL-51
FIMM003789-001	Enzastaurin	0	1	-2.5	100	70	1	10	100	1000	10000	61.26	92.24	64.97	74.74	82.13	CellTiter-Glo	CAL-51
FIMM003790-001	Olaparib	10.1002	45.38	-2.5	100	64.43	1	10	100	1000	10000	114.02	110.36	66.39	98.5	66.11	CellTiter-Glo	CAL-51
FIMM003791-001	Masitinib	4.22451	5462.81	-0.5	100	28.3	1	10	100	1000	10000	98.91	99.36	83.54	80.5	59.1	CellTiter-Glo	CAL-51
FIMM003792-001	Pictilisib	10.1412	1228.42	-0.97	100	0	1	10	100	1000	10000	102.17	109.53	85.92	57.36	8.84	CellTiter-Glo	CAL-51
FIMM003793-001	Vismodegib	0	10000	-2.5	100	74.58	1	10	100	1000	10000	119.95	125.61	108.67	104.9	97.75	CellTiter-Glo	CAL-51
FIMM003794-001	Sorafenib	0	1000	-2.5	100	75	0.1	1	10	100	1000	117.97	118.92	95.89	83.93	145.53	CellTiter-Glo	CAL-51
FIMM003795-001	Seliciclib	2.74168	595.19	-2.5	100	75	1	10	100	1000	10000	88.71	113.38	100.99	80.44	78.74	CellTiter-Glo	CAL-51
FIMM003796-001	Patupilone	19.1196	8.54	-2.19	100	24.73	0.1	1	10	100	1000	81.37	99.22	55.95	24.37	25.42	CellTiter-Glo	CAL-51
FIMM003797-001	Docetaxel	19.4918	5.86	-2.5	100	29.74	0.1	1	10	100	1000	94.5	114.77	43.11	27.35	32.93	CellTiter-Glo	CAL-51
FIMM023794-002	Pentostatin	0	10000	-0.5	100	70	1	10	100	1000	10000	111.27	78.02	86.62	92.4	90.21	CellTiter-Glo	CAL-51
FIMM023795-004	Sirolimus	7.01412	2.33	-1.14	100	60.14	0.01	0.1	1	10	100	87.1	96.26	90.13	65.46	61.34	CellTiter-Glo	CAL-51
FIMM023796-003	Estramustine	2.19366	2245.03	-0.5	100	70	1	10	100	1000	10000	118.22	90.1	86.72	80.67	93.29	CellTiter-Glo	CAL-51
FIMM023797-003	Floxuridine	17.32	80.27	-2.5	100	33.41	1	10	100	1000	10000	119.75	122.28	57.19	37.75	29.44	CellTiter-Glo	CAL-51
FIMM023798-002	Gemcitabine	16.677	12.54	-0.52	100	20.14	0.1	1	10	100	1000	100.65	66.02	81.95	24.44	33.99	CellTiter-Glo	CAL-51
FIMM023799-002	Teniposide	12.1207	666.44	-0.89	100	7.15	1	10	100	1000	10000	125.1	111.51	78.47	47.75	14.01	CellTiter-Glo	CAL-51
FIMM023800-002	Dactinomycin	26.3568	5.11	-2.5	100	5.89	0.1	1	10	100	1000	100.96	99.87	20.45	2.69	9.31	CellTiter-Glo	CAL-51
FIMM023801-003	Streptozocin	0	10000	-2.5	100	0	1	10	100	1000	10000	80.84	77.37	106.36	106.59	91.75	CellTiter-Glo	CAL-51
FIMM023804-002	Cladribine	0	1000	-1.12	100	70	0.1	1	10	100	1000	113.63	94.2	84.37	90.06	123.78	CellTiter-Glo	CAL-51
FIMM023805-002	Mitomycin C	10.4681	1136.73	-2.5	100	5.34	1	10	100	1000	10000	82.57	105.41	100.66	60.18	5.75	CellTiter-Glo	CAL-51
FIMM023806-002	Carboplatin	0	10000	-2.5	100	21.89	1	10	100	1000	10000	114.75	57.89	93.68	107.76	113.58	CellTiter-Glo	CAL-51
FIMM023807-004	Cisplatin	0	1000	-2.5	100	14.54	0.1	1	10	100	1000	115.03	74.74	90.58	116.09	87.49	CellTiter-Glo	CAL-51
FIMM023808-003	Pemetrexed	13.6692	2.23	-1.04	100	67.29	1	10	100	1000	10000	89.98	73.29	66.61	90.64	68.32	CellTiter-Glo	CAL-51
FIMM023809-002	Oxaliplatin	0	10000	-2.5	100	67.71	1	10	100	1000	10000	110.25	123.51	77.03	128.06	91.51	CellTiter-Glo	CAL-51
FIMM023810-002	Uracil mustard	0	10000	-2.5	100	18.84	1	10	100	1000	10000	114.59	80.07	110.3	113.49	78.55	CellTiter-Glo	CAL-51
FIMM023811-004	Daunorubicin	12.0389	84.17	-1.17	100	0	0.1	1	10	100	1000	107.79	122.4	87.23	46.22	3.08	CellTiter-Glo	CAL-51
FIMM023814-002	Etoposide	8.68446	1086.58	-2.5	100	23.64	1	10	100	1000	10000	134.01	98.88	107.17	65.7	23.95	CellTiter-Glo	CAL-51
FIMM023816-003	Arsenic(III) oxide	0	2.88	-0.5	100	70	0.25	2.5	25	250	2500	63.36	89.61	63.37	96.76	64.55	CellTiter-Glo	CAL-51
FIMM023818-005	Doxorubicin	12.3967	41.46	-1.55	100	23.22	0.1	1	10	100	1000	99.3	107.13	91.83	39.02	23.68	CellTiter-Glo	CAL-51
FIMM023819-002	Valrubicin	16.8492	162.19	-0.5	100	0	0.5	5	50	500	5000	87.79	60.07	72.65	50.28	0.2	CellTiter-Glo	CAL-51
FIMM023820-002	Sunitinib	0	1000	-2.5	100	75	0.1	1	10	100	1000	81.7	140.79	98.77	88.41	109.26	CellTiter-Glo	CAL-51
FIMM023821-002	Ixabepilone	14.8103	22.98	-1.89	100	24.83	0.1	1	10	100	1000	79.96	129	86	30.65	23.66	CellTiter-Glo	CAL-51
FIMM023825-003	Azacitidine	0	10000	-2.5	100	69.72	1	10	100	1000	10000	129.31	112.93	99.79	119.32	91.21	CellTiter-Glo	CAL-51
FIMM023828-002	Fludarabine	0	10000	-2.5	100	75	1	10	100	1000	10000	93.07	120.07	94.14	130.67	124.67	CellTiter-Glo	CAL-51
FIMM023831-002	Bleomycin	16.0878	49.91	-1.91	100	43.26	1	10	100	1000	10000	112.69	97.55	54.99	48.97	37.88	CellTiter-Glo	CAL-51
FIMM023832-001	Dactolisib	16.7998	14.3	-0.74	100	18.9	0.1	1	10	100	1000	106.74	83.38	68.38	31.68	23.46	CellTiter-Glo	CAL-51
FIMM023833-001	Quizartinib	0	1000	-2.5	100	75	0.1	1	10	100	1000	87.7	112.42	71.37	106.92	124.86	CellTiter-Glo	CAL-51
FIMM100345-001	Prima-1 Met	0	10000	-2.5	100	75	1	10	100	1000	10000	81.48	123.74	99.6	107.71	129.65	CellTiter-Glo	CAL-51
FIMM100346-001	Carfilzomib	22.0547	13.07	-1.31	100	0	0.1	1	10	100	1000	123.71	87.65	60.51	2.57	1.12	CellTiter-Glo	CAL-51
FIMM100347-001	Gandotinib	9.68248	775.42	-1.11	100	21.57	1	10	100	1000	10000	93.5	92.05	94.27	54.97	25.98	CellTiter-Glo	CAL-51
FIMM100352-001	AZ 3146	5.97688	1009.32	-2.5	100	48.67	1	10	100	1000	10000	100.98	132.03	115.02	74.45	48.87	CellTiter-Glo	CAL-51
FIMM100354-001	S-trityl-L-cysteine	0	40000	-2.5	100	75	4	40	400	4000	40000	80.99	131.12	104.99	87.31	122.77	CellTiter-Glo	CAL-51
FIMM100355-001	Sotrastaurin	0	10000	-2.5	100	73.35	1	10	100	1000	10000	100.17	122.59	112.02	121.78	92.55	CellTiter-Glo	CAL-51
FIMM100357-001	Geldanamycin	5.11819	3479.54	-2.5	100	0	1	10	100	1000	10000	100.25	111.55	84.7	96.21	6.33	CellTiter-Glo	CAL-51
FIMM100358-001	Bendamustine	0	10000	-2.5	100	70	1	10	100	1000	10000	75.84	100.48	107.16	111.65	131.96	CellTiter-Glo	CAL-51
FIMM100361-001	Cyclopamine	0	10000	-2.5	100	70	1	10	100	1000	10000	106.68	110.16	99.31	67.97	106.5	CellTiter-Glo	CAL-51
FIMM100362-001	Midostaurin	15.9012	307.59	-1.79	100	11.27	1	10	100	1000	10000	104.32	97.17	89.66	20.78	11.49	CellTiter-Glo	CAL-51
FIMM100364-001	Regorafenib	5.69604	215.95	-2.5	100	69.56	1	10	100	1000	10000	90.12	108.41	97.48	65.61	73.83	CellTiter-Glo	CAL-51
FIMM100365-001	XAV-939	8.59972	12.59	-0.5	100	70	1	10	100	1000	10000	97.57	78.43	77.08	89.32	66.61	CellTiter-Glo	CAL-51
FIMM100366-002	UCN-01	23.9068	77.46	-2.5	100	7.17	1	10	100	1000	10000	78.4	105.85	39.03	11.77	2.83	CellTiter-Glo	CAL-51
FIMM100367-001	Ruboxistaurin	6.02481	2766.48	-2.5	100	4.17	1	10	100	1000	10000	129.49	91.4	105.37	93.01	7.88	CellTiter-Glo	CAL-51
FIMM100368-001	Capecitabine	0	10000	-2.21	100	33.17	1	10	100	1000	10000	67.81	99.56	99.49	111.83	106.79	CellTiter-Glo	CAL-51
FIMM100371-002	Chloroquine	13.2625	6559.45	-0.68	100	0	10	100	1000	10000	100000	125.9	71.13	78.12	51.66	1.42	CellTiter-Glo	CAL-51
FIMM100372-002	Valproic acid	1.6007	440834	-0.5	100	70	100	1000	10000	100000	1000000	103	70.29	95.94	83.47	87.64	CellTiter-Glo	CAL-51
FIMM100373-001	Tivantinib	1.37805	744.35	-2.5	100	10.05	0.1	1	10	100	1000	87.48	105.77	105.81	114.59	38.7	CellTiter-Glo	CAL-51
FIMM100374-001	MK-4827	0	10000	-0.92	100	0	1	10	100	1000	10000	99.9	125.02	90.94	95.17	65.77	CellTiter-Glo	CAL-51
FIMM100375-001	Volasertib	16.3323	16.91	-2.5	100	24.86	0.1	1	10	100	1000	110.57	111.09	84.18	23.66	26.89	CellTiter-Glo	CAL-51
FIMM100376-001	Toremifene	0	10000	-2.5	100	74.61	1	10	100	1000	10000	113.67	130.24	100.49	108.33	98.29	CellTiter-Glo	CAL-51
FIMM100377-001	Lasofoxifene	0	1000	-2.5	100	11.58	0.1	1	10	100	1000	86.3	106.23	91.32	102.73	78.88	CellTiter-Glo	CAL-51
FIMM100378-002	Galiellalactone	4.43083	2319.13	-2.5	100	69.81	5	50	500	5000	50000	103.61	101.2	108.72	71.91	71.14	CellTiter-Glo	CAL-51
FIMM100379-001	Omacetaxine	27.1082	37.51	-1.94	100	8.09	1	10	100	1000	10000	79.92	93.99	19.85	10.11	6.4	CellTiter-Glo	CAL-51
FIMM100380-001	RAF265	0	468.29	-0.5	100	20.67	0.1	1	10	100	1000	73.6	110.86	83.28	77.78	52.15	CellTiter-Glo	CAL-51
FIMM100381-001	Nutlin-3	10.8461	17.63	-0.5	100	59.23	1	10	100	1000	10000	84.84	86.3	63.95	83.87	50.73	CellTiter-Glo	CAL-51
FIMM100382-002	Neratinib	1.08712	925.51	-2.5	100	0	0.1	1	10	100	1000	88.96	80.02	91.49	112.41	44.95	CellTiter-Glo	CAL-51
FIMM100383-001	Mocetinostat	8.93346	1652.44	-0.8	100	0	1	10	100	1000	10000	85.15	128.65	78.35	62.91	18.27	CellTiter-Glo	CAL-51
FIMM100384-001	Rabusertib	0	1000	-2.5	100	70	0.1	1	10	100	1000	108.3	115.15	91.91	72.46	110.44	CellTiter-Glo	CAL-51
FIMM100385-001	Galunisertib	0.0259754	1000	-0.65	100	75	0.1	1	10	100	1000	76.87	92.45	119.53	88.53	91.81	CellTiter-Glo	CAL-51
FIMM100386-001	Linifanib	1.94429	411.16	-0.5	100	70	0.1	1	10	100	1000	104.85	99.98	102.19	75.17	91.58	CellTiter-Glo	CAL-51
FIMM100387-001	Brivanib	1.49304	176.08	-0.5	100	70	0.1	1	10	100	1000	113.59	74.47	106.41	80.59	83.04	CellTiter-Glo	CAL-51
FIMM100388-001	Buparlisib	7.02402	2403.82	-2.5	100	0	1	10	100	1000	10000	112.24	112.86	88.78	90.43	1.1	CellTiter-Glo	CAL-51
FIMM100389-001	Nintedanib	8.20855	1884.63	-2.5	100	1.29	1	10	100	1000	10000	121.09	125.19	103.34	83.19	2.78	CellTiter-Glo	CAL-51
FIMM100390-001	GDC-0980	14.7027	423.27	-1.15	100	5.83	1	10	100	1000	10000	115.15	90.22	86.33	30.9	8.48	CellTiter-Glo	CAL-51
FIMM100391-001	AZD4547	0	1000	-2.5	100	75	0.1	1	10	100	1000	135.1	102.33	110.57	91.36	107.63	CellTiter-Glo	CAL-51
FIMM100392-001	VER 155008	0	10000	-2.5	100	0	1	10	100	1000	10000	78.15	76.29	97.17	109.92	87.95	CellTiter-Glo	CAL-51
FIMM100393-001	Daporinad	0	1000	-2.15	100	75	0.1	1	10	100	1000	112.34	114.37	115.44	102.5	138	CellTiter-Glo	CAL-51
FIMM100395-001	Cabozantinib	0	1000	-2.5	100	75	0.1	1	10	100	1000	87.79	122.35	111.43	108.58	110.75	CellTiter-Glo	CAL-51
FIMM100396-001	AZD1480	0	1000	-2.5	100	75	0.1	1	10	100	1000	117.38	112.74	113.93	117.1	109.66	CellTiter-Glo	CAL-51
FIMM100397-001	Ridaforolimus	8.45949	1.61	-2.5	100	60.75	0.01	0.1	1	10	100	108.98	113.68	90.93	59.86	62	CellTiter-Glo	CAL-51
FIMM100398-001	Sonolisib	4.19866	390.18	-0.59	100	70	1	10	100	1000	10000	75.24	108.39	85.23	77.5	82.1	CellTiter-Glo	CAL-51
FIMM100399-001	Quisinostat	12.1329	78.67	-2.38	100	6.91	0.1	1	10	100	1000	84.17	120.83	99.15	40.51	7.13	CellTiter-Glo	CAL-51
FIMM100402-001	Tosedostat	4.55303	853.83	-0.72	100	70	1	10	100	1000	10000	107.85	124.64	77.89	91.01	71.93	CellTiter-Glo	CAL-51
FIMM100403-001	PF-04708671	7.13903	542.83	-1.03	100	47.39	1	10	100	1000	10000	125.02	110.94	88.24	67	49.31	CellTiter-Glo	CAL-51
FIMM100407-001	MEK-162	0	1000	-2.5	100	31.36	0.1	1	10	100	1000	93.5	108.49	113.82	104.24	76.38	CellTiter-Glo	CAL-51
FIMM100408-001	Tamatinib	2.10875	2305.87	-1.36	100	70	1	10	100	1000	10000	104.92	98.3	103.58	92.12	74.11	CellTiter-Glo	CAL-51
FIMM100409-001	KX2-391	25.8767	16.79	-1.38	100	23.39	1	10	100	1000	10000	107.36	73.23	32.18	19.26	25.55	CellTiter-Glo	CAL-51
FIMM100410-001	PF-3845	2.46734	4196.84	-2.5	100	38.3	1	10	100	1000	10000	89.81	88.91	105.91	98.32	44.62	CellTiter-Glo	CAL-51
FIMM100411-001	MK-0752	0	1000	-2.5	100	71.77	0.1	1	10	100	1000	68.82	87.31	100.97	112.79	126.22	CellTiter-Glo	CAL-51
FIMM100412-001	TAK-733	8.36019	3.04	-0.5	90	71.31	0.1	1	10	100	1000	73.95	86.93	84.73	64.64	78.19	CellTiter-Glo	CAL-51
FIMM100413-001	SB 743921	9.65955	0.24	-2.5	100	68.87	0.01	0.1	1	10	100	81.73	98.87	65.83	120.16	72.33	CellTiter-Glo	CAL-51
FIMM100414-001	GSK2126458	15.7539	34.71	-1.1	100	5.18	0.1	1	10	100	1000	111.84	110.97	77.24	29.54	6.49	CellTiter-Glo	CAL-51
FIMM100415-001	Ibrutinib	2.75688	415.03	-0.57	100	65	0.1	1	10	100	1000	99.29	102.06	112.88	73.14	85.68	CellTiter-Glo	CAL-51
FIMM100416-001	TAK-901	0	1000	-0.6	100	0	0.1	1	10	100	1000	122.41	87.81	92.41	82.4	49.82	CellTiter-Glo	CAL-51
FIMM100417-002	Fostamatinib	0	2500	-2.5	100	0	0.25	2.5	25	250	2500	83.51	73.51	83.01	105.22	50.75	CellTiter-Glo	CAL-51
FIMM100418-001	(+)JQ1	1.6645	7437.51	-2.5	100	22.54	1	10	100	1000	10000	84.95	106.61	106.17	102.99	47.46	CellTiter-Glo	CAL-51
FIMM100419-001	(-)JQ1	0	10000	-2.5	100	70	1	10	100	1000	10000	76.12	110.5	79.71	91.32	137.66	CellTiter-Glo	CAL-51
FIMM109440-001	NVP-BGJ398	0	1000	-2.5	100	75	0.1	1	10	100	1000	74.71	118.34	58.65	111.71	128.33	CellTiter-Glo	CAL-51
FIMM109441-001	Momelotinib	0	10000	-2.5	100	0	1	10	100	1000	10000	127.56	80.93	70.41	121.84	58.03	CellTiter-Glo	CAL-51
FIMM109442-001	INK128	16.5488	15.95	-1.88	100	23.81	0.1	1	10	100	1000	106	116.45	76.76	29.32	20.94	CellTiter-Glo	CAL-51
FIMM109443-001	PIK-75	30.0042	21.32	-1.29	100	6.27	1	10	100	1000	10000	73.78	79.09	12.58	11.49	5.22	CellTiter-Glo	CAL-51
FIMM109444-001	TGX-221	10.7166	22.77	-2.5	100	66.34	1	10	100	1000	10000	109.46	96.55	65.84	102.11	67.57	CellTiter-Glo	CAL-51
FIMM109445-001	Tubacin	5.043	4570.7	-0.78	100	0.59	1	10	100	1000	10000	118.74	109.87	89.23	77.85	35.41	CellTiter-Glo	CAL-51
FIMM109446-001	Tubastatin A	11.1933	297.1	-0.5	100	30.17	1	10	100	1000	10000	88.38	67.59	91.78	53.47	39.32	CellTiter-Glo	CAL-51
FIMM109447-001	Atorvastatin	6.02514	2208.73	-2.5	100	19.44	1	10	100	1000	10000	89.78	76.07	103.17	90.22	21.25	CellTiter-Glo	CAL-51
FIMM109448-001	Varespladib	0	10000	-2.5	100	67.06	1	10	100	1000	10000	100.08	106.75	95.56	106.41	97.3	CellTiter-Glo	CAL-51
FIMM109449-001	StemRegenin 1	0	10000	-1.44	100	70	1	10	100	1000	10000	81.26	68.77	80.85	121.38	107.46	CellTiter-Glo	CAL-51
FIMM109450-001	VX-11E	0	2500	-0.92	100	0	0.25	2.5	25	250	2500	70.05	88.59	114.69	118.66	102.55	CellTiter-Glo	CAL-51
FIMM109451-001	PFI-1	3.76265	6312.99	-0.5	100	27.78	1	10	100	1000	10000	77.86	102.26	79.05	87.68	56.85	CellTiter-Glo	CAL-51
FIMM109453-001	4-hydroxytamoxifen	0	10000	-2.5	100	0	1	10	100	1000	10000	91.23	88.4	99	101.94	60.46	CellTiter-Glo	CAL-51
FIMM109454-001	15D-PGJ2	0	800	-2.5	100	0	0.08	0.8	8	80	800	96.81	81.18	97.12	122.83	71.8	CellTiter-Glo	CAL-51
FIMM109455-001	RD162	0	10000	-2.5	100	37.39	1	10	100	1000	10000	108.12	102.36	97.26	115.29	95.35	CellTiter-Glo	CAL-51
FIMM109456-001	Enzalutamide	6.68723	48.59	-2.5	100	70	1	10	100	1000	10000	108.74	123.83	70.39	74.08	80.26	CellTiter-Glo	CAL-51
FIMM109458-002	1-methyl-D-tryptophan	0	5000	-1.05	100	75	0.5	5	50	500	5000	112.72	94.17	67.77	81.32	106.87	CellTiter-Glo	CAL-51
FIMM109459-001	Dacomitinib	0	1000	-2.5	100	1.1	0.1	1	10	100	1000	71.84	108.1	90.99	112.35	116.29	CellTiter-Glo	CAL-51
FIMM109460-001	Dinaciclib	20.6	12.79	-0.67	100	2.84	0.1	1	10	100	1000	82.76	82.11	65.66	10.16	14.33	CellTiter-Glo	CAL-51
FIMM109461-001	Dabrafenib	0	2500	-2.5	100	36.12	0.25	2.5	25	250	2500	109.18	108.69	89.86	128.88	72.57	CellTiter-Glo	CAL-51
FIMM109462-001	I-BET151	3.88953	1383.14	-2.5	100	59.22	1	10	100	1000	10000	81.14	94.26	103.77	87.43	59.51	CellTiter-Glo	CAL-51
FIMM109463-001	LY2228820	0	10000	-2.5	100	17.71	1	10	100	1000	10000	116.63	97.48	92.87	102.7	103.72	CellTiter-Glo	CAL-51
FIMM109464-001	Crenolanib	6.44774	2633.6	-1.8	100	0	1	10	100	1000	10000	122.83	90.59	77.8	86.17	7.22	CellTiter-Glo	CAL-51
FIMM109465-001	PF-4800567	0	10000	-2.21	100	49.85	1	10	100	1000	10000	104.77	94.82	84.52	105.28	101.04	CellTiter-Glo	CAL-51
FIMM109466-001	Metformin	6.91783	359.74	-2.5	100	74.56	10	100	1000	10000	100000	86.81	117.04	65.89	75.25	82.55	CellTiter-Glo	CAL-51
FIMM109467-001	PF-670462	0.0550158	10000	-0.85	100	75	1	10	100	1000	10000	119.34	104.23	84.38	96.95	89.25	CellTiter-Glo	CAL-51
FIMM109468-001	ZSTK474	11.6337	1005.88	-0.55	100	0	1	10	100	1000	10000	81.48	75.47	92.6	49.74	16.43	CellTiter-Glo	CAL-51
FIMM115468-001	PAC-1	8.79453	1617.24	-1.4	100	0	1	10	100	1000	10000	129.4	108.11	91.82	67.18	5.5	CellTiter-Glo	CAL-51
FIMM115469-001	AZD2014	17.392	130.81	-1.68	100	23.28	1	10	100	1000	10000	125.4	104.93	69.43	28.77	20.56	CellTiter-Glo	CAL-51
FIMM115470-001	CPI-613	0	10000	-2.5	100	73.48	1	10	100	1000	10000	78.58	95.53	61.37	113.94	97.51	CellTiter-Glo	CAL-51
FIMM115471-001	FG-4592	0	10000	-2.5	100	5.02	1	10	100	1000	10000	89.81	90.54	97.43	118.7	97.67	CellTiter-Glo	CAL-51
FIMM115472-001	Pevonedistat	22.8025	91.2	-0.5	100	0.01	1	10	100	1000	10000	79.21	76.97	51.55	21.16	10.04	CellTiter-Glo	CAL-51
FIMM115473-001	GSK2636771	12.2824	8.16	-2.5	100	67.15	1	10	100	1000	10000	103.76	79.44	62.53	74.06	64.93	CellTiter-Glo	CAL-51
FIMM115474-001	AT-406	0	10000	-1.32	100	75	1	10	100	1000	10000	124.77	126.19	109.07	98.21	90.85	CellTiter-Glo	CAL-51
FIMM115476-001	(5Z)-7-Oxozeaenol	4.70461	3770.28	-2.5	100	0	1	10	100	1000	10000	93.86	107.28	102.79	106.47	3.02	CellTiter-Glo	CAL-51
FIMM115477-001	Rebastinib	0	876.46	-2.5	100	55.96	0.1	1	10	100	1000	122.5	123.31	90.58	119.61	74.07	CellTiter-Glo	CAL-51
FIMM115478-001	Lomeguatrib	0	8564.51	-2.5	100	45.05	1	10	100	1000	10000	118.41	69.81	84.84	102.8	67.21	CellTiter-Glo	CAL-51
FIMM115479-001	GSK269962	4.83678	4642.12	-0.85	100	0	1	10	100	1000	10000	114.13	121.28	79.97	83.22	32.82	CellTiter-Glo	CAL-51
FIMM115481-001	PF 431396	10.6491	1109.96	-1.2	100	0	1	10	100	1000	10000	96.21	102.45	93.13	53.64	5.46	CellTiter-Glo	CAL-51
FIMM115482-001	GSK650394	0	10000	-2.5	100	65.22	1	10	100	1000	10000	125.42	105.39	64.1	105.35	92.72	CellTiter-Glo	CAL-51
FIMM115483-001	AVN944	16.494	195.76	-2.11	100	20.27	1	10	100	1000	10000	112.23	121.5	83.88	24.15	19	CellTiter-Glo	CAL-51
FIMM115484-001	ABT-199	1.71363	702.15	-0.5	100	70	1	10	100	1000	10000	122.33	68.35	92.41	69.78	119.02	CellTiter-Glo	CAL-51
FIMM115485-001	BMS-911543	0	10000	-2.5	100	70	1	10	100	1000	10000	134.82	85.27	87.71	70.08	105.58	CellTiter-Glo	CAL-51
FIMM115486-001	GDC-0068	8.39303	2779.2	-0.5	100	0.11	1	10	100	1000	10000	70.97	108.36	80.03	60.46	36.77	CellTiter-Glo	CAL-51
FIMM115606-001	IOX-2	3.95898	1022.51	-0.5	100	70	5	50	500	5000	50000	99.47	88.02	61.49	85.08	71.12	CellTiter-Glo	CAL-51
FIMM115607-001	GSK-J4	21.5388	1340.02	-1.13	100	0.83	10	100	1000	10000	100000	101.74	97.77	57.24	12.24	0.09	CellTiter-Glo	CAL-51
FIMM115608-001	UNC1215	0	30000	-1.67	100	62.96	3	30	300	3000	30000	123.05	77.92	62.6	115.46	99.57	CellTiter-Glo	CAL-51
FIMM115609-001	SGC0946	0	10000	-2.5	100	70.19	1	10	100	1000	10000	104.45	108.25	91.06	117.69	94.1	CellTiter-Glo	CAL-51
FIMM115610-001	UNC0642	0	10000	-2.5	100	33.8	1	10	100	1000	10000	103.1	86.32	97.91	107.96	79.03	CellTiter-Glo	CAL-51
FIMM115611-001	GSK343	0	8.35	-2.5	100	70	1	10	100	1000	10000	115.84	81.37	67.56	73.84	120.28	CellTiter-Glo	CAL-51
FIMM115612-001	UNC0638	7.71133	1661.17	-1.46	100	11.06	1	10	100	1000	10000	117.09	116.03	97.35	71.38	17.03	CellTiter-Glo	CAL-51
FIMM115613-001	C646	0	25000	-0.5	100	6.34	2.5	25	250	2500	25000	68.66	107.72	86.21	94.6	81.13	CellTiter-Glo	CAL-51
FIMM115616-001	Stattic	18.0569	1544.67	-2.5	100	0	5	50	500	5000	50000	102.13	107.04	99.02	0.16	0.17	CellTiter-Glo	CAL-51
FIMM000060-004	Pilocarpine	0	40000	-2.5	100	35.71	4	40	400	4000	40000	95.01	103.34	96.95	102.05	94.6	CellTiter-Glo	CAL-85-1
FIMM000160-003	Gefitinib	9.09143	713.93	-0.81	100	26.96	1	10	100	1000	10000	101.48	96.63	87.98	58.44	34.67	CellTiter-Glo	CAL-85-1
FIMM000171-004	Anagrelide	0	10000	-0.5	100	53.47	1	10	100	1000	10000	99.53	93.85	97.02	100.55	94.36	CellTiter-Glo	CAL-85-1
FIMM000172-004	Imatinib	0	10000	-2.5	100	25.11	1	10	100	1000	10000	102.02	95.99	97.94	103.6	85.7	CellTiter-Glo	CAL-85-1
FIMM000173-003	Idarubicin	6.75139	252.21	-2.5	100	0.27	0.1	1	10	100	1000	101.84	103.3	105.26	91	3.35	CellTiter-Glo	CAL-85-1
FIMM000176-002	Vatalanib	0	10000	-2.5	100	75	1	10	100	1000	10000	102.25	100.37	103.29	97.66	105.91	CellTiter-Glo	CAL-85-1
FIMM000183-003	Erlotinib	7.98893	760.55	-2.5	100	40.14	1	10	100	1000	10000	102.42	101.71	100.45	60.19	40.25	CellTiter-Glo	CAL-85-1
FIMM000227-002	Dexamethasone	0	10000	-2.5	100	75	1	10	100	1000	10000	101.51	116	113.06	111.55	124.23	CellTiter-Glo	CAL-85-1
FIMM000239-003	Auranofin	6.04863	723.33	-2.46	100	0	0.25	2.5	25	250	2500	93.8	95.41	98.98	93.17	4.51	CellTiter-Glo	CAL-85-1
FIMM000249-004	Tretinoin	0	10000	-0.93	100	0	1	10	100	1000	10000	98.52	99.96	97.49	92.17	56.48	CellTiter-Glo	CAL-85-1
FIMM000255-003	Simvastatin	0	10000	-0.6	100	0	1	10	100	1000	10000	96.85	96.17	98.89	96.57	84.37	CellTiter-Glo	CAL-85-1
FIMM000257-002	Goserelin	0	10000	-0.5	100	74.78	1	10	100	1000	10000	96.38	93.76	97.27	98.23	93.8	CellTiter-Glo	CAL-85-1
FIMM000262-004	Raloxifene	1.62378	3607.95	-1.27	100	70	1	10	100	1000	10000	101.15	98.95	104.13	94.44	76.71	CellTiter-Glo	CAL-85-1
FIMM000263-003	Camptotechin	12.3732	298.17	-1.62	100	12.81	0.5	5	50	500	5000	102.76	98.33	95.51	39.13	13.71	CellTiter-Glo	CAL-85-1
FIMM000264-002	Plicamycin	4.09939	4274.29	-2.5	100	0	1	10	100	1000	10000	101.82	102.91	100.3	100.08	9.87	CellTiter-Glo	CAL-85-1
FIMM000269-004	Rofecoxib	0	10000	-2.5	100	75	1	10	100	1000	10000	98.43	102.45	101.98	102.54	100	CellTiter-Glo	CAL-85-1
FIMM000274-003	Lapatinib	1.6999	304.46	-1.72	100	70	0.1	1	10	100	1000	105.83	93.42	101.44	96.09	73.46	CellTiter-Glo	CAL-85-1
FIMM000287-002	Bortezomib	28.3663	4.47	-2.5	100	0.86	0.1	1	10	100	1000	95.56	98.78	12.28	1.51	0.44	CellTiter-Glo	CAL-85-1
FIMM000290-004	Letrozole	0	10000	-0.81	100	75	1	10	100	1000	10000	100	99.91	102.57	98.79	97.8	CellTiter-Glo	CAL-85-1
FIMM000296-002	Bexarotene	0	10000	-2.5	100	74.01	1	10	100	1000	10000	99.71	107.24	104.99	101.95	100.8	CellTiter-Glo	CAL-85-1
FIMM000298-004	Celecoxib	0	10000	-0.5	100	74.91	1	10	100	1000	10000	103.67	103.21	97.61	93.29	101.74	CellTiter-Glo	CAL-85-1
FIMM000303-004	Anastrozole	0	10000	-2.25	100	75	1	10	100	1000	10000	101.57	94.92	98.63	103.22	104.16	CellTiter-Glo	CAL-85-1
FIMM000304-003	Bicalutamide	0	10000	-2.48	100	75	1	10	100	1000	10000	103.86	106.11	98.92	106.61	101.07	CellTiter-Glo	CAL-85-1
FIMM000321-002	Clofarabine	10.629	398.43	-1.58	100	35.06	1	10	100	1000	10000	97.4	104.71	93.15	47.42	35.39	CellTiter-Glo	CAL-85-1
FIMM000326-003	Lomustine	0	10000	-0.5	100	75	1	10	100	1000	10000	97.57	95.01	95.59	94.07	99.93	CellTiter-Glo	CAL-85-1
FIMM000337-003	Vincristine	19.2071	2.7	-2.5	100	40.37	0.1	1	10	100	1000	99.09	102.44	30.63	40.83	50.06	CellTiter-Glo	CAL-85-1
FIMM000344-002	Vinorelbine	19.8204	24.48	-2.5	100	39.37	1	10	100	1000	10000	101.27	98.08	31.07	38.99	48.86	CellTiter-Glo	CAL-85-1
FIMM000356-005	Altretamine	0	10000	-1.87	100	75	1	10	100	1000	10000	96.37	101.4	102.14	102.17	107.75	CellTiter-Glo	CAL-85-1
FIMM000360-003	Aminoglutethimide	0	10000	-2.5	100	75	1	10	100	1000	10000	109.29	104.57	106.52	103.1	106.47	CellTiter-Glo	CAL-85-1
FIMM000370-003	Vinblastine	20.6552	2.04	-2.5	100	38.8	0.1	1	10	100	1000	97.37	93.05	29.41	37.22	50.33	CellTiter-Glo	CAL-85-1
FIMM000377-005	Chlorambucil	0	10000	-2.5	100	73.81	1	10	100	1000	10000	99.41	108.29	105.21	103.09	96.23	CellTiter-Glo	CAL-85-1
FIMM000390-004	Thalidomide	0	10000	-0.5	100	75	1	10	100	1000	10000	100.3	100.39	95.57	94.47	93.51	CellTiter-Glo	CAL-85-1
FIMM000396-002	Clomifene	3.9125	2390.75	-2.5	100	43.31	1	10	100	1000	10000	103.52	99.87	101.39	94.23	44.85	CellTiter-Glo	CAL-85-1
FIMM000397-004	Dacarbazine	0	10000	-2.5	100	74.54	1	10	100	1000	10000	96.65	101.67	106.28	99.96	100.98	CellTiter-Glo	CAL-85-1
FIMM000403-004	Cyclophosphamide	0	40000	-0.5	100	74.96	4	40	400	4000	40000	97.43	98.73	99.92	92.11	98.81	CellTiter-Glo	CAL-85-1
FIMM000406-003	Cytarabine	0	10000	-0.81	100	0	1	10	100	1000	10000	98.77	99	96.47	94.52	69.31	CellTiter-Glo	CAL-85-1
FIMM000428-003	Finasteride	0	10000	-0.5	100	74.46	1	10	100	1000	10000	96.05	98.68	98.48	94.95	96.54	CellTiter-Glo	CAL-85-1
FIMM000439-004	Fluorouracil	8.62718	271.75	-2.5	100	54.43	1	10	100	1000	10000	104.53	96.1	98.31	52.77	57.49	CellTiter-Glo	CAL-85-1
FIMM000446-003	Flutamide	0	10000	-0.5	100	75	1	10	100	1000	10000	96.71	96.15	95.04	93.45	90.09	CellTiter-Glo	CAL-85-1
FIMM000463-004	Ifosfamide	0	10000	-0.5	100	75	1	10	100	1000	10000	93.86	100.1	95.09	96.78	96.35	CellTiter-Glo	CAL-85-1
FIMM000464-003	Imiquimod	0	2500	-2.5	100	75	0.25	2.5	25	250	2500	103.3	98.37	99.94	97.55	103.65	CellTiter-Glo	CAL-85-1
FIMM000469-002	Levamisole	0	10000	-2.5	100	0.01	1	10	100	1000	10000	99.91	95.62	103.02	104.41	93.99	CellTiter-Glo	CAL-85-1
FIMM000482-005	Melphalan	17.4331	443.96	-2.5	100	0	1.25	12.5	125	1250	12500	96.51	99.44	105.41	0.23	0.13	CellTiter-Glo	CAL-85-1
FIMM000484-002	Methylprednisolone	0	10000	-2.5	100	72.57	1	10	100	1000	10000	94.45	111.54	115.19	116.59	111.72	CellTiter-Glo	CAL-85-1
FIMM000490-004	Mitoxantrone	0	1000	-2.5	100	11.06	0.1	1	10	100	1000	101.21	100.06	97.75	100.76	73.89	CellTiter-Glo	CAL-85-1
FIMM000491-003	Paclitaxel	22.8382	4.73	-2.5	100	20.56	0.1	1	10	100	1000	99.23	99.45	30.98	20.88	20.43	CellTiter-Glo	CAL-85-1
FIMM000519-002	Prednisolone	0	10000	-2.5	100	75	1	10	100	1000	10000	96.87	102.23	108.92	113.11	117.56	CellTiter-Glo	CAL-85-1
FIMM000521-004	Procarbazine	0	10000	-2.5	100	22.1	1	10	100	1000	10000	102.76	98.97	100.57	101.52	99.3	CellTiter-Glo	CAL-85-1
FIMM000523-002	Prednisone	0	10000	-2.5	100	66.03	1	10	100	1000	10000	99.12	99.94	103.23	92.86	98.56	CellTiter-Glo	CAL-85-1
FIMM000528-005	Mepacrine	0	50000	-2.5	100	75	5	50	500	5000	50000	93.77	100.91	103.4	100.83	102.94	CellTiter-Glo	CAL-85-1
FIMM000556-005	Topotecan	11.0609	754.86	-0.77	100	10.8	1	10	100	1000	10000	95.56	95.81	85.71	50.1	21.55	CellTiter-Glo	CAL-85-1
FIMM000560-004	Temozolomide	0	10000	-0.5	100	48.13	1	10	100	1000	10000	97.49	102.74	93.61	99.36	99.24	CellTiter-Glo	CAL-85-1
FIMM000617-003	Fulvestrant	0	1000	-0.5	100	44.71	0.1	1	10	100	1000	100.68	100.77	97.86	99.14	95.4	CellTiter-Glo	CAL-85-1
FIMM000618-004	Megestrol acetate	0	10000	-2.5	100	72.47	1	10	100	1000	10000	98.92	98	103.62	100.27	97.74	CellTiter-Glo	CAL-85-1
FIMM000620-004	Tamoxifen	0	10000	-1.96	100	10.1	1	10	100	1000	10000	101.42	98.81	99.94	99.75	81.6	CellTiter-Glo	CAL-85-1
FIMM000640-003	Nitrogen mustard	0	100000	-2.5	100	75	10	100	1000	10000	100000	99.65	99.36	99.87	101.82	106.69	CellTiter-Glo	CAL-85-1
FIMM000649-004	Methotrexate	9.23623	2018.32	-0.55	100	37.12	5	50	500	5000	50000	100.74	76.69	95.58	51.41	49.58	CellTiter-Glo	CAL-85-1
FIMM000773-002	Nilutamide	0	10000	-0.5	100	72.79	1	10	100	1000	10000	100.27	95.99	101.05	98.53	99.72	CellTiter-Glo	CAL-85-1
FIMM000822-003	Mitotane	0	10000	-2.5	100	74.73	1	10	100	1000	10000	95.45	105.88	100.72	100.57	96.96	CellTiter-Glo	CAL-85-1
FIMM000833-003	Allopurinol	0	10000	-2.5	100	75	1	10	100	1000	10000	99.27	98.62	104.17	96.16	105.83	CellTiter-Glo	CAL-85-1
FIMM000862-003	Busulfan	0	100000	-2.5	100	75	10	100	1000	10000	100000	103.71	98.13	104.02	98.24	103.79	CellTiter-Glo	CAL-85-1
FIMM000914-002	Deferoxamine	0	10000	-2.5	100	0	1	10	100	1000	10000	93.22	92.96	94.99	101.54	78.77	CellTiter-Glo	CAL-85-1
FIMM000983-003	Hydroxyurea	0	100000	-2.49	100	75	10	100	1000	10000	100000	98.55	99.83	109.62	98.24	100.76	CellTiter-Glo	CAL-85-1
FIMM001000-003	Mercaptopurine	1.24005	4413.71	-0.5	100	66.06	1	10	100	1000	10000	96.88	94.52	90.77	92.62	79.26	CellTiter-Glo	CAL-85-1
FIMM001062-003	Thioguanine	6.09259	841.41	-0.8	100	44.88	1	10	100	1000	10000	92.76	99.4	91.87	70.34	51.66	CellTiter-Glo	CAL-85-1
FIMM001171-003	Carmustine	0	10000	-2.08	100	63.98	1	10	100	1000	10000	94.42	95.6	100.73	97.52	101.13	CellTiter-Glo	CAL-85-1
FIMM001217-003	Thio-TEPA	0	50000	-0.75	100	75	5	50	500	5000	50000	99.18	98.74	103.47	97.22	93.7	CellTiter-Glo	CAL-85-1
FIMM001220-003	Pipobroman	0	10000	-2.5	100	64.8	1	10	100	1000	10000	102.61	101.69	101.33	104.75	98.24	CellTiter-Glo	CAL-85-1
FIMM001244-002	Tacrolimus	0	10000	-0.5	100	75	1	10	100	1000	10000	97.81	98.95	94.58	95.08	99.62	CellTiter-Glo	CAL-85-1
FIMM001823-002	AT 101	14.4827	5548.86	-1.57	100	0.05	10	100	1000	10000	100000	104.51	103.32	93.42	28.47	1.09	CellTiter-Glo	CAL-85-1
FIMM002337-002	BI 2536	14.1163	2.42	-2.5	100	56.63	0.1	1	10	100	1000	104.67	100.09	43.87	81.66	44.71	CellTiter-Glo	CAL-85-1
FIMM003569-002	Pravastatin	1.95792	8623.2	-1.41	100	0	1	10	100	1000	10000	92.59	104.01	98.96	95.46	44.8	CellTiter-Glo	CAL-85-1
FIMM003593-003	Exemestane	0	10000	-0.87	100	75	1	10	100	1000	10000	97.25	108.4	103.14	98.29	97.67	CellTiter-Glo	CAL-85-1
FIMM003684-002	Irinotecan	0	8775.86	-2.5	100	37.52	1	10	100	1000	10000	115.63	100.18	103.45	104.46	63.63	CellTiter-Glo	CAL-85-1
FIMM003705-001	Palbociclib	0	10000	-2.5	100	22.35	1	10	100	1000	10000	97.75	92.04	97.26	104.21	70.36	CellTiter-Glo	CAL-85-1
FIMM003706-001	AT9283	0	1000	-2.5	100	15.11	0.1	1	10	100	1000	95.81	98.74	94.84	104.64	59.65	CellTiter-Glo	CAL-85-1
FIMM003707-001	Navitoclax	0.830979	4558.96	-0.5	100	70	1	10	100	1000	10000	91.76	97.04	89.69	90	86.24	CellTiter-Glo	CAL-85-1
FIMM003708-001	Selumetinib	0	9869.55	-2.5	100	23.5	1	10	100	1000	10000	103.79	107.13	100.36	107.27	61.04	CellTiter-Glo	CAL-85-1
FIMM003709-001	Veliparib	0	10000	-2.5	100	75	1	10	100	1000	10000	110.59	105.78	105.02	115.39	104.04	CellTiter-Glo	CAL-85-1
FIMM003710-001	Afatinib	6.38816	35.19	-2.02	100	61.71	0.1	1	10	100	1000	115.76	108.05	97.01	65.92	61.7	CellTiter-Glo	CAL-85-1
FIMM003711-001	Dovitinib	0	10000	-2.5	100	71.75	1	10	100	1000	10000	100.15	91.53	94.71	117.06	95.89	CellTiter-Glo	CAL-85-1
FIMM003712-001	Obatoclax	4.01053	125.99	-0.5	100	71.98	1	10	100	1000	10000	94.99	93.57	89.21	76.59	76.32	CellTiter-Glo	CAL-85-1
FIMM003713-001	Crizotinib	0	1000	-2.5	100	0.03	0.1	1	10	100	1000	92.6	96.56	93.51	116.49	92.69	CellTiter-Glo	CAL-85-1
FIMM003714-001	Danusertib	0	10000	-0.55	100	0	1	10	100	1000	10000	96.29	94.9	95.49	90.75	67.83	CellTiter-Glo	CAL-85-1
FIMM003715-001	Foretinib	0	1000	-0.62	100	0	0.1	1	10	100	1000	100.17	94.76	100.39	97.95	90.34	CellTiter-Glo	CAL-85-1
FIMM003716-001	Abiraterone	0	5000	-2.5	100	75	0.5	5	50	500	5000	105.69	110.33	105.21	103.83	112.37	CellTiter-Glo	CAL-85-1
FIMM003717-001	Tanespimycin	13.34	403.69	-2.5	100	20.86	1	10	100	1000	10000	107.05	100.3	98.82	27.88	21.22	CellTiter-Glo	CAL-85-1
FIMM003718-001	Alvespimycin	13.8812	41.8	-2.5	100	16.53	0.1	1	10	100	1000	100.14	97.83	104.35	23.04	18.08	CellTiter-Glo	CAL-85-1
FIMM003719-001	SNS-032	25.0886	62.75	-2.5	100	6.74	1	10	100	1000	10000	105.08	108.57	28.25	6.5	7.47	CellTiter-Glo	CAL-85-1
FIMM003720-001	ABT-751	12.1928	263.82	-2.5	100	36.89	1	10	100	1000	10000	94.62	97.51	96.9	34.68	40.94	CellTiter-Glo	CAL-85-1
FIMM003721-001	Serdemetan	1.34729	8456.46	-2.5	100	0	1	10	100	1000	10000	101.02	105.56	102.74	125.01	39.09	CellTiter-Glo	CAL-85-1
FIMM003722-001	BIIB021	14.6778	308.28	-1.81	100	18.36	1	10	100	1000	10000	98.12	96.94	90.75	26.92	18.55	CellTiter-Glo	CAL-85-1
FIMM003723-001	CUDC-101	19.6915	212.33	-1.68	100	0.3	1	10	100	1000	10000	94.76	92.58	78.48	6.55	1.02	CellTiter-Glo	CAL-85-1
FIMM003724-001	Decitabine	0	10000	-2.5	100	37.02	1	10	100	1000	10000	99	90	97.26	105.16	84.45	CellTiter-Glo	CAL-85-1
FIMM003725-001	Alvocidib	16.3135	372.12	-2.5	100	4.85	1	10	100	1000	10000	110.3	103.38	103.96	8.63	7.8	CellTiter-Glo	CAL-85-1
FIMM003727-001	Amonafide	2.16249	9240.59	-1.13	100	0	1	10	100	1000	10000	100.95	98.04	93.08	93.61	47.61	CellTiter-Glo	CAL-85-1
FIMM003728-001	Tipifarnib	1.04778	9988.63	-2.5	100	23.34	1	10	100	1000	10000	102.04	107.77	104.42	110.06	61.5	CellTiter-Glo	CAL-85-1
FIMM003729-001	Pimasertib	8.65766	1087.16	-0.5	100	20.96	1	10	100	1000	10000	97.89	87.81	82.41	61.94	40.8	CellTiter-Glo	CAL-85-1
FIMM003730-001	Ponatinib	0.699157	1000	-2.5	100	0	0.1	1	10	100	1000	102.63	107.75	99.47	104.6	57.99	CellTiter-Glo	CAL-85-1
FIMM003732-001	Perifosine	0	2500	-2.5	100	75	0.25	2.5	25	250	2500	96.55	100.94	98.5	95.37	102.2	CellTiter-Glo	CAL-85-1
FIMM003733-001	Motesanib	0	10000	-0.5	100	70	1	10	100	1000	10000	96.04	92.93	89.49	93.5	95.84	CellTiter-Glo	CAL-85-1
FIMM003734-001	Cediranib	0	1000	-2.5	100	75	0.1	1	10	100	1000	101.44	109.02	107.37	100.21	100.04	CellTiter-Glo	CAL-85-1
FIMM003735-001	PF-04691502	18.4642	228.87	-0.84	100	0	1	10	100	1000	10000	93.77	90.76	68.91	20.74	4.45	CellTiter-Glo	CAL-85-1
FIMM003736-001	Rucaparib	0	10000	-2.5	100	4.95	1	10	100	1000	10000	100.19	98.86	99.06	109.75	93.74	CellTiter-Glo	CAL-85-1
FIMM003737-001	Tarenflurbil	0	10000	-0.5	100	70	1	10	100	1000	10000	91.32	95.33	95.01	98.85	98.82	CellTiter-Glo	CAL-85-1
FIMM003738-001	Tivozanib	0	10000	-2.5	100	14.66	1	10	100	1000	10000	92.95	93.54	99.53	103.43	76.62	CellTiter-Glo	CAL-85-1
FIMM003739-001	MK1775	16.2134	293.58	-1.93	100	11.21	1	10	100	1000	10000	101.01	93.18	90.33	18.7	11.41	CellTiter-Glo	CAL-85-1
FIMM003740-001	PF-00477736	13.2744	293.3	-1.38	100	25.76	1	10	100	1000	10000	95.86	93.26	87.07	36.83	26.66	CellTiter-Glo	CAL-85-1
FIMM003741-001	AZD7762	9.44839	111.97	-1.45	100	11.72	0.1	1	10	100	1000	98.42	98.45	97.55	59.47	15.24	CellTiter-Glo	CAL-85-1
FIMM003742-001	AZD1152-HQPA	0	1000	-0.98	100	75	0.1	1	10	100	1000	104.94	108.27	104.54	98.49	97.92	CellTiter-Glo	CAL-85-1
FIMM003743-001	AZD8055	22.2112	31.76	-1.15	100	25.69	1	10	100	1000	10000	93.5	85.41	41.15	25.3	27.59	CellTiter-Glo	CAL-85-1
FIMM003744-001	Belinostat	12.5617	737.85	-0.89	100	0	1	10	100	1000	10000	97.83	93.78	85.58	44.45	6.45	CellTiter-Glo	CAL-85-1
FIMM003745-001	Bimatoprost	0	5500	-0.5	100	73.94	0.55	5.5	55	550	5500	96.56	96.13	92.39	96.31	91.12	CellTiter-Glo	CAL-85-1
FIMM003746-001	Doramapimod	0	10000	-2.5	100	43.54	1	10	100	1000	10000	91.28	96.04	92.4	120.7	96.06	CellTiter-Glo	CAL-85-1
FIMM003747-002	Bryostatin 1	0	100	-0.5	100	74.98	0.01	0.1	1	10	100	100.9	98.18	95.55	97.11	98.5	CellTiter-Glo	CAL-85-1
FIMM003748-001	Tacedinaline	0	1000	-2.14	100	75	0.1	1	10	100	1000	103.77	95.82	102.92	100.56	103.37	CellTiter-Glo	CAL-85-1
FIMM003749-001	BMS-754807	10.6699	467.41	-0.5	100	25.94	1	10	100	1000	10000	92.98	91.59	74.9	57.65	38.92	CellTiter-Glo	CAL-85-1
FIMM003750-001	GS-1101	0	10000	-0.5	100	70	1	10	100	1000	10000	95.12	95.33	90.38	93.22	93.08	CellTiter-Glo	CAL-85-1
FIMM003751-001	Trametinib	6.57548	21.1	-1.39	100	44.43	0.025	0.25	2.5	25	250	101.62	98.59	97.39	68.94	46.16	CellTiter-Glo	CAL-85-1
FIMM003752-001	Erismodegib	0	10000	-0.5	100	74.9	1	10	100	1000	10000	97.83	95.17	92.61	93	91.84	CellTiter-Glo	CAL-85-1
FIMM003753-001	OSI-027	5.5217	3801.88	-0.85	100	0	1	10	100	1000	10000	100.63	90.74	96.6	76.21	30.14	CellTiter-Glo	CAL-85-1
FIMM003754-001	Refametinib	10.3688	840.45	-0.79	100	12.64	1	10	100	1000	10000	97.05	90.74	89.68	52.18	23.84	CellTiter-Glo	CAL-85-1
FIMM003755-001	Everolimus	10.6018	0.22	-0.97	100	64.16	0.01	0.1	1	10	100	95.31	90	69.35	67.06	63.13	CellTiter-Glo	CAL-85-1
FIMM003756-001	Ruxolitinib	0	10000	-0.5	100	75	1	10	100	1000	10000	101.03	91.16	95.07	95.83	98.47	CellTiter-Glo	CAL-85-1
FIMM003757-001	Fasudil	0	50000	-1.97	100	7.51	5	50	500	5000	50000	102.42	97	111.65	122.2	110.91	CellTiter-Glo	CAL-85-1
FIMM003758-001	Indibulin	13.016	169.13	-2.5	100	40.37	1	10	100	1000	10000	106.37	99.92	87.66	38.32	43	CellTiter-Glo	CAL-85-1
FIMM003759-001	Iniparib	0	10000	-2.5	100	70	1	10	100	1000	10000	94.62	90.58	92.05	94.47	115.51	CellTiter-Glo	CAL-85-1
FIMM003760-001	MK-2206	0	1000	-2.5	100	0	0.1	1	10	100	1000	98.71	95.93	99.79	108.66	86.11	CellTiter-Glo	CAL-85-1
FIMM003761-001	Alisertib	0	10000	-0.5	100	70	1	10	100	1000	10000	91.92	94.43	63.7	90.52	90.51	CellTiter-Glo	CAL-85-1
FIMM003762-001	Nelarabine	0	10000	-2.5	100	75	1	10	100	1000	10000	94.89	96.37	94.69	99.09	103.25	CellTiter-Glo	CAL-85-1
FIMM003763-001	Nilotinib	0	10000	-2.29	100	74.95	1	10	100	1000	10000	104.97	100.23	107.48	101.51	103.5	CellTiter-Glo	CAL-85-1
FIMM003764-001	NVP-AUY922	14.0932	38.79	-2.5	100	17.97	0.1	1	10	100	1000	107.13	104.82	106.59	20.51	21.02	CellTiter-Glo	CAL-85-1
FIMM003765-001	2-methoxyestradiol	5.61037	2224.06	-1.15	100	21.48	1	10	100	1000	10000	102.04	103.09	97.3	77.64	33.32	CellTiter-Glo	CAL-85-1
FIMM003766-002	Plerixafor	0	10000	-0.5	100	74.52	1	10	100	1000	10000	92.26	93.14	101.25	96.13	96.01	CellTiter-Glo	CAL-85-1
FIMM003767-001	Vemurafenib	0.554542	5814.93	-0.5	100	70	1	10	100	1000	10000	97.99	90.92	91.76	92.28	85.06	CellTiter-Glo	CAL-85-1
FIMM003769-001	Vandetanib	0	1000	-1.82	100	0	0.1	1	10	100	1000	90.33	92.62	90.24	99.26	58.94	CellTiter-Glo	CAL-85-1
FIMM003771-001	YM155	39.2427	5.5	-1.31	100	0	1	10	100	1000	10000	89.61	31.84	-0.47	-0.48	-0.28	CellTiter-Glo	CAL-85-1
FIMM003772-001	Linsitinib	2.87933	3546.01	-0.5	100	52.04	1	10	100	1000	10000	92.82	95.03	89.65	85.5	69.61	CellTiter-Glo	CAL-85-1
FIMM003773-001	EMD1214063	0	1000	-0.5	100	75	0.1	1	10	100	1000	92.82	90.4	97.16	93.52	99.84	CellTiter-Glo	CAL-85-1
FIMM003774-001	Lestaurtinib	4.38024	276.59	-2.5	100	29.74	0.1	1	10	100	1000	102.51	104.04	102.22	94.87	32.46	CellTiter-Glo	CAL-85-1
FIMM003775-001	Dasatinib	8.17114	79.39	-1.3	100	33.42	0.1	1	10	100	1000	94.19	100.8	95.69	61.77	35.82	CellTiter-Glo	CAL-85-1
FIMM003776-001	Tofacitinib	0	5000	-2.5	100	75	0.5	5	50	500	5000	106.7	111.76	109.48	106.32	109.03	CellTiter-Glo	CAL-85-1
FIMM003777-001	Fingolimod	5.3179	3342.42	-2.5	100	0	1	10	100	1000	10000	103.37	110.57	105.17	102.72	-0.17	CellTiter-Glo	CAL-85-1
FIMM003778-001	Axitinib	0	10000	-2.5	100	75	1	10	100	1000	10000	99.78	101.81	108.55	117.02	120.15	CellTiter-Glo	CAL-85-1
FIMM003779-001	Saracatinib	8.75186	953.11	-2.5	100	27.71	1	10	100	1000	10000	105.07	104.42	101.93	61.66	27.93	CellTiter-Glo	CAL-85-1
FIMM003780-002	Bosutinib	9.15661	1582.35	-2.07	100	0	1	10	100	1000	10000	96.42	94.6	98.3	72.23	0.33	CellTiter-Glo	CAL-85-1
FIMM003781-001	Canertinib	13.64	594.73	-0.71	100	0	1	10	100	1000	10000	103.13	99.62	69.11	49.18	3.6	CellTiter-Glo	CAL-85-1
FIMM003782-001	Lenalidomide	0	10000	-2.5	100	75	1	10	100	1000	10000	108.16	105.78	100.07	108.28	103.03	CellTiter-Glo	CAL-85-1
FIMM003783-001	Panobinostat	16.4598	33.39	-1.08	100	1.93	0.1	1	10	100	1000	102.13	104.24	77.14	25.93	3.87	CellTiter-Glo	CAL-85-1
FIMM003784-001	Pazopanib	0	10000	-2.5	100	75	1	10	100	1000	10000	109.55	100.09	103.53	100.99	103.09	CellTiter-Glo	CAL-85-1
FIMM003785-001	Tandutinib	0	1000	-2.5	100	57.95	0.1	1	10	100	1000	101.44	106.58	108.93	109.38	97.97	CellTiter-Glo	CAL-85-1
FIMM003786-001	Temsirolimus	9.27638	0.67	-2.12	100	64.1	0.01	0.1	1	10	100	106.3	99.97	74.79	67.9	60.49	CellTiter-Glo	CAL-85-1
FIMM003787-001	Vorinostat	4.05576	2317.59	-2.5	100	42.72	1	10	100	1000	10000	104.36	105.4	105.25	93.74	44.16	CellTiter-Glo	CAL-85-1
FIMM003788-001	Entinostat	1.24112	8314.1	-2.5	100	5.09	1	10	100	1000	10000	106	106.89	111.58	104.92	41.68	CellTiter-Glo	CAL-85-1
FIMM003789-001	Enzastaurin	0	10000	-2.5	100	0.45	1	10	100	1000	10000	104.6	107.2	106.73	108.97	85.1	CellTiter-Glo	CAL-85-1
FIMM003790-001	Olaparib	0	10000	-2.5	100	70.4	1	10	100	1000	10000	102.58	108.36	101.5	100.69	87.54	CellTiter-Glo	CAL-85-1
FIMM003791-001	Masitinib	0	9746.88	-2.5	100	31.34	1	10	100	1000	10000	98.71	99.71	100.95	110.63	64.44	CellTiter-Glo	CAL-85-1
FIMM003792-001	Pictilisib	8.5927	996.52	-2.5	100	27.54	1	10	100	1000	10000	118.72	102.94	106.46	63.53	27.79	CellTiter-Glo	CAL-85-1
FIMM003793-001	Vismodegib	0	10000	-2.5	100	68.37	1	10	100	1000	10000	99.24	102.04	98.75	102.98	102.51	CellTiter-Glo	CAL-85-1
FIMM003794-001	Sorafenib	0	1000	-2.5	100	75	0.1	1	10	100	1000	101.19	104.07	101.56	107.39	108.46	CellTiter-Glo	CAL-85-1
FIMM003795-001	Seliciclib	0	10000	-2.5	100	0.24	1	10	100	1000	10000	100.3	107.88	98.62	111.7	83.93	CellTiter-Glo	CAL-85-1
FIMM003796-001	Patupilone	16.2914	18.9	-1.75	100	21.15	0.1	1	10	100	1000	104.35	104.55	80.18	25.84	20.68	CellTiter-Glo	CAL-85-1
FIMM003797-001	Docetaxel	25.648	1.46	-2.5	100	27.67	0.1	1	10	100	1000	101.68	79.86	26.61	28.11	28.85	CellTiter-Glo	CAL-85-1
FIMM023794-002	Pentostatin	0	10000	-2.5	100	5.06	1	10	100	1000	10000	94.78	101.98	100.14	100.45	99.16	CellTiter-Glo	CAL-85-1
FIMM023795-004	Sirolimus	8.85435	0.95	-0.67	100	57.52	0.01	0.1	1	10	100	89.87	96.11	78.38	63.02	60.46	CellTiter-Glo	CAL-85-1
FIMM023796-003	Estramustine	0	10000	-0.5	100	70	1	10	100	1000	10000	95.04	91.25	94.57	93.26	94.22	CellTiter-Glo	CAL-85-1
FIMM023797-003	Floxuridine	17.4522	79.48	-2.5	100	33.03	1	10	100	1000	10000	95.93	103.66	56.99	42.68	23.61	CellTiter-Glo	CAL-85-1
FIMM023798-002	Gemcitabine	12.4385	18.49	-1.86	100	40.54	0.1	1	10	100	1000	94.18	100.77	85.61	43.09	40.49	CellTiter-Glo	CAL-85-1
FIMM023799-002	Teniposide	10.2955	1185.01	-1.07	100	0	1	10	100	1000	10000	98.98	99.99	91.64	55.29	8.03	CellTiter-Glo	CAL-85-1
FIMM023800-002	Dactinomycin	22.8203	9.71	-1.17	100	3.06	0.1	1	10	100	1000	107.23	90.75	51.72	6.91	5.09	CellTiter-Glo	CAL-85-1
FIMM023801-003	Streptozocin	0	10000	-2.5	100	36.78	1	10	100	1000	10000	94.16	98.9	104.42	104.35	98.52	CellTiter-Glo	CAL-85-1
FIMM023804-002	Cladribine	0	1000	-2.5	100	21.88	0.1	1	10	100	1000	99.83	101.59	101.04	104.19	75.52	CellTiter-Glo	CAL-85-1
FIMM023805-002	Mitomycin C	2.91008	2416.35	-2.5	100	55.74	1	10	100	1000	10000	99.74	96.54	101.36	95.6	56.97	CellTiter-Glo	CAL-85-1
FIMM023806-002	Carboplatin	0	10000	-0.5	100	74.95	1	10	100	1000	10000	96.64	99.51	97.95	95.67	96.38	CellTiter-Glo	CAL-85-1
FIMM023807-004	Cisplatin	0	1000	-1.6	100	75	0.1	1	10	100	1000	97.24	94.86	94.73	96.19	103.79	CellTiter-Glo	CAL-85-1
FIMM023808-003	Pemetrexed	13.361	41.06	-1.98	100	54.34	1	10	100	1000	10000	94.16	97.5	61.02	54.55	54.24	CellTiter-Glo	CAL-85-1
FIMM023809-002	Oxaliplatin	0	10000	-0.5	100	74.99	1	10	100	1000	10000	91.35	98.69	96.94	95.88	101.74	CellTiter-Glo	CAL-85-1
FIMM023810-002	Uracil mustard	0	10000	-2.5	100	75	1	10	100	1000	10000	94.16	95.21	96.7	99.32	103.41	CellTiter-Glo	CAL-85-1
FIMM023811-004	Daunorubicin	4.68138	379.67	-2.5	100	0	0.1	1	10	100	1000	101.98	96.2	99.98	97.5	7.68	CellTiter-Glo	CAL-85-1
FIMM023814-002	Etoposide	0.959921	9968.27	-2.5	100	0	1	10	100	1000	10000	98.63	101.78	101.93	100.79	49.79	CellTiter-Glo	CAL-85-1
FIMM023816-003	Arsenic(III) oxide	0	2500	-0.5	100	74.21	0.25	2.5	25	250	2500	94.77	94.43	97.43	96.56	93.37	CellTiter-Glo	CAL-85-1
FIMM023818-005	Doxorubicin	2.97331	547.35	-2.5	100	0	0.1	1	10	100	1000	104.51	103	102.53	102.87	17.66	CellTiter-Glo	CAL-85-1
FIMM023819-002	Valrubicin	4.9115	1342.47	-1.1	100	22.15	0.5	5	50	500	5000	98.16	95.6	98.75	80.34	36.95	CellTiter-Glo	CAL-85-1
FIMM023820-002	Sunitinib	0	1000	-2.5	100	75	0.1	1	10	100	1000	99.92	99.94	102.54	103.65	107.32	CellTiter-Glo	CAL-85-1
FIMM023821-002	Ixabepilone	2.20277	659.93	-2.5	100	0	0.1	1	10	100	1000	97.59	99.76	97.46	99.54	26.11	CellTiter-Glo	CAL-85-1
FIMM023825-003	Azacitidine	0	10000	-2.5	100	29.73	1	10	100	1000	10000	103.11	101.03	99.13	105.77	105.61	CellTiter-Glo	CAL-85-1
FIMM023828-002	Fludarabine	0.486021	8977.65	-1.36	100	70	1	10	100	1000	10000	101.2	98.84	101.06	98.45	83.91	CellTiter-Glo	CAL-85-1
FIMM023831-002	Bleomycin	0	10000	-0.74	100	0	1	10	100	1000	10000	97.43	96.13	96.79	91.94	64.33	CellTiter-Glo	CAL-85-1
FIMM023832-001	Dactolisib	15.2574	8.05	-2.5	100	41.42	0.1	1	10	100	1000	101.38	101.48	62.92	39.92	43.03	CellTiter-Glo	CAL-85-1
FIMM023833-001	Quizartinib	0	1000	-2.5	100	75	0.1	1	10	100	1000	109.64	106.29	102.95	102.37	105.98	CellTiter-Glo	CAL-85-1
FIMM100345-001	Prima-1 Met	0	10000	-2.22	100	29.31	1	10	100	1000	10000	100.76	102.76	99.69	105.11	101.86	CellTiter-Glo	CAL-85-1
FIMM100346-001	Carfilzomib	25.161	8.12	-2.5	100	0.79	0.1	1	10	100	1000	105.01	105.26	37.65	0.78	1.03	CellTiter-Glo	CAL-85-1
FIMM100347-001	Gandotinib	4.81787	954.57	-2.5	100	58.64	1	10	100	1000	10000	103.6	101.34	101.84	78.09	58.77	CellTiter-Glo	CAL-85-1
FIMM100352-001	AZ 3146	2.30849	3780.22	-2.5	100	47.46	1	10	100	1000	10000	99.72	102.4	101.64	98.17	51.7	CellTiter-Glo	CAL-85-1
FIMM100354-001	S-trityl-L-cysteine	0	40000	-2.5	100	51.97	4	40	400	4000	40000	101.49	104.04	101.67	99.8	100.96	CellTiter-Glo	CAL-85-1
FIMM100355-001	Sotrastaurin	0	10000	-2.5	100	75	1	10	100	1000	10000	92.97	95.83	101.85	121.04	111.86	CellTiter-Glo	CAL-85-1
FIMM100357-001	Geldanamycin	5.99705	2675.68	-2.5	100	7.22	1	10	100	1000	10000	101.34	99.58	107.74	92.67	10.53	CellTiter-Glo	CAL-85-1
FIMM100358-001	Bendamustine	0	10000	-2.5	100	75	1	10	100	1000	10000	105.01	102.31	97.26	100.98	107.37	CellTiter-Glo	CAL-85-1
FIMM100361-001	Cyclopamine	0	10000	-2.33	100	0	1	10	100	1000	10000	99.95	98.01	106.22	105.76	103.56	CellTiter-Glo	CAL-85-1
FIMM100362-001	Midostaurin	2.24925	831.35	-1.48	100	75	1	10	100	1000	10000	104.09	100.5	98.99	85.8	76.05	CellTiter-Glo	CAL-85-1
FIMM100364-001	Regorafenib	0	10000	-2.5	100	0	1	10	100	1000	10000	103.82	100.09	99.8	108.92	89.26	CellTiter-Glo	CAL-85-1
FIMM100365-001	XAV-939	0	10000	-2.5	100	0.02	1	10	100	1000	10000	104.38	98.71	99.64	105.37	95.82	CellTiter-Glo	CAL-85-1
FIMM100366-002	UCN-01	22.6228	81.31	-1.02	100	6.93	1	10	100	1000	10000	102.09	95.08	44.16	23.25	0.55	CellTiter-Glo	CAL-85-1
FIMM100367-001	Ruboxistaurin	5.12963	3471.17	-2.5	100	0	1	10	100	1000	10000	96.66	95.56	96.63	103.06	1.43	CellTiter-Glo	CAL-85-1
FIMM100368-001	Capecitabine	0	10000	-0.9	100	0	1	10	100	1000	10000	96.84	97.37	95.42	92.24	55.95	CellTiter-Glo	CAL-85-1
FIMM100371-002	Chloroquine	11.0418	11321.2	-2.5	100	0.1	10	100	1000	10000	100000	99.79	94.54	101.53	57.72	0.53	CellTiter-Glo	CAL-85-1
FIMM100372-002	Valproic acid	0	1000000	-0.5	100	0	100	1000	10000	100000	1000000	97.08	93.9	100.34	100.7	96.69	CellTiter-Glo	CAL-85-1
FIMM100373-001	Tivantinib	3.65947	527.62	-1.28	100	0	0.1	1	10	100	1000	96.17	96.06	99.15	89.47	30.57	CellTiter-Glo	CAL-85-1
FIMM100374-001	MK-4827	0	10000	-2.5	100	38.83	1	10	100	1000	10000	101.55	105.63	100.56	105.49	81.8	CellTiter-Glo	CAL-85-1
FIMM100375-001	Volasertib	12.6304	8.51	-2.5	100	50.74	0.1	1	10	100	1000	101.81	102.04	70.41	52.97	48.64	CellTiter-Glo	CAL-85-1
FIMM100376-001	Toremifene	0	10000	-0.5	100	0	1	10	100	1000	10000	98.41	95.11	94.64	99.18	85.17	CellTiter-Glo	CAL-85-1
FIMM100377-001	Lasofoxifene	0	1000	-0.5	100	75	0.1	1	10	100	1000	95.36	96.63	103.44	97.62	100.28	CellTiter-Glo	CAL-85-1
FIMM100378-002	Galiellalactone	1.78688	10496	-2.5	100	71.65	5	50	500	5000	50000	98.12	101.87	100.03	96.16	72.21	CellTiter-Glo	CAL-85-1
FIMM100379-001	Omacetaxine	29.6338	36.16	-2.5	100	0.4	1	10	100	1000	10000	100.82	98.56	6.28	0.88	1.11	CellTiter-Glo	CAL-85-1
FIMM100380-001	RAF265	1.62844	827.36	-1.99	100	0	0.1	1	10	100	1000	101.63	104.36	99.62	98.52	40.7	CellTiter-Glo	CAL-85-1
FIMM100381-001	Nutlin-3	0	10000	-0.5	100	74.96	1	10	100	1000	10000	102.38	101.23	92.36	96.77	97.3	CellTiter-Glo	CAL-85-1
FIMM100382-002	Neratinib	7.0791	91.24	-2.5	100	42.45	0.1	1	10	100	1000	97.22	94.52	102.03	67.9	42.6	CellTiter-Glo	CAL-85-1
FIMM100383-001	Mocetinostat	6.31516	2710.94	-1.97	100	0	1	10	100	1000	10000	100.75	95.73	93.26	87.86	6.94	CellTiter-Glo	CAL-85-1
FIMM100384-001	Rabusertib	0.114815	1000	-1.44	100	75	0.1	1	10	100	1000	107.43	102.96	101.77	99.01	87.84	CellTiter-Glo	CAL-85-1
FIMM100385-001	Galunisertib	0	1000	-2.5	100	75	0.1	1	10	100	1000	98.12	99.46	96.76	104	109.56	CellTiter-Glo	CAL-85-1
FIMM100386-001	Linifanib	0	1000	-2.5	100	75	0.1	1	10	100	1000	98.84	103.3	92.65	100.36	101.32	CellTiter-Glo	CAL-85-1
FIMM100387-001	Brivanib	0	1000	-0.73	100	75	0.1	1	10	100	1000	100.74	101.82	102.14	97.09	93.37	CellTiter-Glo	CAL-85-1
FIMM100388-001	Buparlisib	0	10000	-0.56	100	0	1	10	100	1000	10000	92.27	96.52	100.57	95.13	83.34	CellTiter-Glo	CAL-85-1
FIMM100389-001	Nintedanib	0	10000	-0.5	100	19.4	1	10	100	1000	10000	99.09	94.99	98.74	97.21	87.68	CellTiter-Glo	CAL-85-1
FIMM100390-001	GDC-0980	11.7881	628.27	-2.5	100	18.05	1	10	100	1000	10000	104.71	96.89	99.86	37.54	18.16	CellTiter-Glo	CAL-85-1
FIMM100391-001	AZD4547	0	1000	-2.5	100	75	0.1	1	10	100	1000	97.88	96.9	102.57	96.24	104.66	CellTiter-Glo	CAL-85-1
FIMM100392-001	VER 155008	0	10000	-2.5	100	35.34	1	10	100	1000	10000	104.26	98.08	103.96	107.45	86.35	CellTiter-Glo	CAL-85-1
FIMM100393-001	Daporinad	21.9819	7.79	-2.5	100	15.05	0.1	1	10	100	1000	100.99	103.07	44.59	16.04	14.26	CellTiter-Glo	CAL-85-1
FIMM100395-001	Cabozantinib	0	1000	-2.44	100	75	0.1	1	10	100	1000	97.07	96.11	102.89	93.64	106.89	CellTiter-Glo	CAL-85-1
FIMM100396-001	AZD1480	0	1000	-2.5	100	72.24	0.1	1	10	100	1000	102.41	98.37	102.52	100.03	95.98	CellTiter-Glo	CAL-85-1
FIMM100397-001	Ridaforolimus	8.37644	0.57	-2.5	100	68.32	0.01	0.1	1	10	100	99.77	100.74	74.41	69.92	66.82	CellTiter-Glo	CAL-85-1
FIMM100398-001	Sonolisib	0	10000	-2.5	100	75	1	10	100	1000	10000	103.27	101.99	108.63	105.17	103.04	CellTiter-Glo	CAL-85-1
FIMM100399-001	Quisinostat	16.4189	34.09	-0.87	100	0.15	0.1	1	10	100	1000	106.85	97.68	72.52	29.52	4.67	CellTiter-Glo	CAL-85-1
FIMM100402-001	Tosedostat	12.7338	181.92	-0.76	100	33.86	1	10	100	1000	10000	102.66	92.23	74.41	48.22	36.65	CellTiter-Glo	CAL-85-1
FIMM100403-001	PF-04708671	0	10000	-0.5	100	50.67	1	10	100	1000	10000	97.34	99.13	95.75	97.7	91.75	CellTiter-Glo	CAL-85-1
FIMM100407-001	MEK-162	0	1000	-1.31	100	0	0.1	1	10	100	1000	100.14	95.74	95.21	99.21	78.84	CellTiter-Glo	CAL-85-1
FIMM100408-001	Tamatinib	0	10000	-0.5	100	74.93	1	10	100	1000	10000	97.89	103.07	96.72	95.11	97.52	CellTiter-Glo	CAL-85-1
FIMM100409-001	KX2-391	18.452	22.96	-2.5	100	44.33	1	10	100	1000	10000	95.21	97.3	31.81	45.3	56.48	CellTiter-Glo	CAL-85-1
FIMM100410-001	PF-3845	0.0221386	10000	-0.78	100	75	1	10	100	1000	10000	101.35	102.8	104.21	95.01	89.71	CellTiter-Glo	CAL-85-1
FIMM100411-001	MK-0752	0	1000	-0.5	100	73.75	0.1	1	10	100	1000	99.51	101.82	97.23	91.96	98.07	CellTiter-Glo	CAL-85-1
FIMM100412-001	TAK-733	6.39522	124.76	-0.86	100	33.6	0.1	1	10	100	1000	96.61	98.3	93.7	69.82	43.12	CellTiter-Glo	CAL-85-1
FIMM100413-001	SB 743921	0	100	-2.5	100	0.01	0.01	0.1	1	10	100	93.85	96.05	106.85	100.85	97.78	CellTiter-Glo	CAL-85-1
FIMM100414-001	GSK2126458	16.4463	15.81	-1.15	100	21.58	0.1	1	10	100	1000	98.12	100.96	69.54	31.77	20.99	CellTiter-Glo	CAL-85-1
FIMM100415-001	Ibrutinib	2.6624	493.2	-1.17	100	28.48	0.1	1	10	100	1000	100.14	98.35	99.49	90.42	50.24	CellTiter-Glo	CAL-85-1
FIMM100416-001	TAK-901	0	1000	-2.5	100	0	0.1	1	10	100	1000	102.91	98.01	100.05	103.31	73.38	CellTiter-Glo	CAL-85-1
FIMM100417-002	Fostamatinib	2.69466	1559.46	-1.75	100	0	0.25	2.5	25	250	2500	99.35	99.68	98.49	96.13	30.47	CellTiter-Glo	CAL-85-1
FIMM100418-001	(+)JQ1	12.7426	315.89	-1.49	100	27.57	1	10	100	1000	10000	97.2	100.85	88.83	38.66	27.95	CellTiter-Glo	CAL-85-1
FIMM100419-001	(-)JQ1	0	10000	-2.5	100	0	1	10	100	1000	10000	103.17	95.66	100.48	101.19	97.56	CellTiter-Glo	CAL-85-1
FIMM109440-001	NVP-BGJ398	0	1000	-1.92	100	75	0.1	1	10	100	1000	93.37	98.33	100.28	97.29	101.36	CellTiter-Glo	CAL-85-1
FIMM109441-001	Momelotinib	4.3048	2157.14	-2.5	100	42.44	1	10	100	1000	10000	94.58	97.09	101.24	92.65	43.66	CellTiter-Glo	CAL-85-1
FIMM109442-001	INK128	14.1676	25.51	-1.18	100	22.99	0.1	1	10	100	1000	96.57	96.7	81.37	35.37	24.21	CellTiter-Glo	CAL-85-1
FIMM109443-001	PIK-75	29.0359	30.58	-1.83	100	4.72	1	10	100	1000	10000	92.22	89.35	14.43	1.64	7.97	CellTiter-Glo	CAL-85-1
FIMM109444-001	TGX-221	0	10000	-0.5	100	74.94	1	10	100	1000	10000	92.07	98.15	99.72	91.7	98.22	CellTiter-Glo	CAL-85-1
FIMM109445-001	Tubacin	7.13752	2076.63	-1.19	100	5.88	1	10	100	1000	10000	92.43	102.87	97.21	72.25	18.41	CellTiter-Glo	CAL-85-1
FIMM109446-001	Tubastatin A	0.989455	6160.53	-1.08	100	56.23	1	10	100	1000	10000	103.35	107.01	98.15	94.66	72.54	CellTiter-Glo	CAL-85-1
FIMM109447-001	Atorvastatin	3.85221	1898.35	-2.5	100	51.94	1	10	100	1000	10000	98.69	98.86	102.76	91.93	52.69	CellTiter-Glo	CAL-85-1
FIMM109448-001	Varespladib	0	10000	-2.5	100	75	1	10	100	1000	10000	97.92	97.27	98.49	97.64	103.6	CellTiter-Glo	CAL-85-1
FIMM109449-001	StemRegenin 1	0	10000	-1.3	100	0	1	10	100	1000	10000	99.17	96.94	98.78	98.77	78.21	CellTiter-Glo	CAL-85-1
FIMM109450-001	VX-11E	1.62372	2217.64	-1.69	100	0	0.25	2.5	25	250	2500	98.55	103.9	96.34	97.69	44.96	CellTiter-Glo	CAL-85-1
FIMM109451-001	PFI-1	3.01138	8459.98	-0.86	100	0	1	10	100	1000	10000	98.03	94.57	96.62	87.04	46.18	CellTiter-Glo	CAL-85-1
FIMM109453-001	4-hydroxytamoxifen	3.00991	3341.76	-2.5	100	41.3	1	10	100	1000	10000	100.25	96.95	104.69	97.24	44.86	CellTiter-Glo	CAL-85-1
FIMM109454-001	15D-PGJ2	0	800	-0.5	100	74.96	0.08	0.8	8	80	800	95.33	94.66	99.99	96.17	101.33	CellTiter-Glo	CAL-85-1
FIMM109455-001	RD162	0	10000	-0.5	100	50.27	1	10	100	1000	10000	96.2	101.37	96.41	96.71	91.46	CellTiter-Glo	CAL-85-1
FIMM109456-001	Enzalutamide	0	10000	-0.5	100	75	1	10	100	1000	10000	95.64	93.45	107.65	91.66	91.71	CellTiter-Glo	CAL-85-1
FIMM109458-002	1-methyl-D-tryptophan	0	5000	-0.5	100	47.57	0.5	5	50	500	5000	94.34	91.32	101.88	100.37	98.33	CellTiter-Glo	CAL-85-1
FIMM109459-001	Dacomitinib	8.62215	56.75	-0.54	100	34.9	0.1	1	10	100	1000	97.51	91.17	84.15	61.05	46.8	CellTiter-Glo	CAL-85-1
FIMM109460-001	Dinaciclib	25.4021	5.42	-2.5	100	8.4	0.1	1	10	100	1000	98.41	101.17	24.44	8.18	8.86	CellTiter-Glo	CAL-85-1
FIMM109461-001	Dabrafenib	0	2500	-2.5	100	75	0.25	2.5	25	250	2500	103.04	98.97	96.57	99.75	107.59	CellTiter-Glo	CAL-85-1
FIMM109462-001	I-BET151	8.92696	834.38	-2.5	100	30.54	1	10	100	1000	10000	102.97	99.39	104.21	57.44	30.72	CellTiter-Glo	CAL-85-1
FIMM109463-001	LY2228820	0	9067.96	-2.5	100	37.51	1	10	100	1000	10000	99.88	97.79	99.5	103.75	64.89	CellTiter-Glo	CAL-85-1
FIMM109464-001	Crenolanib	4.48897	3966.6	-2.5	100	0	1	10	100	1000	10000	96.58	99.22	111.65	116.56	1.52	CellTiter-Glo	CAL-85-1
FIMM109465-001	PF-4800567	0	10000	-0.57	100	75	1	10	100	1000	10000	95.71	100.76	102.69	93.39	90.2	CellTiter-Glo	CAL-85-1
FIMM109466-001	Metformin	0	100000	-2.5	100	75	10	100	1000	10000	100000	99.62	95.7	97.68	101.83	104.18	CellTiter-Glo	CAL-85-1
FIMM109467-001	PF-670462	0.582739	9486.84	-1.14	100	52.82	1	10	100	1000	10000	98.79	105.82	98.88	96.67	75.7	CellTiter-Glo	CAL-85-1
FIMM109468-001	ZSTK474	10.4429	778.66	-2.07	100	19.78	1	10	100	1000	10000	92.5	92.48	99	49.75	20.19	CellTiter-Glo	CAL-85-1
FIMM115468-001	PAC-1	2.9964	5246.13	-2.5	100	5.23	1	10	100	1000	10000	99.7	100.3	103.45	98.51	20.98	CellTiter-Glo	CAL-85-1
FIMM115469-001	AZD2014	13.2086	290.32	-1.47	100	26.8	1	10	100	1000	10000	95.03	97.64	87.6	36.86	27.29	CellTiter-Glo	CAL-85-1
FIMM115470-001	CPI-613	0	10000	-0.5	100	74.98	1	10	100	1000	10000	99.15	97.81	96.4	97.12	97.53	CellTiter-Glo	CAL-85-1
FIMM115471-001	FG-4592	0	10000	-2.5	100	28.51	1	10	100	1000	10000	98.88	101.08	103.76	104.89	101.37	CellTiter-Glo	CAL-85-1
FIMM115472-001	Pevonedistat	11.8597	190.56	-0.99	100	39.03	1	10	100	1000	10000	93.92	100.24	77.79	49.89	39.7	CellTiter-Glo	CAL-85-1
FIMM115473-001	GSK2636771	0	10000	-0.5	100	40.91	1	10	100	1000	10000	96.94	99.52	96.63	98.14	97.3	CellTiter-Glo	CAL-85-1
FIMM115474-001	AT-406	7.99156	825.57	-0.68	100	31.21	1	10	100	1000	10000	96.75	97.77	86.64	63.34	41.93	CellTiter-Glo	CAL-85-1
FIMM115476-001	(5Z)-7-Oxozeaenol	12.391	604.95	-1.03	100	9.09	1	10	100	1000	10000	95.15	96.39	88.47	42.79	13.95	CellTiter-Glo	CAL-85-1
FIMM115477-001	Rebastinib	0	1000	-2.5	100	2.76	0.1	1	10	100	1000	96.62	99.54	98.66	100.74	87.54	CellTiter-Glo	CAL-85-1
FIMM115478-001	Lomeguatrib	0	10000	-2.5	100	0	1	10	100	1000	10000	99.88	94.15	100.51	103.55	96.95	CellTiter-Glo	CAL-85-1
FIMM115479-001	GSK269962	0	10000	-2.5	100	32.18	1	10	100	1000	10000	101.36	101.82	95.51	101.75	87.76	CellTiter-Glo	CAL-85-1
FIMM115481-001	PF 431396	6.84619	2454.35	-2.13	100	0	1	10	100	1000	10000	94.92	94.61	95.53	87.21	4.6	CellTiter-Glo	CAL-85-1
FIMM115482-001	GSK650394	0	10000	-0.5	100	34.63	1	10	100	1000	10000	98.37	96.33	100.92	99.25	99.35	CellTiter-Glo	CAL-85-1
FIMM115483-001	AVN944	13.0659	174.27	-1.55	100	37.65	1	10	100	1000	10000	97.02	95.75	81.91	40.76	38.42	CellTiter-Glo	CAL-85-1
FIMM115484-001	ABT-199	0	10000	-0.52	100	75	1	10	100	1000	10000	99.49	105.65	100.63	96.91	97.77	CellTiter-Glo	CAL-85-1
FIMM115485-001	BMS-911543	0	10000	-0.74	100	74.93	1	10	100	1000	10000	105.38	100.86	100.43	99.52	99.48	CellTiter-Glo	CAL-85-1
FIMM115486-001	GDC-0068	2.15768	6480.4	-0.64	100	40.42	1	10	100	1000	10000	98.89	95.62	98.33	85.78	66.13	CellTiter-Glo	CAL-85-1
FIMM115606-001	IOX-2	0	50000	-0.5	100	68.19	5	50	500	5000	50000	95.94	97.08	98.98	96.91	93.91	CellTiter-Glo	CAL-85-1
FIMM115607-001	GSK-J4	15.1365	5181.47	-2.1	100	0.02	10	100	1000	10000	100000	93.13	100.27	96.92	20.15	0.22	CellTiter-Glo	CAL-85-1
FIMM115608-001	UNC1215	0	30000	-0.5	100	66.16	3	30	300	3000	30000	93.65	96.69	99.48	94.72	92.21	CellTiter-Glo	CAL-85-1
FIMM115609-001	SGC0946	0	10000	-2.5	100	26.26	1	10	100	1000	10000	98.4	93.99	101.74	101.63	83.11	CellTiter-Glo	CAL-85-1
FIMM115610-001	UNC0642	5.86429	2993.23	-2.38	100	0	1	10	100	1000	10000	93.24	96.56	98.55	93.17	5.34	CellTiter-Glo	CAL-85-1
FIMM115611-001	GSK343	1.89937	7159.21	-2.5	100	0	1	10	100	1000	10000	102.41	91.63	91.92	100.76	30.19	CellTiter-Glo	CAL-85-1
FIMM115612-001	UNC0638	5.06558	3518.18	-2.5	100	0	1	10	100	1000	10000	97.41	93.3	98.81	105.73	0.26	CellTiter-Glo	CAL-85-1
FIMM115613-001	C646	0	25000	-1.57	100	0	2.5	25	250	2500	25000	101.25	99.57	94.77	97.78	51.22	CellTiter-Glo	CAL-85-1
FIMM115616-001	Stattic	17.7952	1632.48	-2.5	100	0	5	50	500	5000	50000	95.46	96.46	99.49	1.59	-0.24	CellTiter-Glo	CAL-85-1
FIMM000060-004	Pilocarpine	0	40000	-0.5	100	74.99	4	40	400	4000	40000	99.95	101.57	97.65	97.01	95.66	CellTiter-Glo	DU-4475
FIMM000160-003	Gefitinib	0	10000	-1.55	100	75	1	10	100	1000	10000	99.29	100.2	102.74	99.73	104.27	CellTiter-Glo	DU-4475
FIMM000171-004	Anagrelide	0	10000	-0.5	100	74.92	1	10	100	1000	10000	102.5	100.97	96.88	98.02	98.86	CellTiter-Glo	DU-4475
FIMM000172-004	Imatinib	0	10000	-2.5	100	72.96	1	10	100	1000	10000	106.84	109.08	102.84	105.05	107.47	CellTiter-Glo	DU-4475
FIMM000173-003	Idarubicin	8.1212	193.41	-2.4	100	0	0.1	1	10	100	1000	103.17	100.61	95.98	83.1	0.36	CellTiter-Glo	DU-4475
FIMM000176-002	Vatalanib	0	10000	-2.5	100	72.94	1	10	100	1000	10000	103.83	106.1	104.8	105.81	95.15	CellTiter-Glo	DU-4475
FIMM000183-003	Erlotinib	0	10000	-2.41	100	75	1	10	100	1000	10000	105.58	104.72	104.63	103.58	100.53	CellTiter-Glo	DU-4475
FIMM000227-002	Dexamethasone	0	10000	-2.5	100	37.01	1	10	100	1000	10000	100.47	101.39	102.5	96.24	101.17	CellTiter-Glo	DU-4475
FIMM000239-003	Auranofin	1.73901	1872.79	-2.5	100	0	0.25	2.5	25	250	2500	97.92	104.63	98.15	102.25	32.6	CellTiter-Glo	DU-4475
FIMM000249-004	Tretinoin	0	10000	-2.5	100	2.38	1	10	100	1000	10000	101.08	98.51	98.27	102.42	89.88	CellTiter-Glo	DU-4475
FIMM000255-003	Simvastatin	0	10000	-2.5	100	46.52	1	10	100	1000	10000	101.79	103.89	98.37	101.19	94.24	CellTiter-Glo	DU-4475
FIMM000257-002	Goserelin	0	10000	-0.5	100	74.99	1	10	100	1000	10000	95.08	100.2	97.44	96.33	97.09	CellTiter-Glo	DU-4475
FIMM000262-004	Raloxifene	0	10000	-2.5	100	70.64	1	10	100	1000	10000	102.06	106.53	100.4	102.53	90.1	CellTiter-Glo	DU-4475
FIMM000263-003	Camptotechin	17.157	163.19	-1.34	100	0	0.5	5	50	500	5000	109.08	103.72	82.16	18.71	0.22	CellTiter-Glo	DU-4475
FIMM000264-002	Plicamycin	5.55275	3222.98	-2.5	100	0	1	10	100	1000	10000	106.96	107.2	104.77	99.17	1.22	CellTiter-Glo	DU-4475
FIMM000269-004	Rofecoxib	0	10000	-1.9	100	75	1	10	100	1000	10000	105.51	105.06	101.75	98.84	100.18	CellTiter-Glo	DU-4475
FIMM000274-003	Lapatinib	0	1000	-2.5	100	75	0.1	1	10	100	1000	108.99	107.09	105.79	99.1	105.7	CellTiter-Glo	DU-4475
FIMM000287-002	Bortezomib	17.4812	27.09	-1.99	100	6.42	0.1	1	10	100	1000	102.95	101.15	88.6	12.96	6.46	CellTiter-Glo	DU-4475
FIMM000290-004	Letrozole	0	10000	-0.54	100	75	1	10	100	1000	10000	97.76	98.16	102.47	98.76	98.77	CellTiter-Glo	DU-4475
FIMM000296-002	Bexarotene	0	10000	-2.5	100	74.17	1	10	100	1000	10000	99.59	101.47	103.94	102.58	100.05	CellTiter-Glo	DU-4475
FIMM000298-004	Celecoxib	0	10000	-0.5	100	74.7	1	10	100	1000	10000	95.48	101.02	103.22	93.98	101.02	CellTiter-Glo	DU-4475
FIMM000303-004	Anastrozole	0	10000	-2.45	100	74.56	1	10	100	1000	10000	104.68	103.75	106.88	98.25	102.62	CellTiter-Glo	DU-4475
FIMM000304-003	Bicalutamide	0	10000	-1.11	100	75	1	10	100	1000	10000	99.03	103.88	104.85	99.02	98.38	CellTiter-Glo	DU-4475
FIMM000321-002	Clofarabine	6.22074	872.06	-2.06	100	48.92	1	10	100	1000	10000	99.05	102.22	99.37	70.89	49.26	CellTiter-Glo	DU-4475
FIMM000326-003	Lomustine	0	10000	-1.26	100	74.94	1	10	100	1000	10000	93.89	101.52	106.6	99.25	99.71	CellTiter-Glo	DU-4475
FIMM000337-003	Vincristine	6.39545	156.68	-0.72	100	27.73	0.1	1	10	100	1000	106.15	105.63	86.33	71.09	42.51	CellTiter-Glo	DU-4475
FIMM000344-002	Vinorelbine	6.47373	1509.44	-0.81	100	27.5	1	10	100	1000	10000	98.92	101.28	91.74	69.91	40.44	CellTiter-Glo	DU-4475
FIMM000356-005	Altretamine	0	10000	-2.5	100	75	1	10	100	1000	10000	104.07	100.24	103.98	98.93	106.96	CellTiter-Glo	DU-4475
FIMM000360-003	Aminoglutethimide	0	10000	-2.5	100	75	1	10	100	1000	10000	99.12	103.57	99.97	100.73	101.13	CellTiter-Glo	DU-4475
FIMM000370-003	Vinblastine	8.05375	75.48	-1.32	100	35.74	0.1	1	10	100	1000	100.73	96.9	96.12	61.94	37.83	CellTiter-Glo	DU-4475
FIMM000377-005	Chlorambucil	0	10000	-2.5	100	0	1	10	100	1000	10000	101.51	100.75	103.67	104.81	96.87	CellTiter-Glo	DU-4475
FIMM000390-004	Thalidomide	0	10000	-2.5	100	0	1	10	100	1000	10000	95.09	97.17	102.45	100.38	93.34	CellTiter-Glo	DU-4475
FIMM000396-002	Clomifene	2.96899	3457.59	-2.5	100	40.17	1	10	100	1000	10000	103.67	103.43	102.58	97.42	44.1	CellTiter-Glo	DU-4475
FIMM000397-004	Dacarbazine	0	10000	-2.5	100	69.02	1	10	100	1000	10000	103.81	101	105.42	101.08	107.2	CellTiter-Glo	DU-4475
FIMM000403-004	Cyclophosphamide	0	40000	-2.5	100	64.24	4	40	400	4000	40000	103.44	105.86	104.55	104.13	101.74	CellTiter-Glo	DU-4475
FIMM000406-003	Cytarabine	3.24624	338.61	-0.81	100	67.8	1	10	100	1000	10000	100.42	99.41	90.44	77.77	69.58	CellTiter-Glo	DU-4475
FIMM000428-003	Finasteride	0	10000	-2.5	100	75	1	10	100	1000	10000	101.95	101.59	103.88	96.84	103.44	CellTiter-Glo	DU-4475
FIMM000439-004	Fluorouracil	0	10000	-0.5	100	74.18	1	10	100	1000	10000	100.21	109.85	102.12	90.19	99.51	CellTiter-Glo	DU-4475
FIMM000446-003	Flutamide	0	10000	-0.5	100	75	1	10	100	1000	10000	97.05	101.76	103.5	95.93	97.68	CellTiter-Glo	DU-4475
FIMM000463-004	Ifosfamide	0	8853.67	-0.5	100	70	1	10	100	1000	10000	93.7	92.46	95.3	90.59	87.08	CellTiter-Glo	DU-4475
FIMM000464-003	Imiquimod	0	2500	-2.5	100	75	0.25	2.5	25	250	2500	104.14	109.45	107.24	103.19	102.85	CellTiter-Glo	DU-4475
FIMM000469-002	Levamisole	0	10000	-1.29	100	75	1	10	100	1000	10000	105.45	103.18	107.21	99.17	98.91	CellTiter-Glo	DU-4475
FIMM000482-005	Melphalan	19.0632	322.49	-2.5	100	0	1.25	12.5	125	1250	12500	95.5	99.27	92.72	0	0.09	CellTiter-Glo	DU-4475
FIMM000484-002	Methylprednisolone	0	10000	-2.5	100	75	1	10	100	1000	10000	107.68	107.53	107.61	100.26	103.71	CellTiter-Glo	DU-4475
FIMM000490-004	Mitoxantrone	2.91506	988.49	-0.77	100	0	0.1	1	10	100	1000	94.22	99.14	95.78	86.15	49.55	CellTiter-Glo	DU-4475
FIMM000491-003	Paclitaxel	10.3574	44.04	-0.96	100	31.07	0.1	1	10	100	1000	93.8	92.2	89.05	51.54	34.76	CellTiter-Glo	DU-4475
FIMM000519-002	Prednisolone	0	10000	-2.5	100	75	1	10	100	1000	10000	108.16	106.37	106.13	100.99	103.7	CellTiter-Glo	DU-4475
FIMM000521-004	Procarbazine	0	10000	-2.5	100	0	1	10	100	1000	10000	102.71	107.27	101.06	94.85	101.53	CellTiter-Glo	DU-4475
FIMM000523-002	Prednisone	0	10000	-2.5	100	75	1	10	100	1000	10000	103.4	106.73	101.37	98.95	106.91	CellTiter-Glo	DU-4475
FIMM000528-005	Mepacrine	0	50000	-0.5	100	66.96	5	50	500	5000	50000	96.19	96.09	99.84	97.35	92.17	CellTiter-Glo	DU-4475
FIMM000556-005	Topotecan	14.5556	495.59	-0.85	100	0	1	10	100	1000	10000	95.31	95.38	77.86	38.39	0.66	CellTiter-Glo	DU-4475
FIMM000560-004	Temozolomide	0	10000	-0.5	100	66.9	1	10	100	1000	10000	97.49	99.42	96.78	94.98	91.11	CellTiter-Glo	DU-4475
FIMM000617-003	Fulvestrant	0	1000	-2.5	100	64.86	0.1	1	10	100	1000	102.17	102.44	101.49	104.1	109.56	CellTiter-Glo	DU-4475
FIMM000618-004	Megestrol acetate	0	10000	-2.5	100	25.75	1	10	100	1000	10000	97.45	96.61	99.36	102.42	93.9	CellTiter-Glo	DU-4475
FIMM000620-004	Tamoxifen	0	10000	-1.36	100	70	1	10	100	1000	10000	98.64	103.83	105.48	98.31	85.72	CellTiter-Glo	DU-4475
FIMM000640-003	Nitrogen mustard	0	100000	-2.5	100	75	10	100	1000	10000	100000	108.34	109.5	109.28	106.77	102.69	CellTiter-Glo	DU-4475
FIMM000649-004	Methotrexate	0	50000	-2.5	100	0	5	50	500	5000	50000	105.44	88.4	104.66	102.15	92.31	CellTiter-Glo	DU-4475
FIMM000773-002	Nilutamide	0	10000	-2.5	100	74.44	1	10	100	1000	10000	105.33	108.86	103	104.59	97.39	CellTiter-Glo	DU-4475
FIMM000822-003	Mitotane	0	10000	-0.5	100	75	1	10	100	1000	10000	95.3	102.53	97.24	95.26	95.93	CellTiter-Glo	DU-4475
FIMM000833-003	Allopurinol	0	10000	-2.5	100	74.22	1	10	100	1000	10000	102.23	105.85	105.6	105.3	99.73	CellTiter-Glo	DU-4475
FIMM000862-003	Busulfan	0	100000	-2.5	100	75	10	100	1000	10000	100000	106.22	108.88	108.05	107.27	100.53	CellTiter-Glo	DU-4475
FIMM000914-002	Deferoxamine	5.20932	3484.32	-1.4	100	0	1	10	100	1000	10000	95.64	92.31	93.94	85.82	18.29	CellTiter-Glo	DU-4475
FIMM000983-003	Hydroxyurea	0	100000	-2.5	100	75	10	100	1000	10000	100000	105.7	101.11	99.59	100.14	101.6	CellTiter-Glo	DU-4475
FIMM001000-003	Mercaptopurine	3.99571	1819.48	-0.86	100	46.39	1	10	100	1000	10000	92.42	98.46	96.75	79.73	56.53	CellTiter-Glo	DU-4475
FIMM001062-003	Thioguanine	4.33202	4330.3	-1.36	100	0	1	10	100	1000	10000	96.73	98.5	95.71	88.49	24.08	CellTiter-Glo	DU-4475
FIMM001171-003	Carmustine	0	10000	-0.77	100	75	1	10	100	1000	10000	102.54	101	100.74	98.86	96.51	CellTiter-Glo	DU-4475
FIMM001217-003	Thio-TEPA	0	50000	-2.5	100	75	5	50	500	5000	50000	98.58	103.06	103.69	102.17	100.37	CellTiter-Glo	DU-4475
FIMM001220-003	Pipobroman	0	10000	-2.5	100	75	1	10	100	1000	10000	106.46	106.4	106.11	95.8	101.35	CellTiter-Glo	DU-4475
FIMM001244-002	Tacrolimus	0	10000	-1.85	100	29.73	1	10	100	1000	10000	101.57	104.52	101.21	100.03	102.89	CellTiter-Glo	DU-4475
FIMM001823-002	AT 101	13.4307	6926	-2.5	100	2.18	10	100	1000	10000	100000	102.08	105.4	108.09	29.74	2.48	CellTiter-Glo	DU-4475
FIMM002337-002	BI 2536	7.02145	10.23	-2.5	100	69.45	0.1	1	10	100	1000	103.3	106.52	85.17	63.34	75.62	CellTiter-Glo	DU-4475
FIMM003569-002	Pravastatin	4.01986	6593.1	-0.76	100	0	1	10	100	1000	10000	95.54	91.51	95.71	82.14	41.56	CellTiter-Glo	DU-4475
FIMM003593-003	Exemestane	0	10000	-2.5	100	75	1	10	100	1000	10000	106.44	105.86	105.64	104.7	108.39	CellTiter-Glo	DU-4475
FIMM003684-002	Irinotecan	4.97772	1838.5	-1.5	100	37.25	1	10	100	1000	10000	103.52	105.86	98.82	82.06	41.82	CellTiter-Glo	DU-4475
FIMM003705-001	Palbociclib	0	10000	-0.5	100	55.6	1	10	100	1000	10000	97.76	97.23	98.05	94.38	86.89	CellTiter-Glo	DU-4475
FIMM003706-001	AT9283	1.31153	149.1	-1.44	100	70	0.1	1	10	100	1000	100.66	101.83	100.97	88.93	72.39	CellTiter-Glo	DU-4475
FIMM003707-001	Navitoclax	1.89411	2986.26	-0.55	100	58.39	1	10	100	1000	10000	101.14	99.4	92.86	85.86	72.43	CellTiter-Glo	DU-4475
FIMM003708-001	Selumetinib	19.9173	210.17	-1.93	100	0.21	1	10	100	1000	10000	95.51	95.09	81.01	4.56	0.53	CellTiter-Glo	DU-4475
FIMM003709-001	Veliparib	0	10000	-0.95	100	75	1	10	100	1000	10000	106.34	104.2	103.13	98.62	96.75	CellTiter-Glo	DU-4475
FIMM003710-001	Afatinib	0	1000	-0.93	100	74.91	0.1	1	10	100	1000	104.09	108.52	105.85	98.14	100	CellTiter-Glo	DU-4475
FIMM003711-001	Dovitinib	0	10000	-0.5	100	74.68	1	10	100	1000	10000	96.19	97.83	97.11	100.81	99.94	CellTiter-Glo	DU-4475
FIMM003712-001	Obatoclax	0.576077	6158.42	-0.56	100	70	1	10	100	1000	10000	99.95	100.28	99.5	89.68	83.98	CellTiter-Glo	DU-4475
FIMM003713-001	Crizotinib	0	1000	-2.5	100	75	0.1	1	10	100	1000	106.31	105.02	102.74	99.17	102.69	CellTiter-Glo	DU-4475
FIMM003714-001	Danusertib	5.98203	1527.78	-2.5	100	36.7	1	10	100	1000	10000	98.99	102	100.06	83.71	37.27	CellTiter-Glo	DU-4475
FIMM003715-001	Foretinib	0	886.16	-2.5	100	66.68	0.1	1	10	100	1000	102.23	100.42	102.73	99.88	80.84	CellTiter-Glo	DU-4475
FIMM003716-001	Abiraterone	0	5000	-2.5	100	74.57	0.5	5	50	500	5000	94.54	109.03	107	105.17	99.59	CellTiter-Glo	DU-4475
FIMM003717-001	Tanespimycin	20.2475	207.61	-2.5	100	0	1	10	100	1000	10000	99.02	104.66	86.39	0.04	-0.09	CellTiter-Glo	DU-4475
FIMM003718-001	Alvespimycin	17.6249	33.99	-2.5	100	0	0.1	1	10	100	1000	108.6	105.19	102.8	0.07	0.05	CellTiter-Glo	DU-4475
FIMM003719-001	SNS-032	18.9252	202.7	-2.5	100	7.67	1	10	100	1000	10000	98.15	99.15	86.94	6.57	10.33	CellTiter-Glo	DU-4475
FIMM003720-001	ABT-751	5.29441	1513.25	-1.85	100	41.86	1	10	100	1000	10000	103.16	102.3	99.56	81.58	43.56	CellTiter-Glo	DU-4475
FIMM003721-001	Serdemetan	7.09239	2369.16	-2.5	100	0	1	10	100	1000	10000	95.69	102.44	101.05	90.28	0.28	CellTiter-Glo	DU-4475
FIMM003722-001	BIIB021	17.777	329.08	-2.5	100	0	1	10	100	1000	10000	102.93	101.9	100.95	0.4	0.28	CellTiter-Glo	DU-4475
FIMM003723-001	CUDC-101	9.19141	1499.87	-1.4	100	0	1	10	100	1000	10000	99.08	98.97	96.35	64.12	5.82	CellTiter-Glo	DU-4475
FIMM003724-001	Decitabine	0	8967.37	-0.5	100	70	1	10	100	1000	10000	102.11	105.24	94.88	90.06	86.17	CellTiter-Glo	DU-4475
FIMM003725-001	Alvocidib	17.3228	282.01	-2.5	100	7.26	1	10	100	1000	10000	104.48	103.92	94.14	10.06	8.12	CellTiter-Glo	DU-4475
FIMM003727-001	Amonafide	5.38114	3302.83	-1.59	100	0	1	10	100	1000	10000	100.76	99.72	99.22	87.07	14.58	CellTiter-Glo	DU-4475
FIMM003728-001	Tipifarnib	8.3748	412.44	-0.67	100	42.22	1	10	100	1000	10000	103.23	102.14	77.75	66.44	46.87	CellTiter-Glo	DU-4475
FIMM003729-001	Pimasertib	32.263	21.83	-2.11	100	0.24	1	10	100	1000	10000	99.9	83.9	4.09	0.43	0.07	CellTiter-Glo	DU-4475
FIMM003730-001	Ponatinib	0.664498	588.08	-2.1	100	70	0.1	1	10	100	1000	100.76	100.34	100.67	99.28	77.4	CellTiter-Glo	DU-4475
FIMM003732-001	Perifosine	0	2500	-0.5	100	75	0.25	2.5	25	250	2500	92.74	94.65	96.03	96.46	95.86	CellTiter-Glo	DU-4475
FIMM003733-001	Motesanib	0	10000	-0.51	100	75	1	10	100	1000	10000	99.86	99.42	101.87	98.4	98.63	CellTiter-Glo	DU-4475
FIMM003734-001	Cediranib	0	1000	-0.76	100	75	0.1	1	10	100	1000	99.89	101.87	104	97.28	95.52	CellTiter-Glo	DU-4475
FIMM003735-001	PF-04691502	12.4467	755.75	-0.91	100	0	1	10	100	1000	10000	90.73	93.22	83.16	48	0.26	CellTiter-Glo	DU-4475
FIMM003736-001	Rucaparib	0	10000	-1.06	100	0	1	10	100	1000	10000	99.43	98.29	97.18	97.56	73.97	CellTiter-Glo	DU-4475
FIMM003737-001	Tarenflurbil	0	10000	-0.5	100	75	1	10	100	1000	10000	95.58	97.02	100.64	94.56	96.69	CellTiter-Glo	DU-4475
FIMM003738-001	Tivozanib	0	10000	-2.5	100	35.22	1	10	100	1000	10000	97.45	99.12	98.14	100.81	91.88	CellTiter-Glo	DU-4475
FIMM003739-001	MK1775	8.46623	1740.29	-1.07	100	0	1	10	100	1000	10000	96.57	93.18	93.4	65.57	11.9	CellTiter-Glo	DU-4475
FIMM003740-001	PF-00477736	2.67983	9439.28	-0.87	100	0	1	10	100	1000	10000	98.28	95.28	95.08	89.05	48.42	CellTiter-Glo	DU-4475
FIMM003741-001	AZD7762	0	1000	-1.18	100	75	0.1	1	10	100	1000	107.83	104.06	102.41	98.4	89.28	CellTiter-Glo	DU-4475
FIMM003742-001	AZD1152-HQPA	0.684678	267.63	-0.76	100	75	0.1	1	10	100	1000	98.64	97.18	101.87	90.11	82.64	CellTiter-Glo	DU-4475
FIMM003743-001	AZD8055	16.489	229.24	-1.36	100	14.07	1	10	100	1000	10000	95.49	92.05	80.09	23.23	15.3	CellTiter-Glo	DU-4475
FIMM003744-001	Belinostat	15.9481	357.63	-1.39	100	4.74	1	10	100	1000	10000	98.9	97.21	86.36	23.08	5.73	CellTiter-Glo	DU-4475
FIMM003745-001	Bimatoprost	0	5500	-0.5	100	41.45	0.55	5.5	55	550	5500	102.05	99.53	94.69	98.35	96.67	CellTiter-Glo	DU-4475
FIMM003746-001	Doramapimod	0	10000	-0.5	100	51.36	1	10	100	1000	10000	97.56	98.34	93.72	96.01	92.74	CellTiter-Glo	DU-4475
FIMM003747-002	Bryostatin 1	0	100	-0.5	100	75	0.01	0.1	1	10	100	107.48	96.95	91.56	93.72	97.4	CellTiter-Glo	DU-4475
FIMM003748-001	Tacedinaline	0	1000	-0.5	100	74.8	0.1	1	10	100	1000	100.08	97.57	99.63	93.64	97.99	CellTiter-Glo	DU-4475
FIMM003749-001	BMS-754807	5.66976	4105.53	-0.72	100	0	1	10	100	1000	10000	95.22	99.53	82.22	80.41	31.4	CellTiter-Glo	DU-4475
FIMM003750-001	GS-1101	0	10000	-0.5	100	75	1	10	100	1000	10000	100.5	100.12	101.72	92.31	96.32	CellTiter-Glo	DU-4475
FIMM003751-001	Trametinib	27.1692	1.37	-1.91	100	0.26	0.025	0.25	2.5	25	250	99.19	96.3	24.27	0.42	0.48	CellTiter-Glo	DU-4475
FIMM003752-001	Erismodegib	0	10000	-0.5	100	74.81	1	10	100	1000	10000	97.55	101.04	99.44	98.93	99.57	CellTiter-Glo	DU-4475
FIMM003753-001	OSI-027	2.38694	1478.28	-2.5	100	60.88	1	10	100	1000	10000	91.65	97.13	100.3	89.3	61.2	CellTiter-Glo	DU-4475
FIMM003754-001	Refametinib	26.0497	63.6	-1.39	100	0	1	10	100	1000	10000	103.52	91.99	35.06	0.17	0.11	CellTiter-Glo	DU-4475
FIMM003755-001	Everolimus	6.43519	1.24	-0.77	100	62.23	0.01	0.1	1	10	100	98.66	95.01	82.99	68.18	63.72	CellTiter-Glo	DU-4475
FIMM003756-001	Ruxolitinib	0	10000	-0.5	100	75	1	10	100	1000	10000	91.94	97.44	95.79	99.62	98.4	CellTiter-Glo	DU-4475
FIMM003757-001	Fasudil	0.0896669	50000	-1.08	100	70	5	50	500	5000	50000	101.12	103.56	105.68	96.85	86.34	CellTiter-Glo	DU-4475
FIMM003758-001	Indibulin	1.14873	3814.89	-1.03	100	70	1	10	100	1000	10000	109.4	105.05	106.34	91.81	79.01	CellTiter-Glo	DU-4475
FIMM003759-001	Iniparib	0	10000	-0.5	100	73.45	1	10	100	1000	10000	93.84	93.5	98.79	92.34	90.23	CellTiter-Glo	DU-4475
FIMM003760-001	MK-2206	0.0487222	1000	-1.04	100	70	0.1	1	10	100	1000	101.02	104.35	102.42	97.45	87.33	CellTiter-Glo	DU-4475
FIMM003761-001	Alisertib	9.4535	24.61	-2.5	100	69.31	1	10	100	1000	10000	96.99	98.18	67.01	67.61	73.99	CellTiter-Glo	DU-4475
FIMM003762-001	Nelarabine	0	10000	-0.5	100	75	1	10	100	1000	10000	89.48	97.99	93.63	91.33	97.8	CellTiter-Glo	DU-4475
FIMM003763-001	Nilotinib	0	10000	-2.35	100	67.2	1	10	100	1000	10000	105.15	106.46	103.27	97.69	101.85	CellTiter-Glo	DU-4475
FIMM003764-001	NVP-AUY922	17.8215	33.07	-2.5	100	0	0.1	1	10	100	1000	101.75	105.44	101.24	0.04	-0.14	CellTiter-Glo	DU-4475
FIMM003765-001	2-methoxyestradiol	2.41346	4528.39	-2.5	100	34.22	1	10	100	1000	10000	99.03	101.17	100.57	98.52	42.2	CellTiter-Glo	DU-4475
FIMM003766-002	Plerixafor	0	7726.95	-0.5	100	70	1	10	100	1000	10000	90.96	91.13	88.08	92.07	88.64	CellTiter-Glo	DU-4475
FIMM003767-001	Vemurafenib	14.1356	551.21	-1.05	100	0	1	10	100	1000	10000	96.66	93.2	86.51	35	2.81	CellTiter-Glo	DU-4475
FIMM003769-001	Vandetanib	0	834.83	-0.5	100	70	0.1	1	10	100	1000	90.98	94.75	93.19	90.06	87.85	CellTiter-Glo	DU-4475
FIMM003771-001	YM155	27.081	57.76	-2.5	100	0.46	1	10	100	1000	10000	94.74	100.52	20.45	1.45	-0.36	CellTiter-Glo	DU-4475
FIMM003772-001	Linsitinib	0	10000	-0.5	100	66.18	1	10	100	1000	10000	97.98	94.92	97.85	92.53	85.48	CellTiter-Glo	DU-4475
FIMM003773-001	EMD1214063	0	1000	-2.5	100	75	0.1	1	10	100	1000	93.08	100.44	98.99	100.1	101.13	CellTiter-Glo	DU-4475
FIMM003774-001	Lestaurtinib	8.10821	187.99	-1.65	100	0	0.1	1	10	100	1000	94.84	97.69	97.96	74.08	5.65	CellTiter-Glo	DU-4475
FIMM003775-001	Dasatinib	0	1000	-0.5	100	6.51	0.1	1	10	100	1000	94.62	96.42	99.42	100.06	95.47	CellTiter-Glo	DU-4475
FIMM003776-001	Tofacitinib	0	5000	-2.5	100	75	0.5	5	50	500	5000	116.79	109.58	105.73	103.45	99.37	CellTiter-Glo	DU-4475
FIMM003777-001	Fingolimod	0	10000	-2.5	100	46.74	1	10	100	1000	10000	101.1	103.48	99.67	100.35	89.15	CellTiter-Glo	DU-4475
FIMM003778-001	Axitinib	0	10000	-2.5	100	33.68	1	10	100	1000	10000	104.02	102	111.16	101.76	76	CellTiter-Glo	DU-4475
FIMM003779-001	Saracatinib	0	10000	-1.23	100	75	1	10	100	1000	10000	101.91	103.38	93.91	94.04	105.68	CellTiter-Glo	DU-4475
FIMM003780-002	Bosutinib	0	10000	-2.19	100	7.76	1	10	100	1000	10000	101.17	97.74	97.55	99.75	69.96	CellTiter-Glo	DU-4475
FIMM003781-001	Canertinib	0.331139	8206.12	-2.5	100	58.27	1	10	100	1000	10000	104.62	107.16	101.95	100.6	74.06	CellTiter-Glo	DU-4475
FIMM003782-001	Lenalidomide	0	10000	-2.5	100	74.13	1	10	100	1000	10000	105.66	101.61	103.51	102.01	99.33	CellTiter-Glo	DU-4475
FIMM003783-001	Panobinostat	19.2075	18.28	-2.5	100	8.87	0.1	1	10	100	1000	99.67	99.09	84.04	4.91	13.93	CellTiter-Glo	DU-4475
FIMM003784-001	Pazopanib	0	10000	-2.5	100	75	1	10	100	1000	10000	108.87	106.82	99.99	104.32	103.69	CellTiter-Glo	DU-4475
FIMM003785-001	Tandutinib	0	1000	-0.5	100	74.89	0.1	1	10	100	1000	103.62	101.5	97.06	99.73	97.68	CellTiter-Glo	DU-4475
FIMM003786-001	Temsirolimus	5.19897	1.42	-2.5	100	74.06	0.01	0.1	1	10	100	102.51	104.31	92.3	74.76	73.57	CellTiter-Glo	DU-4475
FIMM003787-001	Vorinostat	5.43235	2301.43	-1.86	100	23.11	1	10	100	1000	10000	98.4	104.82	99.64	86.53	27.82	CellTiter-Glo	DU-4475
FIMM003788-001	Entinostat	4.63229	3834.14	-2.5	100	0	1	10	100	1000	10000	99.71	100.66	105.12	101.85	5.86	CellTiter-Glo	DU-4475
FIMM003789-001	Enzastaurin	0	10000	-2.5	100	27.55	1	10	100	1000	10000	100.61	102.98	99.42	106.44	104.57	CellTiter-Glo	DU-4475
FIMM003790-001	Olaparib	0	10000	-0.5	100	70	1	10	100	1000	10000	102.06	101.78	95.75	92.45	85.7	CellTiter-Glo	DU-4475
FIMM003791-001	Masitinib	0	10000	-2.5	100	74.48	1	10	100	1000	10000	102.91	101.88	105.16	102.57	99.41	CellTiter-Glo	DU-4475
FIMM003792-001	Pictilisib	1.24819	2175.93	-0.5	100	70	1	10	100	1000	10000	103.69	101.73	91.99	86.51	81.44	CellTiter-Glo	DU-4475
FIMM003793-001	Vismodegib	0	10000	-0.5	100	35.95	1	10	100	1000	10000	98.88	96.36	99.43	98.88	97.75	CellTiter-Glo	DU-4475
FIMM003794-001	Sorafenib	0	1000	-2.5	100	26.49	0.1	1	10	100	1000	101.29	103.34	100.84	105.43	98.28	CellTiter-Glo	DU-4475
FIMM003795-001	Seliciclib	0	10000	-2.5	100	73.91	1	10	100	1000	10000	105.76	102.55	104.3	101.13	97.71	CellTiter-Glo	DU-4475
FIMM003796-001	Patupilone	6.14189	93.82	-2.5	100	49.02	0.1	1	10	100	1000	105.58	105.76	104.08	72.42	49.18	CellTiter-Glo	DU-4475
FIMM003797-001	Docetaxel	15.0708	8.31	-1.1	100	38.14	0.1	1	10	100	1000	96.65	90.64	68.85	34.69	44.04	CellTiter-Glo	DU-4475
FIMM023794-002	Pentostatin	0	10000	-0.83	100	74.88	1	10	100	1000	10000	102.93	103.59	105.7	97.98	99.83	CellTiter-Glo	DU-4475
FIMM023795-004	Sirolimus	1.94098	16.09	-1.1	100	69.13	0.01	0.1	1	10	100	104.31	98.91	98.68	88.5	72.79	CellTiter-Glo	DU-4475
FIMM023796-003	Estramustine	0	10000	-0.5	100	64.46	1	10	100	1000	10000	89.33	91.34	93.31	88.48	85.48	CellTiter-Glo	DU-4475
FIMM023797-003	Floxuridine	1.57994	1575.81	-2.5	100	70.37	1	10	100	1000	10000	103.35	98.1	102.78	92.79	70.66	CellTiter-Glo	DU-4475
FIMM023798-002	Gemcitabine	4.12874	20.67	-2.5	100	75	0.1	1	10	100	1000	99.86	93.95	96.78	74.54	78.45	CellTiter-Glo	DU-4475
FIMM023799-002	Teniposide	19.4073	184.46	-0.72	100	0	1	10	100	1000	10000	99.02	78.17	69.22	17.34	4.51	CellTiter-Glo	DU-4475
FIMM023800-002	Dactinomycin	30.3169	2.98	-2.5	100	1.13	0.1	1	10	100	1000	102.97	97.02	3.42	0.24	3.22	CellTiter-Glo	DU-4475
FIMM023801-003	Streptozocin	0	10000	-2.5	100	73.4	1	10	100	1000	10000	95.7	105.89	101.72	100.12	96.09	CellTiter-Glo	DU-4475
FIMM023804-002	Cladribine	0	1000	-2.5	100	70.03	0.1	1	10	100	1000	104.99	105.99	102.49	101.47	92.87	CellTiter-Glo	DU-4475
FIMM023805-002	Mitomycin C	0	10000	-1.13	100	0	1	10	100	1000	10000	95.07	98.88	99.04	96.9	69	CellTiter-Glo	DU-4475
FIMM023806-002	Carboplatin	0	10000	-0.5	100	74.99	1	10	100	1000	10000	100.17	95.88	99.51	93.91	96.86	CellTiter-Glo	DU-4475
FIMM023807-004	Cisplatin	0	1000	-0.5	100	70	0.1	1	10	100	1000	92.02	94.18	96.57	90.16	94.67	CellTiter-Glo	DU-4475
FIMM023808-003	Pemetrexed	0	10000	-0.5	100	70	1	10	100	1000	10000	95.1	95.3	94.97	89.53	93.66	CellTiter-Glo	DU-4475
FIMM023809-002	Oxaliplatin	0	10000	-0.5	100	60.61	1	10	100	1000	10000	91.67	90.88	92.54	94.37	86.51	CellTiter-Glo	DU-4475
FIMM023810-002	Uracil mustard	0	10000	-0.5	100	74.97	1	10	100	1000	10000	95.6	97.73	99.08	95.36	99.39	CellTiter-Glo	DU-4475
FIMM023811-004	Daunorubicin	7.69549	211.48	-2.5	100	0	0.1	1	10	100	1000	100.47	107.4	106.4	86.94	0.14	CellTiter-Glo	DU-4475
FIMM023814-002	Etoposide	9.89534	1256.59	-0.74	100	2.72	1	10	100	1000	10000	106.08	103.92	82.94	56.78	19.58	CellTiter-Glo	DU-4475
FIMM023816-003	Arsenic(III) oxide	0	2500	-0.5	100	75	0.25	2.5	25	250	2500	91.06	97.3	93.3	96.44	96.05	CellTiter-Glo	DU-4475
FIMM023818-005	Doxorubicin	8.65038	176.79	-2.5	100	0	0.1	1	10	100	1000	104.45	107.8	104.12	80.68	0.14	CellTiter-Glo	DU-4475
FIMM023819-002	Valrubicin	11.4827	462.39	-1.03	100	0	0.5	5	50	500	5000	99.81	101.09	83.96	52.27	0.06	CellTiter-Glo	DU-4475
FIMM023820-002	Sunitinib	0	1000	-1.72	100	75	0.1	1	10	100	1000	96.12	99.38	104.33	99.69	94.17	CellTiter-Glo	DU-4475
FIMM023821-002	Ixabepilone	0	1000	-2.5	100	74.24	0.1	1	10	100	1000	101.43	102.34	104.26	101.82	99.99	CellTiter-Glo	DU-4475
FIMM023825-003	Azacitidine	0	10000	-0.66	100	0	1	10	100	1000	10000	101.79	101.9	91.06	90.52	60.73	CellTiter-Glo	DU-4475
FIMM023828-002	Fludarabine	0	10000	-2.5	100	75	1	10	100	1000	10000	99.81	106.6	105.97	101.66	105.82	CellTiter-Glo	DU-4475
FIMM023831-002	Bleomycin	0	10000	-0.5	100	52.55	1	10	100	1000	10000	97.1	98.08	93.82	92.13	78.94	CellTiter-Glo	DU-4475
FIMM023832-001	Dactolisib	11.3831	42.82	-2.01	100	30.3	0.1	1	10	100	1000	103.21	106.59	96.32	41.02	30.4	CellTiter-Glo	DU-4475
FIMM023833-001	Quizartinib	0	1000	-2.5	100	75	0.1	1	10	100	1000	104.27	104.06	97.9	104.08	104.88	CellTiter-Glo	DU-4475
FIMM100345-001	Prima-1 Met	0	10000	-2.48	100	75	1	10	100	1000	10000	101.93	108.77	96.06	104.58	105.6	CellTiter-Glo	DU-4475
FIMM100346-001	Carfilzomib	15.4497	42.81	-2.5	100	6.64	0.1	1	10	100	1000	102.98	108.37	102.15	14.6	7.95	CellTiter-Glo	DU-4475
FIMM100347-001	Gandotinib	0.384322	7863.47	-2.5	100	57.15	1	10	100	1000	10000	105.77	103.95	100.98	99.94	72.32	CellTiter-Glo	DU-4475
[truncated: 3,720 more rows]

## Sheet: CellTox Green
ID.Drug	Name.Drug	DSS	EC50	SLOPE	MAX	MIN	CONC_1	CONC_2	CONC_3	CONC_4	CONC_5	RESULT_NUMERIC_1	RESULT_NUMERIC_2	RESULT_NUMERIC_3	RESULT_NUMERIC_4	RESULT_NUMERIC_5	Readout	SAMPLE_ID
FIMM000060-004	Pilocarpine	0	40000	-0.5	100	74.85	4	40	400	4000	40000	97.45	99.94	98.37	96.05	98.59	CellTox Green	BT-474
FIMM000160-003	Gefitinib	6.06797	2348.4	-2.5	100	15.17	1	10	100	1000	10000	100.56	100.44	100.5	91.02	17.38	CellTox Green	BT-474
FIMM000171-004	Anagrelide	0	10000	-0.5	100	59.61	1	10	100	1000	10000	100.26	94.96	99.41	97.03	101.27	CellTox Green	BT-474
FIMM000172-004	Imatinib	0	10000	-0.5	100	70.14	1	10	100	1000	10000	80.5	101.55	99.78	98.76	96.56	CellTox Green	BT-474
FIMM000173-003	Idarubicin	4.95137	53.54	-2.17	100	65.09	0.1	1	10	100	1000	101.1	91.86	99.23	72.22	65.15	CellTox Green	BT-474
FIMM000176-002	Vatalanib	0	10000	-2.5	100	75	1	10	100	1000	10000	105.7	99.04	99.61	97.21	102.39	CellTox Green	BT-474
FIMM000183-003	Erlotinib	0.506627	6561.7	-1.42	100	75	1	10	100	1000	10000	100.01	102	100.52	98.33	83.87	CellTox Green	BT-474
FIMM000227-002	Dexamethasone	0	10000	-0.5	100	69.73	1	10	100	1000	10000	99.71	98.38	96.43	99.26	94.03	CellTox Green	BT-474
FIMM000239-003	Auranofin	3.41575	646.28	-2.5	100	46.8	0.25	2.5	25	250	2500	103.6	106.94	104.76	95.45	48.55	CellTox Green	BT-474
FIMM000249-004	Tretinoin	0.870375	5409.49	-2.5	100	61.96	1	10	100	1000	10000	97.7	105.74	103.48	99.44	68.7	CellTox Green	BT-474
FIMM000255-003	Simvastatin	0	10000	-0.5	100	74.05	1	10	100	1000	10000	97.72	100.52	97.31	94.22	99.9	CellTox Green	BT-474
FIMM000257-002	Goserelin	0.10455	10000	-2.17	100	32.74	1	10	100	1000	10000	96.31	101.54	101.09	99.85	84.2	CellTox Green	BT-474
FIMM000262-004	Raloxifene	0	10000	-0.72	100	75	1	10	100	1000	10000	99.02	103.43	103.52	96.97	95.4	CellTox Green	BT-474
FIMM000263-003	Camptotechin	0	5000	-2.5	100	71.98	0.5	5	50	500	5000	106.44	102.15	98.11	105.88	98.73	CellTox Green	BT-474
FIMM000264-002	Plicamycin	0	10000	-2.5	100	41.74	1	10	100	1000	10000	101.67	102.25	99.41	100.3	95.99	CellTox Green	BT-474
FIMM000269-004	Rofecoxib	1.58181	8251.18	-2.5	100	0	1	10	100	1000	10000	101.13	103.73	104.49	101.58	38.15	CellTox Green	BT-474
FIMM000274-003	Lapatinib	0	1000	-0.83	100	0	0.1	1	10	100	1000	103.08	101.15	97.79	95.95	76.39	CellTox Green	BT-474
FIMM000287-002	Bortezomib	6.52764	32.78	-1.19	100	59.03	0.1	1	10	100	1000	98.84	99.41	91.97	67.63	59.74	CellTox Green	BT-474
FIMM000290-004	Letrozole	0	10000	-2.5	100	75	1	10	100	1000	10000	98.6	100.55	93.48	100.18	101.98	CellTox Green	BT-474
FIMM000296-002	Bexarotene	0	10000	-0.5	100	66.89	1	10	100	1000	10000	102.82	99.26	96.95	99.07	97.83	CellTox Green	BT-474
FIMM000298-004	Celecoxib	0	10000	-2.5	100	4.56	1	10	100	1000	10000	96.74	101.37	99.48	100.81	92.95	CellTox Green	BT-474
FIMM000303-004	Anastrozole	0	10000	-1.77	100	75	1	10	100	1000	10000	102.07	103.24	101.62	99.78	93	CellTox Green	BT-474
FIMM000304-003	Bicalutamide	0	10000	-2.5	100	75	1	10	100	1000	10000	101.79	103.35	101.53	103.68	103.2	CellTox Green	BT-474
FIMM000321-002	Clofarabine	0	10000	-2.5	100	75	1	10	100	1000	10000	100.18	105.03	104.07	100.38	105.06	CellTox Green	BT-474
FIMM000326-003	Lomustine	0	10000	-0.66	100	75	1	10	100	1000	10000	98.5	101.4	100.75	98.08	95.24	CellTox Green	BT-474
FIMM000337-003	Vincristine	6.13653	4.19	-2.5	100	75	0.1	1	10	100	1000	99.73	102.3	76.69	75.32	78.66	CellTox Green	BT-474
FIMM000344-002	Vinorelbine	10.041	85.94	-2.5	100	60.1	1	10	100	1000	10000	97.06	100.76	76.29	61.2	59.09	CellTox Green	BT-474
FIMM000356-005	Altretamine	0	10000	-2.5	100	75	1	10	100	1000	10000	101.41	103.1	101.82	100.24	101.72	CellTox Green	BT-474
FIMM000360-003	Aminoglutethimide	0	10000	-2.5	100	13.75	1	10	100	1000	10000	100.62	100.31	101.01	101.74	89.98	CellTox Green	BT-474
FIMM000370-003	Vinblastine	8.38539	2.92	-2.5	100	71.38	0.1	1	10	100	1000	99.91	98.24	72.56	67.51	75.32	CellTox Green	BT-474
FIMM000377-005	Chlorambucil	0	10000	-0.5	100	75	1	10	100	1000	10000	99.4	102.38	101.34	98.17	99.84	CellTox Green	BT-474
FIMM000390-004	Thalidomide	0	10000	-2.5	100	75	1	10	100	1000	10000	96.17	101.14	102.48	97.53	103.04	CellTox Green	BT-474
FIMM000396-002	Clomifene	5.13703	3466.38	-2.5	100	0	1	10	100	1000	10000	101.78	102.47	96.83	97.63	5.17	CellTox Green	BT-474
FIMM000397-004	Dacarbazine	0	10000	-2.5	100	34.72	1	10	100	1000	10000	100.3	96.7	101.03	101.71	94.96	CellTox Green	BT-474
FIMM000403-004	Cyclophosphamide	0	40000	-0.5	100	0	4	40	400	4000	40000	101.19	46.11	98.45	100.44	99.07	CellTox Green	BT-474
FIMM000406-003	Cytarabine	0	10000	-2.5	100	75	1	10	100	1000	10000	100.16	104.27	104.49	102.72	100.43	CellTox Green	BT-474
FIMM000428-003	Finasteride	0	10000	-0.5	100	32.01	1	10	100	1000	10000	98.68	102.17	99.05	99.38	100.02	CellTox Green	BT-474
FIMM000439-004	Fluorouracil	0	10000	-2.5	100	75	1	10	100	1000	10000	100.87	98.82	93.05	100.53	104.51	CellTox Green	BT-474
FIMM000446-003	Flutamide	0	10000	-1.19	100	27.69	1	10	100	1000	10000	98.13	100.67	99.75	99.49	92.6	CellTox Green	BT-474
FIMM000463-004	Ifosfamide	0	3005.79	-2.5	100	69.5	1	10	100	1000	10000	96.3	96.49	100.28	98.17	70.94	CellTox Green	BT-474
FIMM000464-003	Imiquimod	0	2500	-2.44	100	27.83	0.25	2.5	25	250	2500	96.7	102.68	102.44	88.23	101.45	CellTox Green	BT-474
FIMM000469-002	Levamisole	0	10000	-2.5	100	0	1	10	100	1000	10000	75.79	100.97	100.36	102.35	100.52	CellTox Green	BT-474
FIMM000482-005	Melphalan	18.0594	346.81	-2.5	100	0	1.25	12.5	125	1250	12500	101.2	95.79	101.95	-13.37	-70.35	CellTox Green	BT-474
FIMM000484-002	Methylprednisolone	0	10000	-0.5	100	73.04	1	10	100	1000	10000	100.79	99.41	98.91	98.61	99.9	CellTox Green	BT-474
FIMM000490-004	Mitoxantrone	0	1000	-2.5	100	42.86	0.1	1	10	100	1000	100.33	100.7	101.21	101.21	95.69	CellTox Green	BT-474
FIMM000491-003	Paclitaxel	12.715	11.49	-1.46	100	44.95	0.1	1	10	100	1000	101.14	101.42	74.61	49.37	43.12	CellTox Green	BT-474
FIMM000519-002	Prednisolone	0	10000	-1.16	100	36.28	1	10	100	1000	10000	101.2	98.77	101.34	99.6	100.6	CellTox Green	BT-474
FIMM000521-004	Procarbazine	0	10000	-2.5	100	75	1	10	100	1000	10000	98.52	103.08	101.52	101.19	103.19	CellTox Green	BT-474
FIMM000523-002	Prednisone	0	10000	-2.5	100	75	1	10	100	1000	10000	101.78	102.21	102.53	102.57	101.27	CellTox Green	BT-474
FIMM000528-005	Mepacrine	0	50000	-2.5	100	75	5	50	500	5000	50000	99.34	103.14	102.57	97.21	103.9	CellTox Green	BT-474
FIMM000556-005	Topotecan	0.158177	10000	-0.92	100	75	1	10	100	1000	10000	100.98	100.38	102.98	96.6	88.39	CellTox Green	BT-474
FIMM000560-004	Temozolomide	0	10000	-0.5	100	74.75	1	10	100	1000	10000	90.94	101.02	97.84	96.48	100.92	CellTox Green	BT-474
FIMM000617-003	Fulvestrant	0	1000	-2.22	100	75	0.1	1	10	100	1000	99.65	92.39	99.8	101.75	101.6	CellTox Green	BT-474
FIMM000618-004	Megestrol acetate	0	10000	-0.5	100	74.61	1	10	100	1000	10000	97.93	97.54	101.18	97.6	99.17	CellTox Green	BT-474
FIMM000620-004	Tamoxifen	4.11947	4277.63	-2.5	100	0	1	10	100	1000	10000	99.81	104.52	100.22	101.13	9.58	CellTox Green	BT-474
FIMM000640-003	Nitrogen mustard	0	100000	-0.5	100	75	10	100	1000	10000	100000	102.39	101.22	100.64	91.35	90.44	CellTox Green	BT-474
FIMM000649-004	Methotrexate	0	50000	-2.5	100	16.62	5	50	500	5000	50000	101.55	101.15	101.55	102.25	93.77	CellTox Green	BT-474
FIMM000773-002	Nilutamide	0	10000	-2.5	100	29.13	1	10	100	1000	10000	102.4	99.96	100.56	102.22	98.75	CellTox Green	BT-474
FIMM000822-003	Mitotane	0	10000	-2.5	100	0.08	1	10	100	1000	10000	98.45	100.74	100.28	100.27	98.04	CellTox Green	BT-474
FIMM000833-003	Allopurinol	0	10000	-2.5	100	75	1	10	100	1000	10000	101.76	98.7	98.12	100.18	103.55	CellTox Green	BT-474
FIMM000862-003	Busulfan	0	100000	-2.5	100	18.42	10	100	1000	10000	100000	101.66	76.53	100.07	101	99.96	CellTox Green	BT-474
FIMM000914-002	Deferoxamine	0	10000	-0.57	100	0	1	10	100	1000	10000	97.3	101.95	94.49	96.78	82.7	CellTox Green	BT-474
FIMM000983-003	Hydroxyurea	0	100000	-2.5	100	73.92	10	100	1000	10000	100000	99.96	102.28	100.98	100.14	97.42	CellTox Green	BT-474
FIMM001000-003	Mercaptopurine	0	10000	-0.5	100	74.87	1	10	100	1000	10000	100.05	101.64	91.16	94.6	100.92	CellTox Green	BT-474
FIMM001062-003	Thioguanine	0	10000	-2.5	100	75	1	10	100	1000	10000	100.4	104.09	101.98	96.41	103.02	CellTox Green	BT-474
FIMM001171-003	Carmustine	0	10000	-0.5	100	74.97	1	10	100	1000	10000	98.48	83.75	99.07	97.33	98.83	CellTox Green	BT-474
FIMM001217-003	Thio-TEPA	0	50000	-2.06	100	75	5	50	500	5000	50000	100.82	100.21	94.33	100.14	100.89	CellTox Green	BT-474
FIMM001220-003	Pipobroman	0	10000	-2.34	100	75	1	10	100	1000	10000	99.31	101.16	87.53	99.96	100.43	CellTox Green	BT-474
FIMM001244-002	Tacrolimus	0	10000	-2.5	100	75	1	10	100	1000	10000	98.09	101.69	99.96	99.53	101.13	CellTox Green	BT-474
FIMM001823-002	AT 101	0	100000	-2.5	100	19.65	10	100	1000	10000	100000	101.28	103.21	98.19	102.41	95.85	CellTox Green	BT-474
FIMM002337-002	BI 2536	0	1000	-2.5	100	71.25	0.1	1	10	100	1000	103.36	100.56	78.12	100.49	97.45	CellTox Green	BT-474
FIMM003569-002	Pravastatin	0	10000	-0.5	100	74.93	1	10	100	1000	10000	98.46	90.76	99.2	99.31	99.43	CellTox Green	BT-474
FIMM003593-003	Exemestane	0	10000	-2.5	100	64.81	1	10	100	1000	10000	101.51	105.11	104.36	97.15	104.62	CellTox Green	BT-474
FIMM003684-002	Irinotecan	0	10000	-2.5	100	75	1	10	100	1000	10000	103.91	59.61	92.39	102.52	102.27	CellTox Green	BT-474
FIMM003705-001	Palbociclib	0	10000	-0.5	100	72.44	1	10	100	1000	10000	97.74	94.83	99.62	95.16	96.02	CellTox Green	BT-474
FIMM003706-001	AT9283	0	1000	-2.5	100	8.51	0.1	1	10	100	1000	104.25	101.42	101.83	102.89	89.07	CellTox Green	BT-474
FIMM003707-001	Navitoclax	2.28212	1535.54	-1.49	100	68.49	1	10	100	1000	10000	91.4	101.1	99.42	89.11	70.31	CellTox Green	BT-474
FIMM003708-001	Selumetinib	0	10000	-0.5	100	74.99	1	10	100	1000	10000	98.73	92.88	96.48	96.89	99.38	CellTox Green	BT-474
FIMM003709-001	Veliparib	0	10000	-2.5	100	0	1	10	100	1000	10000	101.18	92.57	101.27	102.62	96.55	CellTox Green	BT-474
FIMM003710-001	Afatinib	3.66225	441.89	-0.72	100	26.05	0.1	1	10	100	1000	102.41	47.09	95.18	81.29	52.39	CellTox Green	BT-474
FIMM003711-001	Dovitinib	0	10000	-0.5	100	73.99	1	10	100	1000	10000	101.68	100.51	96.5	97.72	99.92	CellTox Green	BT-474
FIMM003712-001	Obatoclax	0	10000	-0.5	100	70	1	10	100	1000	10000	87.17	77.23	62.97	97.33	94.86	CellTox Green	BT-474
FIMM003713-001	Crizotinib	0	1000	-2.5	100	72.56	0.1	1	10	100	1000	102.4	102.72	100.46	103.78	98.93	CellTox Green	BT-474
FIMM003714-001	Danusertib	0	10000	-2.5	100	16.6	1	10	100	1000	10000	98.87	96.56	98.99	101.59	91.58	CellTox Green	BT-474
FIMM003715-001	Foretinib	0	1000	-2.5	100	57.93	0.1	1	10	100	1000	101.23	99.76	86.51	100.3	97.1	CellTox Green	BT-474
FIMM003716-001	Abiraterone	0	5000	-2.5	100	0	0.5	5	50	500	5000	104.36	100.63	100.02	102.53	99.74	CellTox Green	BT-474
FIMM003717-001	Tanespimycin	7.8352	695.64	-0.5	100	50	1	10	100	1000	10000	98.77	99.6	76.57	76.91	62.58	CellTox Green	BT-474
FIMM003718-001	Alvespimycin	4.57565	77.34	-0.94	100	57.81	0.1	1	10	100	1000	103.23	100.95	93.88	76.58	61.27	CellTox Green	BT-474
FIMM003719-001	SNS-032	0	10000	-0.5	100	70	1	10	100	1000	10000	100.84	94.07	86.4	90	93	CellTox Green	BT-474
FIMM003720-001	ABT-751	0	10000	-0.5	100	29.14	1	10	100	1000	10000	99.45	97.43	92.86	86.14	67.43	CellTox Green	BT-474
FIMM003721-001	Serdemetan	0	10000	-2.14	100	0	1	10	100	1000	10000	99.42	98.8	99.98	99.45	56.68	CellTox Green	BT-474
FIMM003722-001	BIIB021	4.78692	1793.28	-0.91	100	38.75	1	10	100	1000	10000	94.89	100.97	95.67	77.31	49.41	CellTox Green	BT-474
FIMM003723-001	CUDC-101	6.29028	2716.18	-1.62	100	0	1	10	100	1000	10000	103.65	97.61	96.95	83.69	10.61	CellTox Green	BT-474
FIMM003724-001	Decitabine	0	10000	-0.5	100	56.44	1	10	100	1000	10000	103.06	101.62	94.34	98.56	93.95	CellTox Green	BT-474
FIMM003725-001	Alvocidib	0.210598	10000	-0.5	100	70	1	10	100	1000	10000	103.68	101.91	98.38	90.2	88.85	CellTox Green	BT-474
FIMM003727-001	Amonafide	0	10000	-0.5	100	36.69	1	10	100	1000	10000	101.13	99.49	98.54	99.33	97.77	CellTox Green	BT-474
FIMM003728-001	Tipifarnib	0	10000	-2.5	100	0.11	1	10	100	1000	10000	102.14	103.03	98.16	100.42	75.48	CellTox Green	BT-474
FIMM003729-001	Pimasertib	2.09784	2839.06	-0.5	100	70	1	10	100	1000	10000	103.21	100.17	98	78.8	88.29	CellTox Green	BT-474
FIMM003730-001	Ponatinib	0	1000	-0.78	100	75	0.1	1	10	100	1000	99.5	101.17	100.35	97.9	92.29	CellTox Green	BT-474
FIMM003732-001	Perifosine	0	2500	-2.5	100	72.92	0.25	2.5	25	250	2500	94.57	103.1	102.03	100.04	95.6	CellTox Green	BT-474
FIMM003733-001	Motesanib	0	10000	-0.5	100	75	1	10	100	1000	10000	99.29	100.17	99.04	98	98.24	CellTox Green	BT-474
FIMM003734-001	Cediranib	0	1000	-2.5	100	0	0.1	1	10	100	1000	101.92	100.72	96.35	103.54	95.69	CellTox Green	BT-474
FIMM003735-001	PF-04691502	11.5284	982.93	-1.74	100	0	1	10	100	1000	10000	91.25	100.38	94.38	49.81	-9.27	CellTox Green	BT-474
FIMM003736-001	Rucaparib	0	10000	-0.5	100	74.58	1	10	100	1000	10000	97.88	98.01	95.49	95.83	96.9	CellTox Green	BT-474
FIMM003737-001	Tarenflurbil	0.00753614	10000	-0.5	100	66.35	1	10	100	1000	10000	97.54	99.42	93.16	97.07	88.44	CellTox Green	BT-474
FIMM003738-001	Tivozanib	0	10000	-2.5	100	6.12	1	10	100	1000	10000	101.97	98.95	95.96	100.9	85.17	CellTox Green	BT-474
FIMM003739-001	MK1775	6.61751	927.54	-1.02	100	39.93	1	10	100	1000	10000	74.3	95.46	95.36	68.63	44.82	CellTox Green	BT-474
FIMM003740-001	PF-00477736	0	10000	-0.5	100	74.02	1	10	100	1000	10000	84.24	96.08	97.72	92.28	97.08	CellTox Green	BT-474
FIMM003741-001	AZD7762	0	1000	-2.5	100	0	0.1	1	10	100	1000	95.57	95.94	100.77	101.5	91.94	CellTox Green	BT-474
FIMM003742-001	AZD1152-HQPA	0	1000	-2.5	100	75	0.1	1	10	100	1000	106.08	101.52	66.6	104.17	101.6	CellTox Green	BT-474
FIMM003743-001	AZD8055	2.98555	9150.08	-0.8	100	0	1	10	100	1000	10000	95.84	98.05	96.53	86.13	48.04	CellTox Green	BT-474
FIMM003744-001	Belinostat	8.00616	1596.26	-1.03	100	9.28	1	10	100	1000	10000	98.36	92.19	96.72	65.19	21.16	CellTox Green	BT-474
FIMM003745-001	Bimatoprost	0	5500	-1.68	100	0	0.55	5.5	55	550	5500	97.49	98.97	98.68	98.51	56.97	CellTox Green	BT-474
FIMM003746-001	Doramapimod	0	10000	-0.5	100	74.99	1	10	100	1000	10000	98.65	95.35	94.53	97.63	97.46	CellTox Green	BT-474
FIMM003747-002	Bryostatin 1	0	100	-2.5	100	13.32	0.01	0.1	1	10	100	107.21	103.76	86.8	105.75	93.08	CellTox Green	BT-474
FIMM003748-001	Tacedinaline	0	1000	-0.5	100	50.49	0.1	1	10	100	1000	98.85	83.27	96.59	99.14	97.66	CellTox Green	BT-474
FIMM003749-001	BMS-754807	0	10000	-0.5	100	43.51	1	10	100	1000	10000	100.85	98.7	95.31	97.68	95.3	CellTox Green	BT-474
FIMM003750-001	GS-1101	0	10000	-0.5	100	70	1	10	100	1000	10000	92.02	96.51	93.04	98.71	97.92	CellTox Green	BT-474
FIMM003751-001	Trametinib	0	250	-2.23	100	75	0.025	0.25	2.5	25	250	103.41	91.66	100.19	102.15	101.17	CellTox Green	BT-474
FIMM003752-001	Erismodegib	0	10000	-2.5	100	23.52	1	10	100	1000	10000	103.96	99.72	97.1	103.18	92.99	CellTox Green	BT-474
FIMM003753-001	OSI-027	0	10000	-2.5	100	35.62	1	10	100	1000	10000	100.61	100.44	99.41	100.22	94.16	CellTox Green	BT-474
FIMM003754-001	Refametinib	0	10000	-0.5	100	74.04	1	10	100	1000	10000	91	98.81	97.36	99.73	99.61	CellTox Green	BT-474
FIMM003755-001	Everolimus	0	100	-0.5	100	74.82	0.01	0.1	1	10	100	99.28	102.21	96.71	99.76	100.25	CellTox Green	BT-474
FIMM003756-001	Ruxolitinib	0	10000	-0.5	100	70	1	10	100	1000	10000	96.46	87.22	97.1	100.01	98.63	CellTox Green	BT-474
FIMM003757-001	Fasudil	0	50000	-0.5	100	74.93	5	50	500	5000	50000	99.58	98.87	98.29	97.07	99.26	CellTox Green	BT-474
FIMM003758-001	Indibulin	1.3102	2735.85	-0.89	100	75	1	10	100	1000	10000	105.9	97.24	100.58	92.09	81.38	CellTox Green	BT-474
FIMM003759-001	Iniparib	0	10000	-0.5	100	73.49	1	10	100	1000	10000	97	96.99	95.74	94.64	89.9	CellTox Green	BT-474
FIMM003760-001	MK-2206	0	1000	-2.5	100	23.35	0.1	1	10	100	1000	101.75	99.08	99.02	102.58	99.18	CellTox Green	BT-474
FIMM003761-001	Alisertib	2.02608	8366.31	-1.42	100	0	1	10	100	1000	10000	96.9	97.58	91.65	96.04	43.63	CellTox Green	BT-474
FIMM003762-001	Nelarabine	0	10000	-0.5	100	74.98	1	10	100	1000	10000	97.88	100.14	75.71	96.37	96.04	CellTox Green	BT-474
FIMM003763-001	Nilotinib	0	10000	-0.5	100	75	1	10	100	1000	10000	102.26	100.82	102.41	88.8	100.08	CellTox Green	BT-474
FIMM003764-001	NVP-AUY922	3.93272	219.26	-0.79	100	42.69	0.1	1	10	100	1000	100.43	99.12	95.4	79.98	55.94	CellTox Green	BT-474
FIMM003765-001	2-methoxyestradiol	3.9896	370.4	-1.11	100	70.25	1	10	100	1000	10000	100.26	101.28	93.96	77.83	70.88	CellTox Green	BT-474
FIMM003766-002	Plerixafor	0	10000	-0.5	100	70	1	10	100	1000	10000	89.98	25.11	85.52	95.24	99.72	CellTox Green	BT-474
FIMM003767-001	Vemurafenib	0	10000	-0.5	100	69.7	1	10	100	1000	10000	92.67	97.62	98.32	97.95	95.43	CellTox Green	BT-474
FIMM003769-001	Vandetanib	0	1000	-0.5	100	74.95	0.1	1	10	100	1000	96.96	95.3	95.4	97.95	96.66	CellTox Green	BT-474
FIMM003771-001	YM155	33.5836	17.86	-2.5	100	0	1	10	100	1000	10000	100.18	83.47	-29.14	-1.55	-14.98	CellTox Green	BT-474
FIMM003772-001	Linsitinib	0	10000	-0.5	100	46.26	1	10	100	1000	10000	94.95	100.82	99.32	91.05	95.62	CellTox Green	BT-474
FIMM003773-001	EMD1214063	0	1000	-0.5	100	73.32	0.1	1	10	100	1000	102.25	98.63	94.09	97.87	98.37	CellTox Green	BT-474
FIMM003774-001	Lestaurtinib	0.70625	818.74	-0.85	100	57.95	0.1	1	10	100	1000	100.02	99.15	99.26	93.98	77.19	CellTox Green	BT-474
FIMM003775-001	Dasatinib	0	1000	-2.5	100	75	0.1	1	10	100	1000	98.24	103.12	102.1	94.4	102.77	CellTox Green	BT-474
FIMM003776-001	Tofacitinib	0	5000	-2.5	100	75	0.5	5	50	500	5000	105.68	102.24	103.04	104.25	101.79	CellTox Green	BT-474
FIMM003777-001	Fingolimod	5.22659	3455.18	-2.5	100	0	1	10	100	1000	10000	103.12	100.76	101.33	103.36	0.12	CellTox Green	BT-474
FIMM003778-001	Axitinib	0	10000	-2.5	100	74.53	1	10	100	1000	10000	102.76	104.75	102.09	103.19	99.36	CellTox Green	BT-474
FIMM003779-001	Saracatinib	1.9637	8130.63	-1.57	100	0	1	10	100	1000	10000	97.41	99.92	99.45	96.44	41.95	CellTox Green	BT-474
FIMM003780-002	Bosutinib	5.18328	2828.86	-2.5	100	15.9	1	10	100	1000	10000	97.86	104.01	101.37	94.18	19.33	CellTox Green	BT-474
FIMM003781-001	Canertinib	3.64866	9802.82	-0.5	100	13.29	1	10	100	1000	10000	105.88	96.81	84.37	83.24	55.4	CellTox Green	BT-474
FIMM003782-001	Lenalidomide	0	10000	-2.5	100	75	1	10	100	1000	10000	103.04	97.67	101.32	99.84	101.89	CellTox Green	BT-474
FIMM003783-001	Panobinostat	14.6412	27.76	-0.86	100	16.14	0.1	1	10	100	1000	100.58	94.38	75.78	36.82	19.93	CellTox Green	BT-474
FIMM003784-001	Pazopanib	0	10000	-1.62	100	70	1	10	100	1000	10000	92.62	92.23	96.18	104.11	99.52	CellTox Green	BT-474
FIMM003785-001	Tandutinib	0	1000	-0.5	100	74.94	0.1	1	10	100	1000	100.91	96.73	84.79	96.26	100.02	CellTox Green	BT-474
FIMM003786-001	Temsirolimus	0	100	-0.5	100	52.61	0.01	0.1	1	10	100	102.06	99.44	89.58	102.87	91.15	CellTox Green	BT-474
FIMM003787-001	Vorinostat	2.67793	6409.61	-1.62	100	0	1	10	100	1000	10000	91.71	100.31	71.5	96.81	32.59	CellTox Green	BT-474
FIMM003788-001	Entinostat	0	6633.46	-2.5	100	38.79	1	10	100	1000	10000	99.99	97.61	100.37	99.75	54.92	CellTox Green	BT-474
FIMM003789-001	Enzastaurin	0	10000	-2.5	100	0	1	10	100	1000	10000	95.89	101.62	100.8	105.14	95.54	CellTox Green	BT-474
FIMM003790-001	Olaparib	0	10000	-0.5	100	74.74	1	10	100	1000	10000	95.04	100.4	96.48	92.87	96.37	CellTox Green	BT-474
FIMM003791-001	Masitinib	0	9270.32	-2.5	100	14.69	1	10	100	1000	10000	103.59	102.38	95.33	101.93	53.29	CellTox Green	BT-474
FIMM003792-001	Pictilisib	1.54375	9304.21	-1.63	100	0	1	10	100	1000	10000	101.51	101.65	98.83	97.47	47.06	CellTox Green	BT-474
FIMM003793-001	Vismodegib	0	10000	-2.5	100	70	1	10	100	1000	10000	84.46	99.75	92.55	100	101.7	CellTox Green	BT-474
FIMM003794-001	Sorafenib	0	1000	-0.5	100	74.82	0.1	1	10	100	1000	98.55	100.11	99.34	96.78	100.44	CellTox Green	BT-474
FIMM003795-001	Seliciclib	0	10000	-0.5	100	75	1	10	100	1000	10000	103.76	94.31	97.07	101.26	100.01	CellTox Green	BT-474
FIMM003796-001	Patupilone	8.09022	35.11	-1.83	100	52.44	0.1	1	10	100	1000	102.49	97.63	95.74	58.52	52.57	CellTox Green	BT-474
FIMM003797-001	Docetaxel	11.8278	5.12	-2.17	100	57.76	0.1	1	10	100	1000	99.4	98.77	65.8	57.15	58.43	CellTox Green	BT-474
FIMM023794-002	Pentostatin	0	10000	-2.5	100	75	1	10	100	1000	10000	96.92	101.9	101.24	98.87	102.65	CellTox Green	BT-474
FIMM023795-004	Sirolimus	0	100	-2.5	100	75	0.01	0.1	1	10	100	100.17	103.45	102.12	94.82	102.63	CellTox Green	BT-474
FIMM023796-003	Estramustine	0	10000	-0.5	100	75	1	10	100	1000	10000	97.46	98.32	95.76	88.98	98.98	CellTox Green	BT-474
FIMM023797-003	Floxuridine	0	10000	-2.5	100	75	1	10	100	1000	10000	102	102.37	101.55	102.47	104.35	CellTox Green	BT-474
FIMM023798-002	Gemcitabine	0	1000	-2.5	100	75	0.1	1	10	100	1000	99.86	99	97.1	98.13	103.72	CellTox Green	BT-474
FIMM023799-002	Teniposide	0	10000	-1.87	100	0	1	10	100	1000	10000	99.91	104.12	99.71	99.08	59.43	CellTox Green	BT-474
FIMM023800-002	Dactinomycin	2.02197	353.62	-0.5	100	70	0.1	1	10	100	1000	97.96	100.58	101.56	76.66	89.64	CellTox Green	BT-474
FIMM023801-003	Streptozocin	0	10000	-2.5	100	75	1	10	100	1000	10000	100.67	106.09	102.73	97.17	104.76	CellTox Green	BT-474
FIMM023804-002	Cladribine	0	1000	-2.5	100	75	0.1	1	10	100	1000	99.81	101.77	100.31	99.7	102.39	CellTox Green	BT-474
FIMM023805-002	Mitomycin C	0	10000	-0.5	100	74.95	1	10	100	1000	10000	92.73	96.26	100.23	94.94	100.75	CellTox Green	BT-474
FIMM023806-002	Carboplatin	0	10000	-2.47	100	75	1	10	100	1000	10000	97.7	104.9	102.54	97.73	105.56	CellTox Green	BT-474
FIMM023807-004	Cisplatin	0	1000	-1.95	100	75	0.1	1	10	100	1000	98.25	104.95	104.36	99.17	102.86	CellTox Green	BT-474
FIMM023808-003	Pemetrexed	0	10000	-1.62	100	0	1	10	100	1000	10000	95.54	100.63	96.22	99.48	77.31	CellTox Green	BT-474
FIMM023809-002	Oxaliplatin	0	10000	-0.5	100	69.17	1	10	100	1000	10000	98.14	96.77	93.03	95.92	96.58	CellTox Green	BT-474
FIMM023810-002	Uracil mustard	0	10000	-2.5	100	75	1	10	100	1000	10000	101.18	104.97	103.91	100.51	106.74	CellTox Green	BT-474
FIMM023811-004	Daunorubicin	0	1000	-2.5	100	71.63	0.1	1	10	100	1000	99.96	102.59	102.3	99.48	101.26	CellTox Green	BT-474
FIMM023814-002	Etoposide	0	10000	-2.5	100	73.75	1	10	100	1000	10000	101.4	102.22	101.47	100.76	97.32	CellTox Green	BT-474
FIMM023816-003	Arsenic(III) oxide	0	2500	-2.5	100	34.6	0.25	2.5	25	250	2500	90.49	104.82	103.14	99.85	102.21	CellTox Green	BT-474
FIMM023818-005	Doxorubicin	0	1000	-2.5	100	58.4	0.1	1	10	100	1000	103.7	83.47	97.97	104.86	105.1	CellTox Green	BT-474
FIMM023819-002	Valrubicin	0	5000	-2.5	100	75	0.5	5	50	500	5000	99.35	105.48	102.76	105.56	112.01	CellTox Green	BT-474
FIMM023820-002	Sunitinib	0	1000	-2.5	100	0	0.1	1	10	100	1000	103.19	100.62	100.05	102.71	94.96	CellTox Green	BT-474
FIMM023821-002	Ixabepilone	0	1000	-2.5	100	2.12	0.1	1	10	100	1000	97.53	91.94	98.69	100.49	58.07	CellTox Green	BT-474
FIMM023825-003	Azacitidine	1.95288	644.56	-0.5	100	71.94	1	10	100	1000	10000	98.67	84.3	100.77	80.36	80.05	CellTox Green	BT-474
FIMM023828-002	Fludarabine	0	10000	-2.5	100	30.33	1	10	100	1000	10000	100.44	100.79	99.56	101.53	97.45	CellTox Green	BT-474
FIMM023831-002	Bleomycin	0	10000	-0.5	100	48.02	1	10	100	1000	10000	99.08	97.03	98.07	98.19	93.22	CellTox Green	BT-474
FIMM023832-001	Dactolisib	0	1000	-2.21	100	36.94	0.1	1	10	100	1000	98.53	102.78	101.16	104.26	101.26	CellTox Green	BT-474
FIMM023833-001	Quizartinib	0	1000	-2.5	100	75	0.1	1	10	100	1000	103.7	101.11	97.62	99.95	100.81	CellTox Green	BT-474
FIMM100345-001	Prima-1 Met	0	10000	-2.5	100	75	1	10	100	1000	10000	103.4	101.63	100.58	103.55	100.54	CellTox Green	BT-474
FIMM100346-001	Carfilzomib	8.29924	60.23	-0.62	100	35.74	0.1	1	10	100	1000	102.86	89.66	87.4	61.43	45.67	CellTox Green	BT-474
FIMM100347-001	Gandotinib	0	10000	-2.5	100	17.53	1	10	100	1000	10000	103.73	100.03	100.32	104.09	80.88	CellTox Green	BT-474
FIMM100352-001	AZ 3146	0	10000	-2.5	100	11.1	1	10	100	1000	10000	96.49	100.35	98.3	101.17	70.24	CellTox Green	BT-474
FIMM100354-001	S-trityl-L-cysteine	0	40000	-2.5	100	75	4	40	400	4000	40000	98.47	101.32	94.55	100.98	103.18	CellTox Green	BT-474
FIMM100355-001	Sotrastaurin	0	10000	-0.64	100	75	1	10	100	1000	10000	98.82	100.46	101.56	98.8	98.43	CellTox Green	BT-474
FIMM100357-001	Geldanamycin	2.53881	6834.1	-1.52	100	0	1	10	100	1000	10000	99.65	72.06	99.96	95.01	35.87	CellTox Green	BT-474
FIMM100358-001	Bendamustine	0	10000	-2.5	100	16.51	1	10	100	1000	10000	101.63	93.75	102.2	103.15	100.87	CellTox Green	BT-474
FIMM100361-001	Cyclopamine	0	10000	-2.5	100	74.36	1	10	100	1000	10000	101.1	100.4	101.19	101.36	97.97	CellTox Green	BT-474
FIMM100362-001	Midostaurin	0.972962	3237.33	-0.5	100	70	1	10	100	1000	10000	97.3	90.06	96.39	83.72	87.91	CellTox Green	BT-474
FIMM100364-001	Regorafenib	0	10000	-2.5	100	0.65	1	10	100	1000	10000	101.86	102.35	98.94	100.61	82	CellTox Green	BT-474
FIMM100365-001	XAV-939	0	10000	-2.5	100	71.04	1	10	100	1000	10000	99.09	102.45	100.87	100.56	102.54	CellTox Green	BT-474
FIMM100366-002	UCN-01	7.58811	2465.86	-0.69	100	0	1	10	100	1000	10000	103.11	101.61	80.82	70.89	24.47	CellTox Green	BT-474
FIMM100367-001	Ruboxistaurin	17.1688	370.21	-2.5	100	0	1	10	100	1000	10000	97.92	101.75	98.88	4.7	-10.62	CellTox Green	BT-474
FIMM100368-001	Capecitabine	0	10000	-0.5	100	74.55	1	10	100	1000	10000	100.87	100.3	91.44	99.1	97.19	CellTox Green	BT-474
FIMM100371-002	Chloroquine	14.7201	4948.53	-1.03	100	0	10	100	1000	10000	100000	96.31	105	79.82	35.39	-2.97	CellTox Green	BT-474
FIMM100372-002	Valproic acid	0	1000000	-2.5	100	75	100	1000	10000	100000	1000000	96.89	105.1	85.02	98.08	104.92	CellTox Green	BT-474
FIMM100373-001	Tivantinib	0	1000	-0.51	100	0	0.1	1	10	100	1000	96.34	91.07	97.84	94.2	75.97	CellTox Green	BT-474
FIMM100374-001	MK-4827	0	10000	-2.5	100	34.99	1	10	100	1000	10000	101.67	95.78	88.2	100.81	97.46	CellTox Green	BT-474
FIMM100375-001	Volasertib	0	1000	-0.5	100	75	0.1	1	10	100	1000	96.91	93.73	71.15	94.46	94.68	CellTox Green	BT-474
FIMM100376-001	Toremifene	2.47237	6164.05	-2.5	100	0	1	10	100	1000	10000	93.61	102.92	100.62	100.09	22.9	CellTox Green	BT-474
FIMM100377-001	Lasofoxifene	0	1000	-2.5	100	75	0.1	1	10	100	1000	104.12	104.97	101.9	102.77	99.83	CellTox Green	BT-474
FIMM100378-002	Galiellalactone	0	50000	-2.5	100	26.43	5	50	500	5000	50000	101.62	103.01	99.67	100.28	101.7	CellTox Green	BT-474
FIMM100379-001	Omacetaxine	0.916083	5885.23	-0.93	100	60.06	1	10	100	1000	10000	100.57	103.1	98.29	93.68	75.18	CellTox Green	BT-474
FIMM100380-001	RAF265	0	1000	-0.5	100	48.65	0.1	1	10	100	1000	104.52	97.71	96.25	100.22	98.06	CellTox Green	BT-474
FIMM100381-001	Nutlin-3	0	10000	-2.5	100	8.86	1	10	100	1000	10000	100.83	97.34	71.6	100.25	97.62	CellTox Green	BT-474
FIMM100382-002	Neratinib	4.08532	23.33	-1.38	100	75	0.1	1	10	100	1000	64.63	104.84	93.4	78.83	77.09	CellTox Green	BT-474
FIMM100383-001	Mocetinostat	2.44426	6828.63	-1.65	100	0	1	10	100	1000	10000	98.4	81.94	99.09	96.03	34.76	CellTox Green	BT-474
FIMM100384-001	Rabusertib	0	1000	-2.5	100	75	0.1	1	10	100	1000	99.88	104.47	102.31	102	102.87	CellTox Green	BT-474
FIMM100385-001	Galunisertib	0	1000	-2.48	100	75	0.1	1	10	100	1000	101.48	104.22	103.15	101.8	103.03	CellTox Green	BT-474
FIMM100386-001	Linifanib	0	1000	-2.5	100	75	0.1	1	10	100	1000	102.11	103.16	99.68	101.19	100.66	CellTox Green	BT-474
FIMM100387-001	Brivanib	0	1000	-2.5	100	73.46	0.1	1	10	100	1000	102.02	104.55	99.77	100.35	97.88	CellTox Green	BT-474
FIMM100388-001	Buparlisib	3.40238	5174.05	-1.75	100	0	1	10	100	1000	10000	100.09	99.59	98.95	94.7	23.99	CellTox Green	BT-474
FIMM100389-001	Nintedanib	6.7378	2535.91	-2.5	100	0	1	10	100	1000	10000	98.22	102.63	101.86	97.89	-15.66	CellTox Green	BT-474
FIMM100390-001	GDC-0980	4.56691	1386.59	-2.5	100	53.13	1	10	100	1000	10000	102.23	96.88	101.15	85.63	53.47	CellTox Green	BT-474
FIMM100391-001	AZD4547	0	1000	-0.5	100	75	0.1	1	10	100	1000	97.22	99.64	95.92	96.55	99.93	CellTox Green	BT-474
FIMM100392-001	VER 155008	0	10000	-2.5	100	74.78	1	10	100	1000	10000	100.18	101.64	100.31	100.05	98.83	CellTox Green	BT-474
FIMM100393-001	Daporinad	0	1000	-0.5	100	74.96	0.1	1	10	100	1000	100.22	98.96	95.57	98.63	97.45	CellTox Green	BT-474
FIMM100395-001	Cabozantinib	0	1000	-0.5	100	73.19	0.1	1	10	100	1000	100.3	95.6	95.6	100.41	98.42	CellTox Green	BT-474
FIMM100396-001	AZD1480	0	1000	-0.5	100	63.92	0.1	1	10	100	1000	76.75	98.85	98.23	71.63	95.27	CellTox Green	BT-474
FIMM100397-001	Ridaforolimus	0	100	-1.64	100	75	0.01	0.1	1	10	100	100.66	102.4	100.79	99.1	100.33	CellTox Green	BT-474
FIMM100398-001	Sonolisib	0	10000	-0.5	100	73.93	1	10	100	1000	10000	98.7	105.4	96.46	95.14	99.83	CellTox Green	BT-474
FIMM100399-001	Quisinostat	10.9721	36.01	-1.64	100	35.43	0.1	1	10	100	1000	54.75	101.34	93	45.57	35.71	CellTox Green	BT-474
FIMM100402-001	Tosedostat	2.80789	1556.04	-2.5	100	66.63	1	10	100	1000	10000	100.56	103.02	101.52	91.69	66.94	CellTox Green	BT-474
FIMM100403-001	PF-04708671	0	10000	-2.5	100	41.49	1	10	100	1000	10000	101.18	101.34	97.92	102.27	92.99	CellTox Green	BT-474
FIMM100407-001	MEK-162	0	1000	-1.05	100	75	0.1	1	10	100	1000	100.33	94.99	90.82	101.31	101.01	CellTox Green	BT-474
FIMM100408-001	Tamatinib	0	10000	-2.5	100	75	1	10	100	1000	10000	99.42	100.35	101.12	99.72	102.67	CellTox Green	BT-474
FIMM100409-001	KX2-391	3.97437	306.52	-0.5	100	70	1	10	100	1000	10000	99.14	96.53	85.11	80.84	79.89	CellTox Green	BT-474
FIMM100410-001	PF-3845	0	10000	-2.5	100	39.49	1	10	100	1000	10000	103.67	102.6	103.7	101.96	76.72	CellTox Green	BT-474
FIMM100411-001	MK-0752	0	1000	-2.5	100	75	0.1	1	10	100	1000	102.45	102.74	103.53	102.49	104.33	CellTox Green	BT-474
FIMM100412-001	TAK-733	0	1000	-2.5	100	75	0.1	1	10	100	1000	97.1	103.66	103.02	102.74	102.39	CellTox Green	BT-474
FIMM100413-001	SB 743921	0	100	-0.5	100	74.84	0.01	0.1	1	10	100	99.06	100.54	100.55	89.75	101.79	CellTox Green	BT-474
FIMM100414-001	GSK2126458	6.8274	133.95	-0.96	100	27.68	0.1	1	10	100	1000	101.97	103.08	93.43	69.08	36.77	CellTox Green	BT-474
FIMM100415-001	Ibrutinib	2.24878	252.51	-0.5	100	70	0.1	1	10	100	1000	101.95	101.63	96.35	83.06	83.83	CellTox Green	BT-474
FIMM100416-001	TAK-901	0	1000	-2.5	100	17.57	0.1	1	10	100	1000	102.44	92.76	100.29	101.11	91.53	CellTox Green	BT-474
FIMM100417-002	Fostamatinib	0	2500	-1.09	100	0.23	0.25	2.5	25	250	2500	99.21	103.74	98.71	97.81	77.65	CellTox Green	BT-474
FIMM100418-001	(+)JQ1	0	10000	-0.5	100	74.99	1	10	100	1000	10000	98.71	102.57	79.01	94.38	92.84	CellTox Green	BT-474
FIMM100419-001	(-)JQ1	0	10000	-2.5	100	31.56	1	10	100	1000	10000	98.87	101.91	99.88	102.22	98.74	CellTox Green	BT-474
FIMM109440-001	NVP-BGJ398	0	1000	-2.5	100	75	0.1	1	10	100	1000	97.68	99.09	98.75	98.13	101.66	CellTox Green	BT-474
FIMM109441-001	Momelotinib	0	10000	-0.91	100	75	1	10	100	1000	10000	93.84	100.13	100.14	100.57	100.65	CellTox Green	BT-474
FIMM109442-001	INK128	0	1000	-0.5	100	75	0.1	1	10	100	1000	97.86	102.22	76.11	96.54	93.82	CellTox Green	BT-474
FIMM109443-001	PIK-75	20.2812	160.95	-2.5	100	6.72	1	10	100	1000	10000	99.08	100.09	78.29	6.93	7.46	CellTox Green	BT-474
FIMM109444-001	TGX-221	0	10000	-0.5	100	51.82	1	10	100	1000	10000	100.98	99.75	89.33	95.71	92.8	CellTox Green	BT-474
FIMM109445-001	Tubacin	1.76994	1883.4	-2.5	100	73.34	1	10	100	1000	10000	97.48	103	101.73	95.45	73.74	CellTox Green	BT-474
FIMM109446-001	Tubastatin A	0.15646	10000	-1.51	100	70	1	10	100	1000	10000	93.25	103.22	100.67	99.24	86.89	CellTox Green	BT-474
FIMM109447-001	Atorvastatin	0	10000	-1.98	100	75	1	10	100	1000	10000	100.15	104.51	103.38	99.9	103.57	CellTox Green	BT-474
FIMM109448-001	Varespladib	0	10000	-1.83	100	66.22	1	10	100	1000	10000	99.37	103.39	103.99	99.87	99.58	CellTox Green	BT-474
FIMM109449-001	StemRegenin 1	1.0314	10000	-0.5	100	70	1	10	100	1000	10000	100.13	-39.44	79.99	100.23	85.52	CellTox Green	BT-474
FIMM109450-001	VX-11E	5.68132	777.92	-2.5	100	0	0.25	2.5	25	250	2500	96.14	100.82	92.92	99.75	-0.88	CellTox Green	BT-474
FIMM109451-001	PFI-1	0	10000	-1.77	100	75	1	10	100	1000	10000	97.95	86.98	104.58	98.71	104.78	CellTox Green	BT-474
FIMM109453-001	4-hydroxytamoxifen	3.79701	4424.45	-2.5	100	3.44	1	10	100	1000	10000	99.73	105.66	105	97.7	14.56	CellTox Green	BT-474
FIMM109454-001	15D-PGJ2	0	800	-2.5	100	75	0.08	0.8	8	80	800	100.51	105.04	101.74	98.89	106.14	CellTox Green	BT-474
FIMM109455-001	RD162	0	10000	-2.5	100	75	1	10	100	1000	10000	100.37	102.16	103.71	96.78	102.75	CellTox Green	BT-474
FIMM109456-001	Enzalutamide	0	10000	-0.5	100	74.38	1	10	100	1000	10000	102.17	103.96	103.26	96.02	100.62	CellTox Green	BT-474
FIMM109458-002	1-methyl-D-tryptophan	0	5000	-0.5	100	74.98	0.5	5	50	500	5000	94.87	86.55	99.9	99.32	99.69	CellTox Green	BT-474
FIMM109459-001	Dacomitinib	6.20006	82.44	-1.79	100	49.4	0.1	1	10	100	1000	78.74	101.74	98.82	70.38	49.97	CellTox Green	BT-474
FIMM109460-001	Dinaciclib	3.72021	13.21	-2.5	100	75	0.1	1	10	100	1000	98.83	103.99	91.99	70.99	88.3	CellTox Green	BT-474
FIMM109461-001	Dabrafenib	0	2500	-1.89	100	75	0.25	2.5	25	250	2500	99.88	104.55	103.35	99.11	103.32	CellTox Green	BT-474
FIMM109462-001	I-BET151	0	10000	-0.63	100	75	1	10	100	1000	10000	100.64	102.4	101.38	97.23	95.18	CellTox Green	BT-474
FIMM109463-001	LY2228820	0	10000	-2.5	100	46.78	1	10	100	1000	10000	98.41	102.61	102.34	100.96	89.85	CellTox Green	BT-474
FIMM109464-001	Crenolanib	5.98567	2389.18	-2.5	100	15.23	1	10	100	1000	10000	98.9	102.76	102.71	91.36	17.53	CellTox Green	BT-474
FIMM109465-001	PF-4800567	0	10000	-1.66	100	75	1	10	100	1000	10000	100.95	105.5	102.33	98.35	106.34	CellTox Green	BT-474
FIMM109466-001	Metformin	0	100000	-0.5	100	75	10	100	1000	10000	100000	94.86	98.09	92	94.95	91.11	CellTox Green	BT-474
FIMM109467-001	PF-670462	0	10000	-2.5	100	70.9	1	10	100	1000	10000	102.97	103.31	102.98	102.48	103	CellTox Green	BT-474
FIMM109468-001	ZSTK474	0.639527	10000	-0.62	100	70	1	10	100	1000	10000	101.13	105.8	101.52	90.71	86.59	CellTox Green	BT-474
FIMM115468-001	PAC-1	1.00441	3521.11	-2.5	100	72.3	1	10	100	1000	10000	98.9	83.61	103.19	98.85	74.2	CellTox Green	BT-474
FIMM115469-001	AZD2014	0	10000	-0.5	100	75	1	10	100	1000	10000	88.3	104.13	102.23	96.91	96.38	CellTox Green	BT-474
FIMM115470-001	CPI-613	0	10000	-0.5	100	46.34	1	10	100	1000	10000	99.14	101.35	93.28	98.59	94.8	CellTox Green	BT-474
FIMM115471-001	FG-4592	0	10000	-2.5	100	31.9	1	10	100	1000	10000	102.56	104.22	98.24	101.4	97.98	CellTox Green	BT-474
FIMM115472-001	Pevonedistat	0	10000	-2.5	100	75	1	10	100	1000	10000	102.39	105.08	102.01	100.75	103.91	CellTox Green	BT-474
FIMM115473-001	GSK2636771	0	10000	-2.5	100	40.13	1	10	100	1000	10000	92.53	101.01	104.3	102.38	100.46	CellTox Green	BT-474
FIMM115474-001	AT-406	0.170061	10000	-0.5	100	70	1	10	100	1000	10000	99.6	102.61	94.87	89.68	89.39	CellTox Green	BT-474
FIMM115476-001	(5Z)-7-Oxozeaenol	1.65424	4933.14	-2.5	100	46.67	1	10	100	1000	10000	96.46	104.71	103.92	99.02	54.46	CellTox Green	BT-474
FIMM115477-001	Rebastinib	0	1000	-0.83	100	0	0.1	1	10	100	1000	95.53	102.41	98.28	98.6	89.19	CellTox Green	BT-474
FIMM115478-001	Lomeguatrib	0	10000	-0.5	100	42.55	1	10	100	1000	10000	99.36	82.33	101.53	99.98	95.92	CellTox Green	BT-474
FIMM115479-001	GSK269962	0	10000	-2.5	100	73.87	1	10	100	1000	10000	97.64	102.64	102.64	101	98.02	CellTox Green	BT-474
FIMM115481-001	PF 431396	0	10000	-2.5	100	0	1	10	100	1000	10000	97.19	98.86	94.46	100.76	84.84	CellTox Green	BT-474
FIMM115482-001	GSK650394	0	10000	-0.5	100	75	1	10	100	1000	10000	99.87	97.85	99.48	95.78	95.41	CellTox Green	BT-474
FIMM115483-001	AVN944	0	10000	-0.5	100	75	1	10	100	1000	10000	97.3	101.83	73.64	86.28	96.44	CellTox Green	BT-474
FIMM115484-001	ABT-199	0	10000	-2.5	100	75	1	10	100	1000	10000	100.27	91.65	101.11	99.9	101.31	CellTox Green	BT-474
FIMM115485-001	BMS-911543	0	10000	-1.21	100	75	1	10	100	1000	10000	96.69	102.81	101.33	98.76	102.68	CellTox Green	BT-474
FIMM115486-001	GDC-0068	0.544661	5806	-0.5	100	70	1	10	100	1000	10000	98.02	102.03	96.92	74.31	95.69	CellTox Green	BT-474
FIMM115606-001	IOX-2	0	50000	-2.5	100	66.51	5	50	500	5000	50000	99.99	103.78	102.55	100.45	101.82	CellTox Green	BT-474
FIMM115607-001	GSK-J4	19.0298	2592.25	-2.5	100	0	10	100	1000	10000	100000	98.36	103.45	100.17	-18.37	-13.59	CellTox Green	BT-474
FIMM115608-001	UNC1215	0	30000	-2.5	100	75	3	30	300	3000	30000	99.13	100.35	100.81	96.9	102.1	CellTox Green	BT-474
FIMM115609-001	SGC0946	0	10000	-0.7	100	0	1	10	100	1000	10000	96.86	99.64	98.16	97.28	85.22	CellTox Green	BT-474
FIMM115610-001	UNC0642	6.45887	2677.99	-2.5	100	0	1	10	100	1000	10000	99.17	99.05	100.4	97.36	-7.97	CellTox Green	BT-474
FIMM115611-001	GSK343	5.28199	3367.03	-2.5	100	0	1	10	100	1000	10000	97.51	100.01	100.35	97.94	4.03	CellTox Green	BT-474
FIMM115612-001	UNC0638	7.51366	2199.1	-2.5	100	0	1	10	100	1000	10000	97.17	99.33	100.91	91.59	-17.52	CellTox Green	BT-474
FIMM115613-001	C646	0	25000	-0.67	100	0	2.5	25	250	2500	25000	96.91	99.88	99.13	97.81	89.46	CellTox Green	BT-474
FIMM115616-001	Stattic	15.8572	1887.33	-2.5	100	7.21	5	50	500	5000	50000	99.56	103.84	101.12	12.68	8.89	CellTox Green	BT-474
FIMM000060-004	Pilocarpine	0	40000	-2.23	100	75	4	40	400	4000	40000	94.65	107.9	93.39	111.95	106.64	CellTox Green	BT-549
FIMM000160-003	Gefitinib	0	10000	-2.5	100	74.58	1	10	100	1000	10000	96.53	97.77	94.78	122.62	113.66	CellTox Green	BT-549
FIMM000171-004	Anagrelide	0	10000	-0.51	100	0	1	10	100	1000	10000	88.31	103.03	77.29	97.03	89.63	CellTox Green	BT-549
FIMM000172-004	Imatinib	0	10000	-2.5	100	31.6	1	10	100	1000	10000	93.82	79.12	104.03	121.27	92.72	CellTox Green	BT-549
FIMM000173-003	Idarubicin	0	927.96	-1.41	100	70	0.1	1	10	100	1000	102.64	102.64	83.33	98.74	84.21	CellTox Green	BT-549
FIMM000176-002	Vatalanib	0	10000	-2.5	100	72.16	1	10	100	1000	10000	97.61	91.57	104.71	137.03	118.28	CellTox Green	BT-549
FIMM000183-003	Erlotinib	0	10000	-0.5	100	45.31	1	10	100	1000	10000	61.55	86.08	93.02	96.5	95.77	CellTox Green	BT-549
FIMM000227-002	Dexamethasone	0	10000	-2.5	100	1.36	1	10	100	1000	10000	97.43	74.64	101.1	111.24	99.99	CellTox Green	BT-549
FIMM000239-003	Auranofin	4.40497	711.62	-2.5	100	0	0.25	2.5	25	250	2500	109.96	108.76	109.84	102.52	-11.17	CellTox Green	BT-549
FIMM000249-004	Tretinoin	0	10000	-2.5	100	32.46	1	10	100	1000	10000	99.23	101.53	115.38	100.65	76.9	CellTox Green	BT-549
FIMM000255-003	Simvastatin	0	10000	-0.5	100	70	1	10	100	1000	10000	94.55	94.08	59.34	94.51	98.64	CellTox Green	BT-549
FIMM000257-002	Goserelin	0	10000	-2.5	100	0	1	10	100	1000	10000	101.8	89.07	108.42	123.97	107.32	CellTox Green	BT-549
FIMM000262-004	Raloxifene	0	10000	-2.05	100	72.28	1	10	100	1000	10000	104.11	102.38	92.45	106.31	101.38	CellTox Green	BT-549
FIMM000263-003	Camptotechin	0	5000	-2.5	100	53.03	0.5	5	50	500	5000	105.94	89.67	99.8	108.91	99.1	CellTox Green	BT-549
FIMM000264-002	Plicamycin	0	10000	-2.5	100	35.67	1	10	100	1000	10000	97.51	91.59	98.7	107.39	79.85	CellTox Green	BT-549
FIMM000269-004	Rofecoxib	0	10000	-2.5	100	75	1	10	100	1000	10000	92.75	105.17	95.7	98.24	101.99	CellTox Green	BT-549
FIMM000274-003	Lapatinib	0	1000	-2.5	100	6.66	0.1	1	10	100	1000	90	95.32	91.85	125.79	93.43	CellTox Green	BT-549
FIMM000287-002	Bortezomib	6.41948	49.32	-1.89	100	43.53	0.1	1	10	100	1000	90.24	105.11	97.2	55.33	43.71	CellTox Green	BT-549
FIMM000290-004	Letrozole	0	10000	-0.5	100	70	1	10	100	1000	10000	92.92	95.31	96.26	89.62	102.49	CellTox Green	BT-549
FIMM000296-002	Bexarotene	0	10000	-0.5	100	69.66	1	10	100	1000	10000	99.85	103.73	92.36	98.77	89.84	CellTox Green	BT-549
FIMM000298-004	Celecoxib	0	10000	-2.3	100	75	1	10	100	1000	10000	97.91	71.47	90.53	114.98	113.47	CellTox Green	BT-549
FIMM000303-004	Anastrozole	0	10000	-2.5	100	74.6	1	10	100	1000	10000	109.83	110.45	103.22	105.97	98.76	CellTox Green	BT-549
FIMM000304-003	Bicalutamide	0	10000	-2.5	100	70	1	10	100	1000	10000	95.11	81.76	85.05	115.96	116.31	CellTox Green	BT-549
FIMM000321-002	Clofarabine	0	282.97	-2.5	100	75	1	10	100	1000	10000	80.92	112.12	102.49	70.66	87.32	CellTox Green	BT-549
FIMM000326-003	Lomustine	0	10000	-2.5	100	54.73	1	10	100	1000	10000	71.57	100.77	77.12	103.63	93.18	CellTox Green	BT-549
FIMM000337-003	Vincristine	9.2549	9.1	-2.5	100	58.8	0.1	1	10	100	1000	99.24	99.28	77.14	44.19	73.39	CellTox Green	BT-549
FIMM000344-002	Vinorelbine	4.21049	491.71	-0.73	100	38.28	1	10	100	1000	10000	100.51	103.92	80.35	63.78	43.64	CellTox Green	BT-549
FIMM000356-005	Altretamine	0	10000	-2.5	100	49.49	1	10	100	1000	10000	87.59	107.41	89.08	106.81	97.16	CellTox Green	BT-549
FIMM000360-003	Aminoglutethimide	0	10000	-2.5	100	74.97	1	10	100	1000	10000	105.75	86.49	98	116.7	104.46	CellTox Green	BT-549
FIMM000370-003	Vinblastine	10.1728	4.29	-2.5	100	63.06	0.1	1	10	100	1000	100.5	105.72	65.23	66.15	61.35	CellTox Green	BT-549
FIMM000377-005	Chlorambucil	0	10000	-2.5	100	9.92	1	10	100	1000	10000	93.84	98.34	101.02	114.78	78.77	CellTox Green	BT-549
FIMM000390-004	Thalidomide	0	10000	-2.5	100	73.62	1	10	100	1000	10000	104.73	98.94	105.75	-58.93	99.26	CellTox Green	BT-549
FIMM000396-002	Clomifene	0	10000	-2.5	100	38.1	1	10	100	1000	10000	102.21	99.3	105.18	114.28	82.45	CellTox Green	BT-549
FIMM000397-004	Dacarbazine	0	10000	-2.5	100	0	1	10	100	1000	10000	93.1	105.38	96.65	114.45	94.11	CellTox Green	BT-549
FIMM000403-004	Cyclophosphamide	0	40000	-0.5	100	74.43	4	40	400	4000	40000	95.77	100.6	100.8	98.68	99.98	CellTox Green	BT-549
FIMM000406-003	Cytarabine	0	10000	-2.5	100	73.39	1	10	100	1000	10000	106.07	106.88	113.02	110.97	99.42	CellTox Green	BT-549
FIMM000428-003	Finasteride	0	10000	-2.5	100	73.58	1	10	100	1000	10000	99.26	109.34	102.39	108.95	98.88	CellTox Green	BT-549
FIMM000439-004	Fluorouracil	0	10000	-2.5	100	29.63	1	10	100	1000	10000	100.02	110.99	96.83	109.34	95.77	CellTox Green	BT-549
FIMM000446-003	Flutamide	0	10000	-2.36	100	74.64	1	10	100	1000	10000	101.03	109.71	94.06	114.78	111.16	CellTox Green	BT-549
FIMM000463-004	Ifosfamide	0.735735	10000	-2.5	100	34.15	1	10	100	1000	10000	104.72	103.98	111.98	106.58	77.53	CellTox Green	BT-549
FIMM000464-003	Imiquimod	0.50623	2500	-0.55	100	0	0.25	2.5	25	250	2500	93.07	98.93	87.17	98.31	72.13	CellTox Green	BT-549
FIMM000469-002	Levamisole	0	10000	-2.5	100	72.94	1	10	100	1000	10000	98.51	114.23	99.24	120.07	95.77	CellTox Green	BT-549
FIMM000482-005	Melphalan	13.394	778.42	-2.03	100	0	1.25	12.5	125	1250	12500	105.02	108.75	103.25	28.06	-142.88	CellTox Green	BT-549
FIMM000484-002	Methylprednisolone	0	10000	-2.5	100	75	1	10	100	1000	10000	97.22	97.27	103.44	130.83	111.41	CellTox Green	BT-549
FIMM000490-004	Mitoxantrone	0	1000	-2.5	100	75	0.1	1	10	100	1000	93.65	107.89	94.31	117.05	107.88	CellTox Green	BT-549
FIMM000491-003	Paclitaxel	9.38303	6.52	-0.74	100	57.46	0.1	1	10	100	1000	95.01	94.84	72.46	65.92	56.51	CellTox Green	BT-549
FIMM000519-002	Prednisolone	0	10000	-2.5	100	25.74	1	10	100	1000	10000	79.47	96.35	97.21	116.46	90.79	CellTox Green	BT-549
FIMM000521-004	Procarbazine	0	10000	-2.5	100	71.56	1	10	100	1000	10000	100.7	110.67	101.74	107.46	93.96	CellTox Green	BT-549
FIMM000523-002	Prednisone	0	10000	-2.5	100	32.96	1	10	100	1000	10000	105.84	74.4	96.7	119.54	99.62	CellTox Green	BT-549
FIMM000528-005	Mepacrine	0	50000	-2.5	100	59.17	5	50	500	5000	50000	90.32	105.24	102.74	57.37	97.85	CellTox Green	BT-549
FIMM000556-005	Topotecan	0	10000	-0.64	100	0	1	10	100	1000	10000	101.03	85.95	92.85	90.6	56.87	CellTox Green	BT-549
FIMM000560-004	Temozolomide	0	10000	-2.5	100	36.67	1	10	100	1000	10000	100.12	110.46	100.87	107.94	75.31	CellTox Green	BT-549
FIMM000617-003	Fulvestrant	0	1000	-2.5	100	0	0.1	1	10	100	1000	80.28	93.64	103.59	105.55	91.9	CellTox Green	BT-549
FIMM000618-004	Megestrol acetate	0	10000	-2.12	100	69.42	1	10	100	1000	10000	102.72	34.72	95.42	108.35	104.93	CellTox Green	BT-549
FIMM000620-004	Tamoxifen	0	10000	-0.69	100	70	1	10	100	1000	10000	92.68	107.72	99.35	93.97	86.14	CellTox Green	BT-549
FIMM000640-003	Nitrogen mustard	0	100000	-0.5	100	75	10	100	1000	10000	100000	93.72	108.71	90.09	97.21	89.01	CellTox Green	BT-549
FIMM000649-004	Methotrexate	0	50000	-2.5	100	9.49	5	50	500	5000	50000	88.47	104.96	99.18	125.3	103.33	CellTox Green	BT-549
FIMM000773-002	Nilutamide	0	10000	-2.5	100	73.26	1	10	100	1000	10000	89.97	90.66	98.36	123.2	107.22	CellTox Green	BT-549
FIMM000822-003	Mitotane	0	10000	-2.5	100	0.03	1	10	100	1000	10000	87.46	98.45	94.57	114.67	93.42	CellTox Green	BT-549
FIMM000833-003	Allopurinol	0	10000	-2.5	100	45.88	1	10	100	1000	10000	100.98	99.01	94.6	102.75	89.51	CellTox Green	BT-549
FIMM000862-003	Busulfan	0	100000	-2.5	100	75	10	100	1000	10000	100000	100.4	99.13	96.48	107.7	110.25	CellTox Green	BT-549
FIMM000914-002	Deferoxamine	0	10000	-2.5	100	34.02	1	10	100	1000	10000	96.25	94.13	97.82	101.57	81.29	CellTox Green	BT-549
FIMM000983-003	Hydroxyurea	0	100000	-2.5	100	75	10	100	1000	10000	100000	94.21	84.93	104.58	115.13	109.05	CellTox Green	BT-549
FIMM001000-003	Mercaptopurine	0	10000	-2.5	100	70	1	10	100	1000	10000	91.25	99.35	94.59	77.16	107.28	CellTox Green	BT-549
FIMM001062-003	Thioguanine	0	10000	-2.5	100	0	1	10	100	1000	10000	97.11	106.29	103.32	108.2	87.02	CellTox Green	BT-549
FIMM001171-003	Carmustine	0	10000	-0.5	100	64.85	1	10	100	1000	10000	79.61	101.91	90.75	96.93	84.27	CellTox Green	BT-549
FIMM001217-003	Thio-TEPA	0	50000	-2.5	100	64.66	5	50	500	5000	50000	98.71	97.33	107.6	108.9	93.48	CellTox Green	BT-549
FIMM001220-003	Pipobroman	0	10000	-0.5	100	74.98	1	10	100	1000	10000	92.25	91	70.19	98.23	98.91	CellTox Green	BT-549
FIMM001244-002	Tacrolimus	0	10000	-2.48	100	75	1	10	100	1000	10000	90.47	105.21	104.36	115.5	103.49	CellTox Green	BT-549
FIMM001823-002	AT 101	16.0673	2870.63	-1.23	100	0	10	100	1000	10000	100000	101.08	96.05	78.86	17.56	209.58	CellTox Green	BT-549
FIMM002337-002	BI 2536	0	1000	-0.5	100	75	0.1	1	10	100	1000	96.64	98.91	-328.13	92.97	90.29	CellTox Green	BT-549
FIMM003569-002	Pravastatin	0.617884	10000	-0.5	100	70	1	10	100	1000	10000	105.87	97.08	102.62	85.2	90.26	CellTox Green	BT-549
FIMM003593-003	Exemestane	0	10000	-2.5	100	19.56	1	10	100	1000	10000	94.94	103.85	92.76	113.29	81.24	CellTox Green	BT-549
FIMM003684-002	Irinotecan	0	10000	-2.41	100	38.16	1	10	100	1000	10000	101.46	96.98	93.41	120.93	107.25	CellTox Green	BT-549
FIMM003705-001	Palbociclib	0	10000	-2.5	100	75	1	10	100	1000	10000	46.8	101.62	102.64	109.48	105.66	CellTox Green	BT-549
FIMM003706-001	AT9283	0	1000	-2.5	100	31.34	0.1	1	10	100	1000	100.05	111.86	104.54	121.11	70.5	CellTox Green	BT-549
FIMM003707-001	Navitoclax	0	10000	-0.5	100	74.99	1	10	100	1000	10000	95.77	92.66	96.62	95.63	97.34	CellTox Green	BT-549
FIMM003708-001	Selumetinib	0	10000	-2.5	100	30.84	1	10	100	1000	10000	94.72	101.06	103.6	115.52	99.7	CellTox Green	BT-549
FIMM003709-001	Veliparib	0	10000	-2.5	100	75	1	10	100	1000	10000	94.97	95.59	108.18	129.41	106.44	CellTox Green	BT-549
FIMM003710-001	Afatinib	0	1000	-2.35	100	0	0.1	1	10	100	1000	94.71	102.58	67.8	115.5	106.82	CellTox Green	BT-549
FIMM003711-001	Dovitinib	0	10000	-2.5	100	75	1	10	100	1000	10000	101.59	97.01	95.32	131.05	120.64	CellTox Green	BT-549
FIMM003712-001	Obatoclax	0	10000	-2.5	100	29.53	1	10	100	1000	10000	100.15	90.32	102.66	112.76	78.16	CellTox Green	BT-549
FIMM003713-001	Crizotinib	0	1000	-2.5	100	0	0.1	1	10	100	1000	105.6	105.41	98.57	139.67	131.03	CellTox Green	BT-549
FIMM003714-001	Danusertib	1.25602	10000	-2.5	100	2.18	1	10	100	1000	10000	101.37	102	101.11	111.53	53.15	CellTox Green	BT-549
FIMM003715-001	Foretinib	0	1000	-2.5	100	35.07	0.1	1	10	100	1000	96.08	98.69	95.28	113.47	88.33	CellTox Green	BT-549
FIMM003716-001	Abiraterone	0	5000	-2.5	100	75	0.5	5	50	500	5000	106.08	108.73	96.54	135.42	127.91	CellTox Green	BT-549
FIMM003717-001	Tanespimycin	0	10000	-2.5	100	70	1	10	100	1000	10000	98.2	96.18	91.69	99.82	108.59	CellTox Green	BT-549
FIMM003718-001	Alvespimycin	0	1000	-2.5	100	75	0.1	1	10	100	1000	99.7	95.98	89.8	130.07	106.87	CellTox Green	BT-549
FIMM003719-001	SNS-032	7.85614	254.9	-0.5	100	70	1	10	100	1000	10000	92.32	94.94	88.63	80.37	75.97	CellTox Green	BT-549
FIMM003720-001	ABT-751	10.1798	189.74	-2.5	100	59.19	1	10	100	1000	10000	109.11	104.82	95.4	40.44	77.81	CellTox Green	BT-549
FIMM003721-001	Serdemetan	0	10000	-2.5	100	44.74	1	10	100	1000	10000	98.86	99.84	102.62	124.29	86.69	CellTox Green	BT-549
FIMM003722-001	BIIB021	0	10000	-2.5	100	75	1	10	100	1000	10000	101.38	94.94	113.6	138.65	130.19	CellTox Green	BT-549
FIMM003723-001	CUDC-101	0	10000	-2.5	100	75	1	10	100	1000	10000	100.73	113.31	115.15	141.9	107.7	CellTox Green	BT-549
FIMM003724-001	Decitabine	0	10000	-2.5	100	58.42	1	10	100	1000	10000	96.23	110.09	47.78	115.62	129.67	CellTox Green	BT-549
FIMM003725-001	Alvocidib	2.81433	1011.16	-2.5	100	66.01	1	10	100	1000	10000	90.7	104.51	100.54	83.23	66.12	CellTox Green	BT-549
FIMM003727-001	Amonafide	0	10000	-2.5	100	75	1	10	100	1000	10000	99.02	101.63	105.7	129.72	122.18	CellTox Green	BT-549
FIMM003728-001	Tipifarnib	0	10000	-2.5	100	46.32	1	10	100	1000	10000	105.96	104.98	106.96	135.61	90.38	CellTox Green	BT-549
FIMM003729-001	Pimasertib	0	10000	-2.5	100	70	1	10	100	1000	10000	103.83	91.68	59.29	141.54	124.79	CellTox Green	BT-549
FIMM003730-001	Ponatinib	0	1000	-0.76	100	0	0.1	1	10	100	1000	97.26	92.28	94.38	92.02	59.41	CellTox Green	BT-549
FIMM003732-001	Perifosine	0	2500	-0.81	100	12.12	0.25	2.5	25	250	2500	102.24	101.74	97.07	88.59	56.67	CellTox Green	BT-549
FIMM003733-001	Motesanib	0	10000	-2.08	100	59.74	1	10	100	1000	10000	38.64	95.93	106.16	123.29	103.36	CellTox Green	BT-549
FIMM003734-001	Cediranib	0	1000	-2.5	100	0.01	0.1	1	10	100	1000	83.28	68.36	103.51	126.29	97.38	CellTox Green	BT-549
FIMM003735-001	PF-04691502	5.99293	3873.72	-2.5	100	0	1	10	100	1000	10000	98.77	102.21	111.61	114.95	0.06	CellTox Green	BT-549
FIMM003736-001	Rucaparib	0	10000	-2.29	100	75	1	10	100	1000	10000	104.21	96.69	71.56	114.65	111.7	CellTox Green	BT-549
FIMM003737-001	Tarenflurbil	0	10000	-2.24	100	61.12	1	10	100	1000	10000	104.02	95.13	98.75	107.77	101.38	CellTox Green	BT-549
FIMM003738-001	Tivozanib	0	10000	-2.5	100	75	1	10	100	1000	10000	96.64	104.92	109	129.09	125.68	CellTox Green	BT-549
FIMM003739-001	MK1775	9.39367	1426.55	-2.5	100	14.06	1	10	100	1000	10000	104.02	108.1	105.4	74.92	14.72	CellTox Green	BT-549
FIMM003740-001	PF-00477736	4.34626	7369.71	-1.41	100	0	1	10	100	1000	10000	102.21	108.37	87.23	95.39	39.3	CellTox Green	BT-549
FIMM003741-001	AZD7762	0	1000	-2.5	100	24.23	0.1	1	10	100	1000	108.14	106.79	96.55	104.55	94.34	CellTox Green	BT-549
FIMM003742-001	AZD1152-HQPA	0	1000	-2.5	100	42.65	0.1	1	10	100	1000	103.16	104.64	105.78	123.57	110.22	CellTox Green	BT-549
FIMM003743-001	AZD8055	0	10000	-2.17	100	61.02	1	10	100	1000	10000	101.97	98.26	103.41	116.37	110.63	CellTox Green	BT-549
FIMM003744-001	Belinostat	0	10000	-2.5	100	75	1	10	100	1000	10000	92.23	111.48	100	128.63	102.77	CellTox Green	BT-549
FIMM003745-001	Bimatoprost	0	5500	-2.5	100	70	0.55	5.5	55	550	5500	83.67	100.15	94.8	73.28	120.51	CellTox Green	BT-549
FIMM003746-001	Doramapimod	0	10000	-2.5	100	70	1	10	100	1000	10000	106.92	98.56	77.46	93.25	109.83	CellTox Green	BT-549
FIMM003747-002	Bryostatin 1	0	100	-2.5	100	42.2	0.01	0.1	1	10	100	95.71	109.3	111.27	139.29	122.11	CellTox Green	BT-549
FIMM003748-001	Tacedinaline	0	1000	-2.5	100	1.15	0.1	1	10	100	1000	98.8	97.3	85.93	116.87	114.21	CellTox Green	BT-549
FIMM003749-001	BMS-754807	0	10000	-2.5	100	26.12	1	10	100	1000	10000	107.43	98.89	90.18	104.12	65.32	CellTox Green	BT-549
FIMM003750-001	GS-1101	0	10000	-1.77	100	75	1	10	100	1000	10000	100.08	86.35	104.63	104.79	113.85	CellTox Green	BT-549
FIMM003751-001	Trametinib	0	250	-0.5	100	0	0.025	0.25	2.5	25	250	-76.61	101.7	94.24	93.64	119.36	CellTox Green	BT-549
FIMM003752-001	Erismodegib	0	10000	-2.46	100	75	1	10	100	1000	10000	96.38	93.8	103.7	136.16	130.35	CellTox Green	BT-549
FIMM003753-001	OSI-027	0	10000	-2.5	100	70	1	10	100	1000	10000	97.34	95.59	93.25	102.06	113.47	CellTox Green	BT-549
FIMM003754-001	Refametinib	0	10000	-2.5	100	74.35	1	10	100	1000	10000	88.98	100.39	102.42	115.18	101.11	CellTox Green	BT-549
FIMM003755-001	Everolimus	8.1002	100	-0.5	100	70	0.01	0.1	1	10	100	98.6	110.34	79.83	51.04	100.44	CellTox Green	BT-549
FIMM003756-001	Ruxolitinib	0	10000	-2.46	100	75	1	10	100	1000	10000	98.28	83.1	107.96	127.37	112.76	CellTox Green	BT-549
FIMM003757-001	Fasudil	0	50000	-0.5	100	70	5	50	500	5000	50000	97.17	89.61	91.33	99.86	97.41	CellTox Green	BT-549
FIMM003758-001	Indibulin	0	10000	-2.5	100	41.94	1	10	100	1000	10000	102.94	102.42	94.79	116.59	95.44	CellTox Green	BT-549
FIMM003759-001	Iniparib	0	10000	-2.5	100	75	1	10	100	1000	10000	110.58	93.16	106.19	121.29	112.73	CellTox Green	BT-549
FIMM003760-001	MK-2206	0	1000	-2.5	100	4.26	0.1	1	10	100	1000	88.08	100.87	86.59	133.09	121.66	CellTox Green	BT-549
FIMM003761-001	Alisertib	5.30687	755.74	-1.02	100	60	1	10	100	1000	10000	87.7	66.44	96.13	76.88	63.01	CellTox Green	BT-549
FIMM003762-001	Nelarabine	0.854972	10000	-2.5	100	39.22	1	10	100	1000	10000	102.19	79.54	98.67	127.63	87.5	CellTox Green	BT-549
FIMM003763-001	Nilotinib	1.71309	2378.77	-0.56	100	70	1	10	100	1000	10000	94.07	102.07	97.51	85.94	80.74	CellTox Green	BT-549
FIMM003764-001	NVP-AUY922	0	1000	-2.5	100	75	0.1	1	10	100	1000	87.15	87.98	81.9	140.09	117.34	CellTox Green	BT-549
FIMM003765-001	2-methoxyestradiol	0.838442	10000	-1.14	100	70	1	10	100	1000	10000	90.39	75.23	109.95	96.53	85.83	CellTox Green	BT-549
FIMM003766-002	Plerixafor	0	10000	-2.5	100	0	1	10	100	1000	10000	91.67	82.58	95.89	106.51	52.26	CellTox Green	BT-549
FIMM003767-001	Vemurafenib	0	10000	-0.5	100	8.91	1	10	100	1000	10000	95.01	89.32	94.18	116.31	89.5	CellTox Green	BT-549
FIMM003769-001	Vandetanib	0	1000	-2.5	100	75	0.1	1	10	100	1000	104.22	56.04	98.16	102.46	113.84	CellTox Green	BT-549
FIMM003771-001	YM155	20.1989	272.08	-1.99	100	8.27	1	10	100	1000	10000	97.93	103.96	88.86	14.77	8.26	CellTox Green	BT-549
FIMM003772-001	Linsitinib	0	10000	-2.5	100	58.24	1	10	100	1000	10000	87.5	100.97	101.8	107.57	111.23	CellTox Green	BT-549
FIMM003773-001	EMD1214063	0	1000	-2.5	100	0	0.1	1	10	100	1000	96.9	102.41	103.17	148.84	115.49	CellTox Green	BT-549
FIMM003774-001	Lestaurtinib	2.26017	999.54	-2.5	100	0	0.1	1	10	100	1000	95.83	88.01	100.32	99.74	49.97	CellTox Green	BT-549
FIMM003775-001	Dasatinib	2.37492	161.96	-2.5	100	39.04	0.1	1	10	100	1000	100.75	104.11	111.22	85.89	39.67	CellTox Green	BT-549
FIMM003776-001	Tofacitinib	0	5000	-2.5	100	75	0.5	5	50	500	5000	99.64	110.49	94.15	129.14	120.36	CellTox Green	BT-549
FIMM003777-001	Fingolimod	1.17216	8699.76	-2.5	100	27.64	1	10	100	1000	10000	102.34	110.92	88.73	131.2	57	CellTox Green	BT-549
FIMM003778-001	Axitinib	0	10000	-2.5	100	42.1	1	10	100	1000	10000	113.37	113.92	112.7	146.01	90.86	CellTox Green	BT-549
FIMM003779-001	Saracatinib	0	10000	-0.5	100	60	1	10	100	1000	10000	79.57	87.17	36.8	92.95	86.21	CellTox Green	BT-549
FIMM003780-002	Bosutinib	1.46975	7582.73	-2.5	100	0	1	10	100	1000	10000	88.99	106.09	97.09	106.22	33.15	CellTox Green	BT-549
FIMM003781-001	Canertinib	0.986177	9067.22	-2.5	100	21.06	1	10	100	1000	10000	87.92	86.72	75.67	135.15	55.14	CellTox Green	BT-549
FIMM003782-001	Lenalidomide	0	10000	-2.5	100	75	1	10	100	1000	10000	101.32	1.91	99.62	125.45	117.36	CellTox Green	BT-549
FIMM003783-001	Panobinostat	0	1000	-2.5	100	0	0.1	1	10	100	1000	96.56	93.73	106.49	105.39	69.57	CellTox Green	BT-549
FIMM003784-001	Pazopanib	0	10000	-2.5	100	63.28	1	10	100	1000	10000	55.81	105.36	98.13	126.91	119.26	CellTox Green	BT-549
FIMM003785-001	Tandutinib	0	1000	-2.5	100	3.5	0.1	1	10	100	1000	91.53	107.74	98.77	129.09	107.98	CellTox Green	BT-549
FIMM003786-001	Temsirolimus	0	100	-2.5	100	75	0.01	0.1	1	10	100	92	105.26	109.48	134.36	129.94	CellTox Green	BT-549
FIMM003787-001	Vorinostat	0.875129	10000	-2.5	100	13.7	1	10	100	1000	10000	46.27	96.82	96.85	114.93	74.75	CellTox Green	BT-549
FIMM003788-001	Entinostat	0	10000	-2.5	100	26.54	1	10	100	1000	10000	89.13	106.29	110.4	114.21	69.89	CellTox Green	BT-549
FIMM003789-001	Enzastaurin	0	10000	-2.5	100	0.02	1	10	100	1000	10000	97.53	89.95	95.41	143.27	94.84	CellTox Green	BT-549
FIMM003790-001	Olaparib	0	10000	-2.5	100	0	1	10	100	1000	10000	97.56	95.24	105.27	124.17	102.29	CellTox Green	BT-549
FIMM003791-001	Masitinib	0	10000	-2.5	100	75	1	10	100	1000	10000	101.69	101.53	90.99	109.8	108.91	CellTox Green	BT-549
FIMM003792-001	Pictilisib	0	10000	-2.5	100	75	1	10	100	1000	10000	111.39	98.96	100.81	124.79	101.79	CellTox Green	BT-549
FIMM003793-001	Vismodegib	0	10000	-2.5	100	70	1	10	100	1000	10000	98.06	90.86	86.16	99.31	118.53	CellTox Green	BT-549
FIMM003794-001	Sorafenib	0	1000	-2.5	100	75	0.1	1	10	100	1000	104.06	101.13	108.23	114.46	110.63	CellTox Green	BT-549
FIMM003795-001	Seliciclib	0	10000	-2.5	100	41.84	1	10	100	1000	10000	92.68	107.45	102.49	117.21	91.5	CellTox Green	BT-549
FIMM003796-001	Patupilone	0	1000	-0.5	100	0	0.1	1	10	100	1000	87.2	101.44	97.35	90.32	74.43	CellTox Green	BT-549
FIMM003797-001	Docetaxel	11.3682	57.8	-0.5	100	26.9	0.1	1	10	100	1000	100.44	98.02	63.39	69.31	38.7	CellTox Green	BT-549
FIMM023794-002	Pentostatin	0	10000	-2.5	100	29.96	1	10	100	1000	10000	93.13	109.34	99.45	111.43	88.28	CellTox Green	BT-549
FIMM023795-004	Sirolimus	0	41.51	-0.5	100	70	0.01	0.1	1	10	100	91.43	99.87	78.5	87.18	93.68	CellTox Green	BT-549
FIMM023796-003	Estramustine	2.51879	3990.63	-2.5	100	53.79	1	10	100	1000	10000	99.63	114.71	103.12	98.58	58.01	CellTox Green	BT-549
FIMM023797-003	Floxuridine	0	10000	-2.5	100	75	1	10	100	1000	10000	102.55	103.55	113.55	110.79	112.76	CellTox Green	BT-549
FIMM023798-002	Gemcitabine	0	1000	-0.5	100	75	0.1	1	10	100	1000	98.1	63.09	92.45	95	88.75	CellTox Green	BT-549
FIMM023799-002	Teniposide	0	5227.5	-0.5	100	29.1	1	10	100	1000	10000	96.38	99.06	90.53	78.38	58.97	CellTox Green	BT-549
FIMM023800-002	Dactinomycin	6.34679	5.04	-2.4	100	75	0.1	1	10	100	1000	94.13	102.14	80.36	33.44	93.02	CellTox Green	BT-549
FIMM023801-003	Streptozocin	0	10000	-1.63	100	75	1	10	100	1000	10000	110.1	108.2	107.13	99.54	96.07	CellTox Green	BT-549
FIMM023804-002	Cladribine	0	1000	-2.5	100	38.71	0.1	1	10	100	1000	97.58	98.23	97.79	127.16	86.3	CellTox Green	BT-549
FIMM023805-002	Mitomycin C	0	10000	-2.5	100	69.39	1	10	100	1000	10000	92.67	102.05	99.55	123.39	99.51	CellTox Green	BT-549
FIMM023806-002	Carboplatin	1.73174	50.83	-2.5	100	75	1	10	100	1000	10000	96.19	100.17	78.87	62.02	88.07	CellTox Green	BT-549
FIMM023807-004	Cisplatin	0	904.45	-0.64	100	70	0.1	1	10	100	1000	105.3	111.71	114.94	80.2	89.29	CellTox Green	BT-549
FIMM023808-003	Pemetrexed	0	10000	-0.5	100	70	1	10	100	1000	10000	93.03	91.67	96.64	82.94	98.9	CellTox Green	BT-549
FIMM023809-002	Oxaliplatin	0	10000	-2.5	100	75	1	10	100	1000	10000	89.92	94.81	109.56	121.41	107.6	CellTox Green	BT-549
FIMM023810-002	Uracil mustard	0	10000	-2.5	100	53.19	1	10	100	1000	10000	90.05	105.51	110.99	103.38	94.19	CellTox Green	BT-549
FIMM023811-004	Daunorubicin	0	1000	-2.5	100	75	0.1	1	10	100	1000	91.65	95.69	103.58	124.13	144.9	CellTox Green	BT-549
FIMM023814-002	Etoposide	0	10000	-2.5	100	0	1	10	100	1000	10000	98.68	97.12	92.4	109.11	85.42	CellTox Green	BT-549
FIMM023816-003	Arsenic(III) oxide	0	2500	-2.5	100	75	0.25	2.5	25	250	2500	101.02	103.99	112.04	103.49	103.61	CellTox Green	BT-549
FIMM023818-005	Doxorubicin	0	1000	-2.5	100	75	0.1	1	10	100	1000	90.13	99.03	82.1	160.46	185.35	CellTox Green	BT-549
FIMM023819-002	Valrubicin	0	5000	-2.44	100	75	0.5	5	50	500	5000	99.87	102.63	120.64	78.39	208.49	CellTox Green	BT-549
FIMM023820-002	Sunitinib	0	1000	-2.5	100	75	0.1	1	10	100	1000	98.31	95.38	92.93	126.71	103.81	CellTox Green	BT-549
FIMM023821-002	Ixabepilone	5.32833	10.8	-1.39	100	63.26	0.1	1	10	100	1000	105.65	99.03	82.42	65.56	62.71	CellTox Green	BT-549
FIMM023825-003	Azacitidine	0	10000	-2.5	100	73.28	1	10	100	1000	10000	102.59	107.29	99.86	107.63	99.76	CellTox Green	BT-549
FIMM023828-002	Fludarabine	0	10000	-2.5	100	0	1	10	100	1000	10000	95.78	89.26	30.8	107.36	93.62	CellTox Green	BT-549
FIMM023831-002	Bleomycin	1.70507	3689.18	-0.5	100	70	1	10	100	1000	10000	101.49	99.62	87.64	91.96	82.72	CellTox Green	BT-549
FIMM023832-001	Dactolisib	0	1000	-2.5	100	0	0.1	1	10	100	1000	101.73	104.68	109.99	134.38	111.9	CellTox Green	BT-549
FIMM023833-001	Quizartinib	0	1000	-2.5	100	75	0.1	1	10	100	1000	84.01	104.92	104.09	132.11	126.91	CellTox Green	BT-549
FIMM100345-001	Prima-1 Met	0	8263.92	-2.5	100	41.07	1	10	100	1000	10000	98.08	96.09	101.73	112.34	63.41	CellTox Green	BT-549
FIMM100346-001	Carfilzomib	8.42688	11.4	-2.5	100	56.58	0.1	1	10	100	1000	95.04	99.81	81.92	50.8	62.48	CellTox Green	BT-549
FIMM100347-001	Gandotinib	0	10000	-2.5	100	40.63	1	10	100	1000	10000	98.71	99.83	90	119.36	83.77	CellTox Green	BT-549
FIMM100352-001	AZ 3146	0	10000	-2.5	100	0	1	10	100	1000	10000	102.11	102.46	110.75	120.07	104.91	CellTox Green	BT-549
FIMM100354-001	S-trityl-L-cysteine	0	40000	-2.5	100	74.96	4	40	400	4000	40000	99.37	104.69	71.8	103.95	120.72	CellTox Green	BT-549
FIMM100355-001	Sotrastaurin	0	10000	-2.5	100	23.73	1	10	100	1000	10000	102.19	100.36	99.26	110.95	99.66	CellTox Green	BT-549
FIMM100357-001	Geldanamycin	0	10000	-2.5	100	0.43	1	10	100	1000	10000	69.65	87.43	99.41	111.95	99.02	CellTox Green	BT-549
FIMM100358-001	Bendamustine	0	10000	-2.5	100	75	1	10	100	1000	10000	93.35	97.47	100.82	118.69	117.83	CellTox Green	BT-549
FIMM100361-001	Cyclopamine	0	10000	-2.5	100	0	1	10	100	1000	10000	93.47	93.42	101.93	108.07	59.04	CellTox Green	BT-549
FIMM100362-001	Midostaurin	12.6454	1056.13	-0.7	100	9.07	1	10	100	1000	10000	90.45	93.48	88.77	53.97	25.19	CellTox Green	BT-549
FIMM100364-001	Regorafenib	0	10000	-2.5	100	75	1	10	100	1000	10000	100.43	108.72	109.06	116.17	108.8	CellTox Green	BT-549
FIMM100365-001	XAV-939	0	10000	-2.41	100	74.87	1	10	100	1000	10000	97.84	98.99	98.85	105.56	103.73	CellTox Green	BT-549
FIMM100366-002	UCN-01	9.46466	220.41	-0.5	100	43.75	1	10	100	1000	10000	97.62	93.78	62.56	78.72	43.84	CellTox Green	BT-549
FIMM100367-001	Ruboxistaurin	2.34093	7216.05	-2.5	100	0	1	10	100	1000	10000	99.34	100.42	109	106.29	30.39	CellTox Green	BT-549
FIMM100368-001	Capecitabine	0	10000	-2.5	100	62.62	1	10	100	1000	10000	73.8	94.16	89.38	116.77	116.96	CellTox Green	BT-549
FIMM100371-002	Chloroquine	1.78311	24750.9	-2.5	100	28.32	10	100	1000	10000	100000	91.58	100.21	105.33	93.24	30.44	CellTox Green	BT-549
FIMM100372-002	Valproic acid	0	1000000	-2.5	100	75	100	1000	10000	100000	1000000	102.67	108.4	117.04	95.28	110.78	CellTox Green	BT-549
FIMM100373-001	Tivantinib	0	1000	-2.5	100	26.08	0.1	1	10	100	1000	93.64	86.24	103.85	105.99	85.32	CellTox Green	BT-549
FIMM100374-001	MK-4827	0	10000	-2.5	100	0	1	10	100	1000	10000	95.04	96.5	-14.94	133.85	102.9	CellTox Green	BT-549
FIMM100375-001	Volasertib	3.97951	68.47	-2.5	100	70.97	0.1	1	10	100	1000	100.99	99.37	100.49	79.05	71.02	CellTox Green	BT-549
FIMM100376-001	Toremifene	0	10000	-1	100	0	1	10	100	1000	10000	96.58	100.15	92.76	99.33	81.96	CellTox Green	BT-549
FIMM100377-001	Lasofoxifene	0	1000	-2.5	100	5.56	0.1	1	10	100	1000	68.81	98.11	108.2	113.42	118.15	CellTox Green	BT-549
FIMM100378-002	Galiellalactone	0	50000	-2.5	100	75	5	50	500	5000	50000	97.34	108.57	89.43	116.73	98.71	CellTox Green	BT-549
FIMM100379-001	Omacetaxine	4.27422	259.51	-2.5	100	64.7	1	10	100	1000	10000	91.92	84.82	102.58	52.62	77.04	CellTox Green	BT-549
FIMM100380-001	RAF265	9.16525	581.31	-0.83	100	70	0.1	1	10	100	1000	95.72	104.57	98.12	8.67	81.7	CellTox Green	BT-549
FIMM100381-001	Nutlin-3	0	10000	-2.5	100	60.81	1	10	100	1000	10000	90.08	96.83	98.96	116.48	105.4	CellTox Green	BT-549
FIMM100382-002	Neratinib	0	1000	-2.5	100	75	0.1	1	10	100	1000	100.55	65.01	111.42	105.27	100.56	CellTox Green	BT-549
FIMM100383-001	Mocetinostat	1.91149	7704.26	-2.5	100	0	1	10	100	1000	10000	103.82	98.45	99.11	102.57	34.15	CellTox Green	BT-549
FIMM100384-001	Rabusertib	0	1000	-2.5	100	75	0.1	1	10	100	1000	98.64	95.35	95.66	123.2	109.09	CellTox Green	BT-549
FIMM100385-001	Galunisertib	0	1000	-2.5	100	75	0.1	1	10	100	1000	94.12	110.12	114.39	121.34	109.07	CellTox Green	BT-549
FIMM100386-001	Linifanib	0	1000	-2.5	100	75	0.1	1	10	100	1000	78.37	94.46	96.74	110.5	122.43	CellTox Green	BT-549
FIMM100387-001	Brivanib	0	1000	-2.5	100	58.7	0.1	1	10	100	1000	99.43	98.65	60.13	116.86	95.68	CellTox Green	BT-549
FIMM100388-001	Buparlisib	1.90795	7703.17	-2.5	100	0	1	10	100	1000	10000	67.05	105.12	98.1	113.26	33.77	CellTox Green	BT-549
FIMM100389-001	Nintedanib	2.06075	6880.24	-2.5	100	0	1	10	100	1000	10000	101.34	101.3	100.63	110.99	27.69	CellTox Green	BT-549
FIMM100390-001	GDC-0980	0	10000	-2.5	100	33.55	1	10	100	1000	10000	94.68	95.29	106.44	107.73	95.16	CellTox Green	BT-549
FIMM100391-001	AZD4547	0	1000	-2.5	100	8.69	0.1	1	10	100	1000	67.12	107.92	105.77	117.6	90.03	CellTox Green	BT-549
FIMM100392-001	VER 155008	0	10000	-2.5	100	75	1	10	100	1000	10000	105.54	112.79	99.3	123.42	110.71	CellTox Green	BT-549
FIMM100393-001	Daporinad	0	1000	-2.5	100	0	0.1	1	10	100	1000	91.1	105.3	49.28	104.92	91.13	CellTox Green	BT-549
FIMM100395-001	Cabozantinib	0	1000	-2.5	100	0	0.1	1	10	100	1000	96.08	87.4	107.4	101.32	105.06	CellTox Green	BT-549
FIMM100396-001	AZD1480	0.354065	1000	-0.72	100	75	0.1	1	10	100	1000	106.64	105.77	65.35	95.39	88.94	CellTox Green	BT-549
FIMM100397-001	Ridaforolimus	0	100	-2.5	100	6.16	0.01	0.1	1	10	100	85.08	99.66	84.41	133.54	124.95	CellTox Green	BT-549
FIMM100398-001	Sonolisib	0	10000	-2.5	100	61.28	1	10	100	1000	10000	92.84	99.97	107.73	111.95	103.62	CellTox Green	BT-549
FIMM100399-001	Quisinostat	0	1000	-0.64	100	0	0.1	1	10	100	1000	99.12	87.73	95.54	92.34	64.22	CellTox Green	BT-549
FIMM100402-001	Tosedostat	9.05886	1388.02	-2.05	100	0	1	10	100	1000	10000	101.26	97.78	72.06	70.13	-46.16	CellTox Green	BT-549
FIMM100403-001	PF-04708671	0	10000	-2.5	100	5.53	1	10	100	1000	10000	89.45	97.89	83.3	108.59	95.58	CellTox Green	BT-549
FIMM100407-001	MEK-162	0	1000	-0.5	100	74.9	0.1	1	10	100	1000	66.85	96.91	82.66	111.06	97.38	CellTox Green	BT-549
FIMM100408-001	Tamatinib	0	10000	-0.5	100	74.99	1	10	100	1000	10000	91.8	103.61	94.52	90.67	95.04	CellTox Green	BT-549
FIMM100409-001	KX2-391	0	151.36	-0.5	100	61.4	1	10	100	1000	10000	93.4	94.52	78.51	76.69	64.89	CellTox Green	BT-549
FIMM100410-001	PF-3845	0	10000	-2.5	100	75	1	10	100	1000	10000	101.5	105.77	99.87	107.05	110.61	CellTox Green	BT-549
FIMM100411-001	MK-0752	0	1000	-2.5	100	22.07	0.1	1	10	100	1000	90.04	103.26	92.43	131.08	107.44	CellTox Green	BT-549
FIMM100412-001	TAK-733	0	1000	-2.5	100	75	0.1	1	10	100	1000	100.98	81.07	105.21	89.57	118.57	CellTox Green	BT-549
FIMM100413-001	SB 743921	0	100	-0.5	100	70	0.01	0.1	1	10	100	90.62	90.42	93.7	88.03	91.14	CellTox Green	BT-549
FIMM100414-001	GSK2126458	0	186.09	-2.5	100	70.49	0.1	1	10	100	1000	95.21	99.25	106.12	94.82	70.92	CellTox Green	BT-549
FIMM100415-001	Ibrutinib	0	1000	-2.5	100	24.5	0.1	1	10	100	1000	94.88	90.73	87.04	116.62	92.33	CellTox Green	BT-549
FIMM100416-001	TAK-901	0.958294	870.66	-2.5	100	0	0.1	1	10	100	1000	89.66	104.85	72.15	116.17	41.05	CellTox Green	BT-549
FIMM100417-002	Fostamatinib	11.4108	1.6	-0.5	100	60	0.25	2.5	25	250	2500	90.8	75.77	60.23	82.74	64.81	CellTox Green	BT-549
FIMM100418-001	(+)JQ1	0	10000	-1.18	100	0	1	10	100	1000	10000	106.25	52.36	95.66	97.4	66.78	CellTox Green	BT-549
FIMM100419-001	(-)JQ1	0	10000	-2.36	100	68.22	1	10	100	1000	10000	94.52	104.41	99.06	108.19	103.97	CellTox Green	BT-549
FIMM109440-001	NVP-BGJ398	0	1000	-0.88	100	0	0.1	1	10	100	1000	96.76	97.71	95.02	99.13	84.61	CellTox Green	BT-549
FIMM109441-001	Momelotinib	2.7756	3298.71	-2.5	100	27.04	1	10	100	1000	10000	83.49	106.93	103.5	96.48	31.33	CellTox Green	BT-549
FIMM109442-001	INK128	0	1000	-2.5	100	0	0.1	1	10	100	1000	95.66	94.67	83.93	114.94	93.24	CellTox Green	BT-549
FIMM109443-001	PIK-75	16.8579	274.12	-0.69	100	0	1	10	100	1000	10000	87.44	89.84	65.23	35.84	-7.34	CellTox Green	BT-549
FIMM109444-001	TGX-221	0	7561.28	-0.5	100	70	1	10	100	1000	10000	97.86	104.83	92.52	92.58	84.19	CellTox Green	BT-549
FIMM109445-001	Tubacin	0	10000	-2.5	100	30.41	1	10	100	1000	10000	93.6	109.47	101.77	113.96	71.68	CellTox Green	BT-549
FIMM109446-001	Tubastatin A	0	9673.51	-1.84	100	75	1	10	100	1000	10000	97.16	115.09	86.24	99.61	87.12	CellTox Green	BT-549
FIMM109447-001	Atorvastatin	0	10000	-2.5	100	75	1	10	100	1000	10000	95.23	101.6	98.13	97.36	102.22	CellTox Green	BT-549
FIMM109448-001	Varespladib	0	10000	-2.5	100	75	1	10	100	1000	10000	90.99	83.11	99.06	102.04	103.02	CellTox Green	BT-549
FIMM109449-001	StemRegenin 1	0	10000	-2.5	100	75	1	10	100	1000	10000	101.21	106.47	100.42	-112.4	94.56	CellTox Green	BT-549
FIMM109450-001	VX-11E	0.804563	2500	-2.5	100	0	0.25	2.5	25	250	2500	100.18	100.73	104.14	110.96	60.69	CellTox Green	BT-549
FIMM109451-001	PFI-1	0	10000	-2.5	100	75	1	10	100	1000	10000	96.26	115.32	118.35	111.34	108.45	CellTox Green	BT-549
FIMM109453-001	4-hydroxytamoxifen	0	10000	-2.5	100	26.9	1	10	100	1000	10000	98.76	102.26	103.85	113.97	68	CellTox Green	BT-549
FIMM109454-001	15D-PGJ2	0	800	-2.5	100	75	0.08	0.8	8	80	800	93.46	107.97	111.8	105.11	104.69	CellTox Green	BT-549
FIMM109455-001	RD162	0	10000	-2.5	100	39.72	1	10	100	1000	10000	90.82	101.86	105.81	101.15	84.91	CellTox Green	BT-549
FIMM109456-001	Enzalutamide	0	10000	-0.5	100	33.38	1	10	100	1000	10000	98.18	79.77	102.55	86.95	70.09	CellTox Green	BT-549
FIMM109458-002	1-methyl-D-tryptophan	0	5000	-0.5	95	70	0.5	5	50	500	5000	86.71	89.9	87.99	-47.15	89.97	CellTox Green	BT-549
FIMM109459-001	Dacomitinib	0	356.12	-2.5	100	72.84	0.1	1	10	100	1000	79.02	99.19	102.16	98.9	74.75	CellTox Green	BT-549
FIMM109460-001	Dinaciclib	0	17.78	-2.5	100	67.63	0.1	1	10	100	1000	92.61	102.15	95.05	53.83	81.41	CellTox Green	BT-549
FIMM109461-001	Dabrafenib	0	2500	-0.5	100	70	0.25	2.5	25	250	2500	100.2	104.82	98.76	82.66	94.16	CellTox Green	BT-549
FIMM109462-001	I-BET151	0	4286.59	-0.5	100	70	1	10	100	1000	10000	86.84	89.59	93.21	93.63	81.79	CellTox Green	BT-549
FIMM109463-001	LY2228820	0	10000	-2.5	100	0	1	10	100	1000	10000	88.39	48.31	100.86	110.68	90.9	CellTox Green	BT-549
FIMM109464-001	Crenolanib	4.06646	2995.19	-0.56	100	0	1	10	100	1000	10000	103.42	77.67	89.13	71.22	28.93	CellTox Green	BT-549
FIMM109465-001	PF-4800567	0	10000	-2.5	100	75	1	10	100	1000	10000	104.62	100.63	98.51	96.51	109.87	CellTox Green	BT-549
FIMM109466-001	Metformin	8.27015	141.71	-2.5	100	74.28	10	100	1000	10000	100000	92.36	92.61	70.41	76.25	76.31	CellTox Green	BT-549
FIMM109467-001	PF-670462	0	10000	-2.5	100	70	1	10	100	1000	10000	93.27	93.88	93.89	109.31	100.26	CellTox Green	BT-549
FIMM109468-001	ZSTK474	0	2945.66	-1.74	100	70	1	10	100	1000	10000	99.16	112.96	110.62	95.47	73.54	CellTox Green	BT-549
FIMM115468-001	PAC-1	8.48861	1188.92	-2.5	100	2.46	1	10	100	1000	10000	104.06	96.98	100.97	61.61	2.94	CellTox Green	BT-549
FIMM115469-001	AZD2014	0	10000	-2.5	100	32.09	1	10	100	1000	10000	77.7	104.28	101.41	104.2	74.93	CellTox Green	BT-549
FIMM115470-001	CPI-613	0	10000	-0.5	95	0	1	10	100	1000	10000	84.96	84.72	96.55	92.57	80.38	CellTox Green	BT-549
FIMM115471-001	FG-4592	0	10000	-0.9	100	70	1	10	100	1000	10000	89.23	112.38	104.96	97.3	94.69	CellTox Green	BT-549
FIMM115472-001	Pevonedistat	0	1743.93	-0.99	100	70	1	10	100	1000	10000	110.33	105.11	105.9	84.99	78.35	CellTox Green	BT-549
FIMM115473-001	GSK2636771	0	10000	-2.5	100	73.54	1	10	100	1000	10000	99.01	108.62	110.91	110.94	101.4	CellTox Green	BT-549
FIMM115474-001	AT-406	8.8557	18.89	-2.5	100	68.53	1	10	100	1000	10000	97.14	94.7	68.85	53.42	83.8	CellTox Green	BT-549
FIMM115476-001	(5Z)-7-Oxozeaenol	0	168.78	-0.67	100	75	1	10	100	1000	10000	102.83	94.69	91.07	79.54	79.23	CellTox Green	BT-549
FIMM115477-001	Rebastinib	0	411.65	-1.29	100	70	0.1	1	10	100	1000	99.01	95.75	106.67	94.98	77.5	CellTox Green	BT-549
FIMM115478-001	Lomeguatrib	0	10000	-2.5	100	24.63	1	10	100	1000	10000	101.6	103.98	95.11	107.93	96.58	CellTox Green	BT-549
FIMM115479-001	GSK269962	0	10000	-2.35	100	66.64	1	10	100	1000	10000	96.12	106.94	90.25	112.7	100.08	CellTox Green	BT-549
FIMM115481-001	PF 431396	0.974393	10000	-2.5	100	0	1	10	100	1000	10000	86.05	102.55	97.51	115.55	52.87	CellTox Green	BT-549
FIMM115482-001	GSK650394	0	10000	-0.5	100	65	1	10	100	1000	10000	105.57	80.22	83.56	92.91	99.33	CellTox Green	BT-549
FIMM115483-001	AVN944	0	10000	-2.5	100	39.99	1	10	100	1000	10000	98.91	99.53	101.96	126.64	88.55	CellTox Green	BT-549
FIMM115484-001	ABT-199	1.45313	754.42	-0.5	100	70	1	10	100	1000	10000	94.4	103.39	-29.37	76.46	84.9	CellTox Green	BT-549
FIMM115485-001	BMS-911543	6.72131	2089.27	-2.5	100	0	1	10	100	1000	10000	99.54	98.78	105.62	94.21	-46.08	CellTox Green	BT-549
FIMM115486-001	GDC-0068	0	10000	-0.5	100	1.29	1	10	100	1000	10000	81.75	104.68	98.89	90.45	76.82	CellTox Green	BT-549
FIMM115606-001	IOX-2	2.90913	1166.65	-2.5	100	72.86	5	50	500	5000	50000	89.44	104.14	97.27	72.8	73.57	CellTox Green	BT-549
FIMM115607-001	GSK-J4	7.68663	17760.2	-2.5	100	0	10	100	1000	10000	100000	89.18	95.87	97.12	81.82	-16.29	CellTox Green	BT-549
FIMM115608-001	UNC1215	0	9547.63	-0.5	100	70	3	30	300	3000	30000	84.72	94.92	94.44	85.07	86.14	CellTox Green	BT-549
FIMM115609-001	SGC0946	0	10000	-1.79	100	47.57	1	10	100	1000	10000	99.32	73.4	100.65	99.91	95.83	CellTox Green	BT-549
FIMM115610-001	UNC0642	0	10000	-0.5	100	75	1	10	100	1000	10000	100.22	104.31	100.54	86.18	104.07	CellTox Green	BT-549
FIMM115611-001	GSK343	0	10000	-2.5	100	0.09	1	10	100	1000	10000	95.11	102.79	98.46	107.21	97.58	CellTox Green	BT-549
FIMM115612-001	UNC0638	8.31218	2100.65	-0.58	100	0	1	10	100	1000	10000	102.28	98.48	63.71	81.15	16.96	CellTox Green	BT-549
FIMM115613-001	C646	0.547955	25000	-0.75	100	0	2.5	25	250	2500	25000	106.69	99.91	91.19	94.56	66.12	CellTox Green	BT-549
FIMM115616-001	Stattic	19.7991	1065.92	-2.5	100	0	5	50	500	5000	50000	99.62	107.38	102.41	-67.23	-34.23	CellTox Green	BT-549
FIMM000060-004	Pilocarpine	0	40000	-2.08	100	0	4	40	400	4000	40000	94.37	94.72	98.81	99.28	52.53	CellTox Green	CAL-120
FIMM000160-003	Gefitinib	0	10000	-2.5	100	72.32	1	10	100	1000	10000	100.65	100.54	83.26	100.38	95.37	CellTox Green	CAL-120
FIMM000171-004	Anagrelide	0	10000	-0.5	100	74.63	1	10	100	1000	10000	97.8	102.86	98.02	97.78	98.9	CellTox Green	CAL-120
FIMM000172-004	Imatinib	0	10000	-2.5	100	69.03	1	10	100	1000	10000	101.61	101.05	96.77	105.62	101.43	CellTox Green	CAL-120
FIMM000173-003	Idarubicin	0	1000	-1.8	100	0	0.1	1	10	100	1000	96.53	105.81	97.67	98.82	55.63	CellTox Green	CAL-120
FIMM000176-002	Vatalanib	0	10000	-0.5	100	74.4	1	10	100	1000	10000	98.84	108.97	101.59	92.85	101.77	CellTox Green	CAL-120
FIMM000183-003	Erlotinib	0	10000	-1.77	100	21.83	1	10	100	1000	10000	101.84	101.21	95.63	103.28	100.11	CellTox Green	CAL-120
FIMM000227-002	Dexamethasone	0	10000	-2.5	100	75	1	10	100	1000	10000	101.93	101.48	96.7	98.36	102.45	CellTox Green	CAL-120
FIMM000239-003	Auranofin	0.77611	2500	-2.5	100	5.85	0.25	2.5	25	250	2500	107.53	100.84	110.17	107.23	68.43	CellTox Green	CAL-120
FIMM000249-004	Tretinoin	0	10000	-2.06	100	34.65	1	10	100	1000	10000	100.12	98.38	100.68	107.41	100.54	CellTox Green	CAL-120
FIMM000255-003	Simvastatin	0	10000	-2.5	100	39.56	1	10	100	1000	10000	102	98.95	101.07	102.36	77.44	CellTox Green	CAL-120
FIMM000257-002	Goserelin	0	10000	-0.5	100	69.7	1	10	100	1000	10000	99.22	96.56	96.24	101.73	97.97	CellTox Green	CAL-120
FIMM000262-004	Raloxifene	1.41883	8257.57	-2.5	100	0	1	10	100	1000	10000	101.09	101.26	98.75	104.08	38.14	CellTox Green	CAL-120
FIMM000263-003	Camptotechin	9.36025	94.47	-2.5	100	55.35	0.5	5	50	500	5000	83.59	108.68	92.52	54.98	56.38	CellTox Green	CAL-120
FIMM000264-002	Plicamycin	0	10000	-2.5	100	0.48	1	10	100	1000	10000	104.98	103.52	101.95	102.86	71.89	CellTox Green	CAL-120
FIMM000269-004	Rofecoxib	0	10000	-2.5	100	75	1	10	100	1000	10000	105.82	89.21	103.98	101.27	105.22	CellTox Green	CAL-120
FIMM000274-003	Lapatinib	0	1000	-0.5	100	75	0.1	1	10	100	1000	98.12	102.44	100.54	96.88	99.22	CellTox Green	CAL-120
FIMM000287-002	Bortezomib	13.5959	43.77	-1.26	100	12.6	0.1	1	10	100	1000	105.77	99.96	88	35.51	14.24	CellTox Green	CAL-120
FIMM000290-004	Letrozole	0	10000	-2.02	100	38.76	1	10	100	1000	10000	101.01	97.53	91.14	102.83	101	CellTox Green	CAL-120
FIMM000296-002	Bexarotene	0	10000	-0.5	100	27.74	1	10	100	1000	10000	83.12	95.78	99.65	99.57	100.34	CellTox Green	CAL-120
FIMM000298-004	Celecoxib	0	10000	-2.26	100	75	1	10	100	1000	10000	105.95	102.05	102.05	100.55	100.66	CellTox Green	CAL-120
FIMM000303-004	Anastrozole	0	10000	-2.5	100	0.01	1	10	100	1000	10000	99.08	100.55	99.87	101.45	99.12	CellTox Green	CAL-120
FIMM000304-003	Bicalutamide	0	10000	-2.5	100	75	1	10	100	1000	10000	105.08	103.2	99.49	97.64	103.13	CellTox Green	CAL-120
FIMM000321-002	Clofarabine	0	10000	-2.5	100	70.01	1	10	100	1000	10000	109.34	97.75	106.58	103.29	104.75	CellTox Green	CAL-120
FIMM000326-003	Lomustine	0	10000	-2.5	100	0	1	10	100	1000	10000	101.48	98.51	102.29	102.73	92.53	CellTox Green	CAL-120
FIMM000337-003	Vincristine	1.68338	409.4	-0.5	100	70	0.1	1	10	100	1000	99.91	103.49	93.91	86.3	84.97	CellTox Green	CAL-120
FIMM000344-002	Vinorelbine	1.83639	1499.96	-0.5	100	68.08	1	10	100	1000	10000	105.45	98.98	84.79	91.7	75.46	CellTox Green	CAL-120
FIMM000356-005	Altretamine	0	10000	-2.5	100	28.33	1	10	100	1000	10000	103.13	96.15	105.62	104.28	102.05	CellTox Green	CAL-120
FIMM000360-003	Aminoglutethimide	0	10000	-0.5	100	0.99	1	10	100	1000	10000	94.67	103.2	98.64	99.76	99.68	CellTox Green	CAL-120
FIMM000370-003	Vinblastine	3.49291	1000	-0.5	100	70	0.1	1	10	100	1000	102.82	96.87	73.6	88.18	89.83	CellTox Green	CAL-120
FIMM000377-005	Chlorambucil	0	10000	-2.5	100	75	1	10	100	1000	10000	100.11	93.63	92.91	98.46	101.7	CellTox Green	CAL-120
FIMM000390-004	Thalidomide	0	10000	-2.5	100	59.35	1	10	100	1000	10000	103.17	97.81	98.8	101.12	104.11	CellTox Green	CAL-120
FIMM000396-002	Clomifene	1.48407	6197.86	-2.5	100	27.94	1	10	100	1000	10000	100.45	101.17	102.03	99.73	44.65	CellTox Green	CAL-120
FIMM000397-004	Dacarbazine	0	10000	-2.5	100	37.01	1	10	100	1000	10000	97.27	96.16	101.35	100.48	104.79	CellTox Green	CAL-120
FIMM000403-004	Cyclophosphamide	0	40000	-2.5	100	72.39	4	40	400	4000	40000	97.07	100.56	102.11	100.84	98.74	CellTox Green	CAL-120
FIMM000406-003	Cytarabine	0	10000	-2.5	100	75	1	10	100	1000	10000	106.04	105.71	109.04	106.06	107.64	CellTox Green	CAL-120
FIMM000428-003	Finasteride	0	10000	-1.54	100	75	1	10	100	1000	10000	99.79	95.01	100.46	99.4	105.76	CellTox Green	CAL-120
FIMM000439-004	Fluorouracil	0	10000	-2.29	100	74.98	1	10	100	1000	10000	97.29	101.51	100.34	104.99	104.88	CellTox Green	CAL-120
FIMM000446-003	Flutamide	0	10000	-2.5	100	0	1	10	100	1000	10000	96.51	97.55	104.39	101.87	98.06	CellTox Green	CAL-120
FIMM000463-004	Ifosfamide	0	10000	-0.5	100	74.34	1	10	100	1000	10000	101.7	100.68	98.05	99.51	100.27	CellTox Green	CAL-120
FIMM000464-003	Imiquimod	0	2500	-0.5	100	43.79	0.25	2.5	25	250	2500	101.95	98.36	96.9	99.53	96.6	CellTox Green	CAL-120
FIMM000469-002	Levamisole	0	10000	-2.5	100	66.4	1	10	100	1000	10000	101.31	104.17	102.3	100.24	98.43	CellTox Green	CAL-120
FIMM000482-005	Melphalan	9.71524	1792.91	-2.5	100	0	1.25	12.5	125	1250	12500	104.49	100.24	101.24	72.23	-41.46	CellTox Green	CAL-120
FIMM000484-002	Methylprednisolone	0	10000	-2.39	100	73.62	1	10	100	1000	10000	101	105.52	103.34	100.55	102.31	CellTox Green	CAL-120
FIMM000490-004	Mitoxantrone	0	1000	-2.5	100	75	0.1	1	10	100	1000	104.23	98.91	100.93	-30.13	106.71	CellTox Green	CAL-120
FIMM000491-003	Paclitaxel	2.70668	78.82	-0.5	100	70	0.1	1	10	100	1000	100.14	96.32	89.86	81.62	82.78	CellTox Green	CAL-120
FIMM000519-002	Prednisolone	0	10000	-0.64	100	70.24	1	10	100	1000	10000	98.19	102.99	101.73	98.73	99.83	CellTox Green	CAL-120
FIMM000521-004	Procarbazine	0	10000	-2.5	100	74.95	1	10	100	1000	10000	102.16	90.77	103.25	106.32	111.13	CellTox Green	CAL-120
FIMM000523-002	Prednisone	0.113071	1000	-0.94	100	75	1	10	100	1000	10000	94.74	100.84	99.48	101.74	-48.91	CellTox Green	CAL-120
FIMM000528-005	Mepacrine	0	50000	-2.5	100	72.83	5	50	500	5000	50000	101.7	101.19	-32.95	100.56	95.77	CellTox Green	CAL-120
FIMM000556-005	Topotecan	3.75884	2565.63	-1.18	100	39.13	1	10	100	1000	10000	104.43	98.33	98.88	84.96	49.27	CellTox Green	CAL-120
FIMM000560-004	Temozolomide	0	10000	-2.5	100	34.85	1	10	100	1000	10000	102.16	97.73	99.22	102.94	98.47	CellTox Green	CAL-120
FIMM000617-003	Fulvestrant	0	1000	-2.5	100	72.1	0.1	1	10	100	1000	101.31	101.74	100.71	100.2	97.92	CellTox Green	CAL-120
FIMM000618-004	Megestrol acetate	0	10000	-2.5	100	61.74	1	10	100	1000	10000	99.62	99.33	103.21	101.01	96.58	CellTox Green	CAL-120
FIMM000620-004	Tamoxifen	0	10000	-2.5	100	24.03	1	10	100	1000	10000	104.07	101.81	102.73	101.73	83.48	CellTox Green	CAL-120
FIMM000640-003	Nitrogen mustard	0	100000	-0.5	100	71.47	10	100	1000	10000	100000	98.12	96.37	101.2	96.82	95.64	CellTox Green	CAL-120
FIMM000649-004	Methotrexate	0	50000	-2.5	100	75	5	50	500	5000	50000	96.06	99.13	99.97	98.87	101.55	CellTox Green	CAL-120
FIMM000773-002	Nilutamide	0	10000	-2.5	100	75	1	10	100	1000	10000	102.97	103.74	101.7	101.02	101.12	CellTox Green	CAL-120
FIMM000822-003	Mitotane	0	10000	-0.52	100	75	1	10	100	1000	10000	99.26	101.2	91.99	98.11	95.56	CellTox Green	CAL-120
FIMM000833-003	Allopurinol	0	10000	-0.5	100	74.96	1	10	100	1000	10000	103.25	87.18	103.49	94.99	101.17	CellTox Green	CAL-120
FIMM000862-003	Busulfan	0	100000	-2.5	100	4.73	10	100	1000	10000	100000	98.49	99.93	97.81	103.32	101.1	CellTox Green	CAL-120
FIMM000914-002	Deferoxamine	0	10000	-2.5	100	40.17	1	10	100	1000	10000	101.64	98.29	103.18	96.79	102.9	CellTox Green	CAL-120
FIMM000983-003	Hydroxyurea	0	100000	-0.5	100	74.12	10	100	1000	10000	100000	102.54	100.2	100.63	95.07	100.7	CellTox Green	CAL-120
FIMM001000-003	Mercaptopurine	0	10000	-2.5	100	75	1	10	100	1000	10000	100.68	90.03	98.44	104.22	100.86	CellTox Green	CAL-120
FIMM001062-003	Thioguanine	0	10000	-2.5	100	31.97	1	10	100	1000	10000	100.79	102.26	100.33	102.82	97.65	CellTox Green	CAL-120
FIMM001171-003	Carmustine	0	10000	-0.5	100	74.82	1	10	100	1000	10000	97.47	98.41	95.22	95.83	98.69	CellTox Green	CAL-120
FIMM001217-003	Thio-TEPA	0	50000	-0.5	100	70	5	50	500	5000	50000	97.37	90.39	97	100.26	98.96	CellTox Green	CAL-120
FIMM001220-003	Pipobroman	0	10000	-1.14	100	75	1	10	100	1000	10000	103.06	98.06	101.41	98.91	91.5	CellTox Green	CAL-120
FIMM001244-002	Tacrolimus	0	10000	-0.77	100	75	1	10	100	1000	10000	102.45	98.78	100.29	99.48	97.61	CellTox Green	CAL-120
FIMM001823-002	AT 101	0	10000	-2.5	100	75	10	100	1000	10000	100000	99.42	105.28	103.93	101.65	115.75	CellTox Green	CAL-120
FIMM002337-002	BI 2536	1.97261	119.59	-0.5	100	70	0.1	1	10	100	1000	92.86	101.26	88.25	87.12	79.64	CellTox Green	CAL-120
FIMM003569-002	Pravastatin	0	10000	-1.01	100	75	1	10	100	1000	10000	79	93.19	97.18	100.33	100.74	CellTox Green	CAL-120
FIMM003593-003	Exemestane	0	10000	-2.4	100	75	1	10	100	1000	10000	100.35	102.63	102.08	104.79	102.87	CellTox Green	CAL-120
FIMM003684-002	Irinotecan	0.996811	5526.37	-0.96	100	59.73	1	10	100	1000	10000	92.99	102.81	98.73	93.45	74.3	CellTox Green	CAL-120
FIMM003705-001	Palbociclib	0	10000	-2.5	100	75	1	10	100	1000	10000	93.8	93.59	98.72	101.86	101.56	CellTox Green	CAL-120
FIMM003706-001	AT9283	3.42247	191.69	-1.19	100	51.8	0.1	1	10	100	1000	-16.4	106.74	97.66	84.87	57.69	CellTox Green	CAL-120
FIMM003707-001	Navitoclax	10.9167	883.7	-1.06	100	6.86	1	10	100	1000	10000	98.32	96.86	92.06	50.29	13.57	CellTox Green	CAL-120
FIMM003708-001	Selumetinib	1.99782	2716.17	-0.5	100	70	1	10	100	1000	10000	96.13	97.04	95.78	81.43	87.33	CellTox Green	CAL-120
FIMM003709-001	Veliparib	0	10000	-2.5	100	33.29	1	10	100	1000	10000	95.14	106.04	98.26	102.1	98.19	CellTox Green	CAL-120
FIMM003710-001	Afatinib	0	1000	-0.5	100	40.49	0.1	1	10	100	1000	96.15	101.02	95.51	100.56	94.06	CellTox Green	CAL-120
FIMM003711-001	Dovitinib	0	10000	-0.5	100	74.8	1	10	100	1000	10000	102.25	104.01	95.96	94.04	101.43	CellTox Green	CAL-120
FIMM003712-001	Obatoclax	0	10000	-0.5	100	74.94	1	10	100	1000	10000	98.75	100.21	94.99	90.5	99.21	CellTox Green	CAL-120
FIMM003713-001	Crizotinib	0	1000	-2.5	100	75	0.1	1	10	100	1000	95.43	107.86	106.53	103.54	102.32	CellTox Green	CAL-120
FIMM003714-001	Danusertib	3.17309	5629.22	-1.58	100	0	1	10	100	1000	10000	99.8	104.45	97.5	93.99	28.74	CellTox Green	CAL-120
FIMM003715-001	Foretinib	0	1000	-2.5	100	1.67	0.1	1	10	100	1000	100.04	99.64	91.51	101.08	99.89	CellTox Green	CAL-120
FIMM003716-001	Abiraterone	0	5000	-0.82	100	75	0.5	5	50	500	5000	98.85	105.52	100.56	99.1	97.96	CellTox Green	CAL-120
FIMM003717-001	Tanespimycin	0.532719	7352.39	-0.5	100	70	1	10	100	1000	10000	97.11	95.11	90.53	94.46	84.15	CellTox Green	CAL-120
FIMM003718-001	Alvespimycin	0.116939	1000	-0.62	100	70	0.1	1	10	100	1000	105.09	104.42	97.3	94.97	87.53	CellTox Green	CAL-120
FIMM003719-001	SNS-032	0	10000	-0.5	100	70	1	10	100	1000	10000	99.53	95.78	90.52	88.56	94.13	CellTox Green	CAL-120
FIMM003720-001	ABT-751	0.14472	10000	-0.5	100	70	1	10	100	1000	10000	96.68	104.38	94.67	87.17	92.02	CellTox Green	CAL-120
FIMM003721-001	Serdemetan	0	10000	-0.5	100	54.61	1	10	100	1000	10000	97.89	99.91	96.88	97.13	88.81	CellTox Green	CAL-120
FIMM003722-001	BIIB021	0	10000	-0.6	100	75	1	10	100	1000	10000	101.85	109.43	100.7	95.47	94.94	CellTox Green	CAL-120
FIMM003723-001	CUDC-101	3.77877	5097.95	-1.29	100	0	1	10	100	1000	10000	97.98	106	84.18	90.94	29.14	CellTox Green	CAL-120
FIMM003724-001	Decitabine	0	10000	-0.5	100	75	1	10	100	1000	10000	97.08	102.57	90.51	93.63	102.57	CellTox Green	CAL-120
FIMM003725-001	Alvocidib	1.80718	2552.18	-0.61	100	70	1	10	100	1000	10000	101.65	105.57	97.23	85.28	81.81	CellTox Green	CAL-120
FIMM003727-001	Amonafide	0	10000	-2.5	100	75	1	10	100	1000	10000	91.74	102.83	97.79	98.91	100.93	CellTox Green	CAL-120
FIMM003728-001	Tipifarnib	0	10000	-0.5	100	42.01	1	10	100	1000	10000	95.72	100.45	90.6	97.36	80.95	CellTox Green	CAL-120
FIMM003729-001	Pimasertib	2.79986	782.63	-1.1	100	70.46	1	10	100	1000	10000	96.3	103.73	96.49	83.39	72.13	CellTox Green	CAL-120
FIMM003730-001	Ponatinib	1.45313	481.65	-2.5	100	52.93	0.1	1	10	100	1000	98.55	101.19	101.74	99.09	59.46	CellTox Green	CAL-120
FIMM003732-001	Perifosine	0	2500	-2.5	100	74.28	0.25	2.5	25	250	2500	99.58	99.75	103.19	106.41	106.92	CellTox Green	CAL-120
FIMM003733-001	Motesanib	0	10000	-0.5	100	38.88	1	10	100	1000	10000	99.28	98.36	95.21	99.48	96.67	CellTox Green	CAL-120
FIMM003734-001	Cediranib	0	1000	-0.5	100	50.75	0.1	1	10	100	1000	96.11	98.21	95.11	96.84	88.08	CellTox Green	CAL-120
FIMM003735-001	PF-04691502	0	10000	-1.18	100	0	1	10	100	1000	10000	95.78	98.82	95.74	98.51	75.75	CellTox Green	CAL-120
FIMM003736-001	Rucaparib	0	10000	-0.5	100	74.43	1	10	100	1000	10000	98.71	100.59	98.94	97.15	98.4	CellTox Green	CAL-120
FIMM003737-001	Tarenflurbil	0	10000	-2.5	100	24.4	1	10	100	1000	10000	99.26	99.7	103.48	100.32	91.06	CellTox Green	CAL-120
FIMM003738-001	Tivozanib	0	10000	-0.5	100	69.93	1	10	100	1000	10000	92.93	95.43	96.86	96.58	89.58	CellTox Green	CAL-120
FIMM003739-001	MK1775	4.54264	1381.25	-1.17	100	48.6	1	10	100	1000	10000	96.67	54.71	97.77	79.09	53.23	CellTox Green	CAL-120
FIMM003740-001	PF-00477736	1.70222	2010.71	-0.5	100	70	1	10	100	1000	10000	100.17	96.46	91.99	80.09	89.87	CellTox Green	CAL-120
FIMM003741-001	AZD7762	0	1000	-1.68	100	74.39	0.1	1	10	100	1000	100.79	105.46	99.83	99.75	91.79	CellTox Green	CAL-120
FIMM003742-001	AZD1152-HQPA	0	1000	-2.5	100	75	0.1	1	10	100	1000	99.54	106.77	101.72	101.75	101.89	CellTox Green	CAL-120
FIMM003743-001	AZD8055	0	10000	-0.98	100	75	1	10	100	1000	10000	98.57	101.13	98.19	96.04	102.16	CellTox Green	CAL-120
FIMM003744-001	Belinostat	9.87038	1411.45	-2.5	100	0	1	10	100	1000	10000	99.07	99.64	99.24	70.4	-14.04	CellTox Green	CAL-120
FIMM003745-001	Bimatoprost	0	5500	-0.5	100	74.91	0.55	5.5	55	550	5500	103.05	97.88	98.29	97.66	98.41	CellTox Green	CAL-120
FIMM003746-001	Doramapimod	0	10000	-0.5	100	48.35	1	10	100	1000	10000	95.79	96.95	95.8	96.12	93.57	CellTox Green	CAL-120
FIMM003747-002	Bryostatin 1	0	100	-2.5	100	74.15	0.01	0.1	1	10	100	100.56	107.55	102.7	101.88	99.84	CellTox Green	CAL-120
FIMM003748-001	Tacedinaline	0	1000	-2.5	100	24.19	0.1	1	10	100	1000	99.72	103.39	98.76	101.22	101.04	CellTox Green	CAL-120
FIMM003749-001	BMS-754807	3.16573	4499.44	-2.5	100	16.93	1	10	100	1000	10000	99.55	103.13	100	98.11	26.86	CellTox Green	CAL-120
FIMM003750-001	GS-1101	0	10000	-0.5	100	74.99	1	10	100	1000	10000	99.75	99.54	102.46	96.89	98.16	CellTox Green	CAL-120
FIMM003751-001	Trametinib	1.74284	45.38	-0.74	100	70	0.025	0.25	2.5	25	250	94.45	105.23	96.31	87.56	77.31	CellTox Green	CAL-120
FIMM003752-001	Erismodegib	0	10000	-2.5	100	75	1	10	100	1000	10000	94.07	105.48	94.84	99.69	100.73	CellTox Green	CAL-120
FIMM003753-001	OSI-027	0	10000	-0.5	100	75	1	10	100	1000	10000	96.64	99.71	97.57	97.33	96.94	CellTox Green	CAL-120
FIMM003754-001	Refametinib	0.238728	10000	-0.5	100	70	1	10	100	1000	10000	97.64	99.82	92.36	86.77	92.04	CellTox Green	CAL-120
FIMM003755-001	Everolimus	0	100	-2.5	100	74.49	0.01	0.1	1	10	100	100.53	101.18	106.16	101.28	99.27	CellTox Green	CAL-120
FIMM003756-001	Ruxolitinib	0	10000	-0.5	100	74.95	1	10	100	1000	10000	93.36	99.58	102.92	96.54	98.72	CellTox Green	CAL-120
FIMM003757-001	Fasudil	0	50000	-0.53	100	75	5	50	500	5000	50000	102.79	104.47	100.11	94.54	93.17	CellTox Green	CAL-120
FIMM003758-001	Indibulin	0.994893	7094.67	-0.5	100	70	1	10	100	1000	10000	98.46	108.62	93.1	89.38	85.78	CellTox Green	CAL-120
FIMM003759-001	Iniparib	0.0858998	10000	-0.5	100	75	1	10	100	1000	10000	99.06	99.61	99.08	93.33	88.75	CellTox Green	CAL-120
FIMM003760-001	MK-2206	0	1000	-2.5	100	70	0.1	1	10	100	1000	102.84	108.18	102.74	100.75	97.79	CellTox Green	CAL-120
FIMM003761-001	Alisertib	0	10000	-0.5	100	75	1	10	100	1000	10000	97.73	96.65	92.77	96.86	96.55	CellTox Green	CAL-120
FIMM003762-001	Nelarabine	0	10000	-0.5	100	75	1	10	100	1000	10000	99.68	98.55	98.4	89.01	93.77	CellTox Green	CAL-120
FIMM003763-001	Nilotinib	0	10000	-0.5	100	74.99	1	10	100	1000	10000	95.11	97.44	85.87	96.95	100.83	CellTox Green	CAL-120
FIMM003764-001	NVP-AUY922	0.255993	1000	-0.5	100	70	0.1	1	10	100	1000	99.88	104.19	93.05	90.34	88.42	CellTox Green	CAL-120
FIMM003765-001	2-methoxyestradiol	0.79433	6408.15	-0.68	100	63.08	1	10	100	1000	10000	102.44	98.45	98.05	91.84	78.77	CellTox Green	CAL-120
FIMM003766-002	Plerixafor	0	10000	-0.5	100	74.12	1	10	100	1000	10000	98.42	100.48	93.46	96.64	95.23	CellTox Green	CAL-120
FIMM003767-001	Vemurafenib	0	10000	-0.5	100	72.49	1	10	100	1000	10000	96.02	96.92	97.66	99.7	97.35	CellTox Green	CAL-120
FIMM003769-001	Vandetanib	0	1000	-0.58	100	0	0.1	1	10	100	1000	97.8	94.42	97.01	82.98	56.31	CellTox Green	CAL-120
FIMM003771-001	YM155	39.0257	6.34	-2.11	100	0	1	10	100	1000	10000	97.65	26.45	-16.32	-14.67	-11.6	CellTox Green	CAL-120
FIMM003772-001	Linsitinib	0	10000	-0.5	100	75	1	10	100	1000	10000	95.34	96.68	97.21	94.93	97.48	CellTox Green	CAL-120
FIMM003773-001	EMD1214063	0	1000	-0.5	100	44.71	0.1	1	10	100	1000	95.77	105.46	95.43	98.91	95.59	CellTox Green	CAL-120
FIMM003774-001	Lestaurtinib	0	1000	-1.06	100	0	0.1	1	10	100	1000	95.54	94.45	97.39	96.21	65.51	CellTox Green	CAL-120
FIMM003775-001	Dasatinib	0	1000	-0.5	100	74.45	0.1	1	10	100	1000	105.04	98.73	100.34	97.16	100.28	CellTox Green	CAL-120
FIMM003776-001	Tofacitinib	0	5000	-2.5	100	75	0.5	5	50	500	5000	98.57	104.61	99.71	101.9	102.67	CellTox Green	CAL-120
FIMM003777-001	Fingolimod	0.861255	5299.27	-2.5	100	63.14	1	10	100	1000	10000	101.54	105.92	103.5	99.42	69.4	CellTox Green	CAL-120
FIMM003778-001	Axitinib	0	10000	-0.65	100	75	1	10	100	1000	10000	100.82	106.96	99.23	96.39	92.46	CellTox Green	CAL-120
FIMM003779-001	Saracatinib	0	10000	-0.5	100	73.15	1	10	100	1000	10000	98.98	96.5	98.95	96.6	94.47	CellTox Green	CAL-120
FIMM003780-002	Bosutinib	0	10000	-2.5	100	0	1	10	100	1000	10000	96.13	93.91	99.35	103.62	65.58	CellTox Green	CAL-120
FIMM003781-001	Canertinib	2.34388	6664	-1.97	100	0	1	10	100	1000	10000	96.17	107.59	97.58	97.73	31	CellTox Green	CAL-120
FIMM003782-001	Lenalidomide	0	10000	-0.5	100	47.49	1	10	100	1000	10000	101.84	97.82	97.44	96.92	97.68	CellTox Green	CAL-120
FIMM003783-001	Panobinostat	13.8417	68.38	-2.27	100	0	0.1	1	10	100	1000	97.99	99.36	99.69	28.68	-30.8	CellTox Green	CAL-120
FIMM003784-001	Pazopanib	0	10000	-2.5	100	32.59	1	10	100	1000	10000	97.51	102.51	94.97	101.21	94	CellTox Green	CAL-120
FIMM003785-001	Tandutinib	0	1000	-0.5	100	67.06	0.1	1	10	100	1000	96.85	98.27	87.89	97.3	96.24	CellTox Green	CAL-120
FIMM003786-001	Temsirolimus	0	100	-2.5	100	75	0.01	0.1	1	10	100	99.52	106.53	101.92	100.51	102.16	CellTox Green	CAL-120
FIMM003787-001	Vorinostat	2.58005	6838.79	-1.48	100	0	1	10	100	1000	10000	102.83	98.06	90.82	95.14	36.26	CellTox Green	CAL-120
FIMM003788-001	Entinostat	0	10000	-2.5	100	7.34	1	10	100	1000	10000	101.08	100.11	97.44	101.84	88.58	CellTox Green	CAL-120
FIMM003789-001	Enzastaurin	0	10000	-2.5	100	35.31	1	10	100	1000	10000	96.4	105.82	103.82	103.17	79.18	CellTox Green	CAL-120
FIMM003790-001	Olaparib	0	10000	-0.5	100	73.13	1	10	100	1000	10000	98.84	99.94	94.97	96.97	94.83	CellTox Green	CAL-120
FIMM003791-001	Masitinib	0	10000	-1.5	100	14.42	1	10	100	1000	10000	100.97	105.63	98.89	99.16	78.55	CellTox Green	CAL-120
FIMM003792-001	Pictilisib	0	10000	-2.5	100	75	1	10	100	1000	10000	101.49	100.52	102.42	100.29	105.48	CellTox Green	CAL-120
FIMM003793-001	Vismodegib	0	10000	-0.5	100	74.21	1	10	100	1000	10000	98.33	97.93	98.86	94.99	100.49	CellTox Green	CAL-120
FIMM003794-001	Sorafenib	0	1000	-2.5	100	75	0.1	1	10	100	1000	100.42	95.81	96	99.55	101.05	CellTox Green	CAL-120
FIMM003795-001	Seliciclib	0	10000	-2.5	100	71.72	1	10	100	1000	10000	98.55	103.92	98.39	100.9	97.22	CellTox Green	CAL-120
FIMM003796-001	Patupilone	2.68021	162.5	-0.5	100	70	0.1	1	10	100	1000	102.39	103.19	93.56	77.86	87.53	CellTox Green	CAL-120
FIMM003797-001	Docetaxel	0.904367	537.82	-0.5	100	70	0.1	1	10	100	1000	97.64	98.1	88.83	86.69	89.9	CellTox Green	CAL-120
FIMM023794-002	Pentostatin	0	10000	-2.5	100	75	1	10	100	1000	10000	100.85	100.29	102.51	102.91	104.36	CellTox Green	CAL-120
FIMM023795-004	Sirolimus	0	100	-0.78	100	75	0.01	0.1	1	10	100	98.3	97.84	97.42	104.85	105.81	CellTox Green	CAL-120
FIMM023796-003	Estramustine	0	10000	-0.5	100	74.49	1	10	100	1000	10000	94.69	100.77	100.15	93.92	98.27	CellTox Green	CAL-120
FIMM023797-003	Floxuridine	0	10000	-1.17	100	75	1	10	100	1000	10000	100.39	102.35	107.25	98.39	93.82	CellTox Green	CAL-120
FIMM023798-002	Gemcitabine	0	1000	-0.5	100	75	0.1	1	10	100	1000	102.69	93.58	99.73	99.98	96.29	CellTox Green	CAL-120
FIMM023799-002	Teniposide	4.53928	4089.81	-1.4	100	0	1	10	100	1000	10000	101.51	101.55	95.96	88.06	22.2	CellTox Green	CAL-120
FIMM023800-002	Dactinomycin	0	1000	-0.5	100	74.87	0.1	1	10	100	1000	102.88	95.95	101.67	85.42	100.79	CellTox Green	CAL-120
FIMM023801-003	Streptozocin	0	10000	-2.5	100	75	1	10	100	1000	10000	104.94	99.91	106.54	106.16	109.59	CellTox Green	CAL-120
FIMM023804-002	Cladribine	0	1000	-2.5	100	75	0.1	1	10	100	1000	101.55	99.21	101.6	101.11	101.41	CellTox Green	CAL-120
FIMM023805-002	Mitomycin C	0	10000	-2.5	100	0	1	10	100	1000	10000	99.12	97.31	100.67	100.44	98.41	CellTox Green	CAL-120
FIMM023806-002	Carboplatin	0	10000	-2.5	100	70.17	1	10	100	1000	10000	106.44	98.68	103.71	103.88	102.83	CellTox Green	CAL-120
FIMM023807-004	Cisplatin	0	1000	-2.5	100	75	0.1	1	10	100	1000	102.02	101.71	107.68	109.26	105.83	CellTox Green	CAL-120
FIMM023808-003	Pemetrexed	0	10000	-0.5	100	44.27	1	10	100	1000	10000	97.91	98.78	97.98	100.15	99.8	CellTox Green	CAL-120
FIMM023809-002	Oxaliplatin	0	10000	-2.5	100	0.12	1	10	100	1000	10000	93.01	97.57	100.42	101.85	99.09	CellTox Green	CAL-120
FIMM023810-002	Uracil mustard	0	10000	-2.5	100	75	1	10	100	1000	10000	107.89	102.85	106.09	105.85	106.62	CellTox Green	CAL-120
FIMM023811-004	Daunorubicin	0	1000	-2.5	100	13.25	0.1	1	10	100	1000	98.25	101.8	102.07	104.68	99.19	CellTox Green	CAL-120
FIMM023814-002	Etoposide	1.56898	3668.28	-1.48	100	70	1	10	100	1000	10000	101.93	100.35	105.86	95.68	75.72	CellTox Green	CAL-120
FIMM023816-003	Arsenic(III) oxide	0	2500	-2.5	100	75	0.25	2.5	25	250	2500	103.83	104.11	107.06	105.21	108.86	CellTox Green	CAL-120
FIMM023818-005	Doxorubicin	0	1000	-2.5	100	0.39	0.1	1	10	100	1000	100.91	103.9	96.72	100.01	92.74	CellTox Green	CAL-120
FIMM023819-002	Valrubicin	0.113071	500	-2.5	100	75	0.5	5	50	500	5000	108.39	101.4	111.34	118.44	128.34	CellTox Green	CAL-120
FIMM023820-002	Sunitinib	0	1000	-0.5	100	74.98	0.1	1	10	100	1000	97.42	105.16	99.27	98.3	98.23	CellTox Green	CAL-120
FIMM023821-002	Ixabepilone	0	1000	-2.5	100	73.23	0.1	1	10	100	1000	104.18	101.78	102.04	104.81	99.32	CellTox Green	CAL-120
FIMM023825-003	Azacitidine	0	10000	-0.5	100	37.94	1	10	100	1000	10000	96.71	98.1	96.86	100.58	96.54	CellTox Green	CAL-120
FIMM023828-002	Fludarabine	0	10000	-2.5	100	38.41	1	10	100	1000	10000	74.54	99.91	100.7	101.23	96.05	CellTox Green	CAL-120
FIMM023831-002	Bleomycin	0	10000	-0.5	100	75	1	10	100	1000	10000	98.37	99.15	95.07	92.86	99.42	CellTox Green	CAL-120
FIMM023832-001	Dactolisib	0	1000	-1.44	100	75	0.1	1	10	100	1000	99.45	107.91	98.7	89.26	103.95	CellTox Green	CAL-120
FIMM023833-001	Quizartinib	0	1000	-2.5	100	75	0.1	1	10	100	1000	102.77	102.7	94.58	99.73	102.88	CellTox Green	CAL-120
FIMM100345-001	Prima-1 Met	0	10000	-1.52	100	75	1	10	100	1000	10000	98.3	105.48	101.59	99.54	92.13	CellTox Green	CAL-120
FIMM100346-001	Carfilzomib	17.225	34.63	-1.89	100	0	0.1	1	10	100	1000	101.8	102	91.2	11.87	-0.18	CellTox Green	CAL-120
FIMM100347-001	Gandotinib	0	10000	-1.2	100	0	1	10	100	1000	10000	100.83	103.02	89.04	97.36	59.88	CellTox Green	CAL-120
FIMM100352-001	AZ 3146	0	10000	-0.5	100	68.05	1	10	100	1000	10000	97.76	99.14	96.88	100	94.6	CellTox Green	CAL-120
FIMM100354-001	S-trityl-L-cysteine	0	40000	-2.5	100	75	4	40	400	4000	40000	101.85	101.03	97.06	97.89	105.18	CellTox Green	CAL-120
FIMM100355-001	Sotrastaurin	0	10000	-2.5	100	42.57	1	10	100	1000	10000	100.26	98.39	83.64	102.3	94.19	CellTox Green	CAL-120
FIMM100357-001	Geldanamycin	0	10000	-2.5	100	23.63	1	10	100	1000	10000	99.04	99.17	99.72	101.83	75.12	CellTox Green	CAL-120
FIMM100358-001	Bendamustine	0	10000	-0.5	100	45.07	1	10	100	1000	10000	96.76	101.55	97.43	99.94	99.41	CellTox Green	CAL-120
FIMM100361-001	Cyclopamine	0	10000	-2.5	100	51.36	1	10	100	1000	10000	97.21	102.82	99.62	100.64	97.78	CellTox Green	CAL-120
FIMM100362-001	Midostaurin	3.95958	509.7	-0.5	100	70	1	10	100	1000	10000	96.83	100.54	74.88	91.67	80.78	CellTox Green	CAL-120
FIMM100364-001	Regorafenib	0	10000	-2.5	100	71.99	1	10	100	1000	10000	100.71	105.62	99.77	102.18	97.17	CellTox Green	CAL-120
FIMM100365-001	XAV-939	0	10000	-2.5	100	28.94	1	10	100	1000	10000	103.55	94.81	100.8	101.68	93.81	CellTox Green	CAL-120
FIMM100366-002	UCN-01	9.10957	1580.1	-0.81	100	0	1	10	100	1000	10000	97.19	101.24	88.81	59.66	18.1	CellTox Green	CAL-120
FIMM100367-001	Ruboxistaurin	0.953921	3189.1	-2.5	100	74.9	1	10	100	1000	10000	99.36	97.35	103.03	98.68	76.26	CellTox Green	CAL-120
FIMM100368-001	Capecitabine	0	10000	-2.5	100	22.17	1	10	100	1000	10000	99.18	102.8	99.87	102.16	90.16	CellTox Green	CAL-120
FIMM100371-002	Chloroquine	4.61655	38448.9	-2.5	100	0	10	100	1000	10000	100000	102.18	102.24	102.65	-30.13	8.39	CellTox Green	CAL-120
FIMM100372-002	Valproic acid	0	1000000	-2.31	100	70	100	1000	10000	100000	1000000	103.93	102.97	106.41	107.34	110.87	CellTox Green	CAL-120
FIMM100373-001	Tivantinib	1.2772	399.04	-1.91	100	70	0.1	1	10	100	1000	94.14	98.59	103.43	97.92	74.43	CellTox Green	CAL-120
FIMM100374-001	MK-4827	0	10000	-0.74	100	75	1	10	100	1000	10000	96.34	102.99	101.81	98.49	97.32	CellTox Green	CAL-120
FIMM100375-001	Volasertib	0	1000	-0.52	100	0	0.1	1	10	100	1000	100.03	96.37	91.62	88.98	63.55	CellTox Green	CAL-120
FIMM100376-001	Toremifene	0	10000	-1.19	100	75	1	10	100	1000	10000	103.32	100.08	101.68	99.01	91.81	CellTox Green	CAL-120
FIMM100377-001	Lasofoxifene	0	1000	-0.5	100	74.92	0.1	1	10	100	1000	99.89	103.43	103.9	93.62	99.73	CellTox Green	CAL-120
FIMM100378-002	Galiellalactone	0	50000	-2.5	100	75	5	50	500	5000	50000	97.27	102	102.91	58.84	102.4	CellTox Green	CAL-120
FIMM100379-001	Omacetaxine	1.2407	3872.55	-0.79	100	70	1	10	100	1000	10000	100.53	102.52	99.43	91.38	80.11	CellTox Green	CAL-120
FIMM100380-001	RAF265	0	1000	-2.5	100	75	0.1	1	10	100	1000	100.93	102.58	101.15	100.19	100.46	CellTox Green	CAL-120
FIMM100381-001	Nutlin-3	0	10000	-2.5	100	73.62	1	10	100	1000	10000	98.25	102.12	102.25	101.77	98.24	CellTox Green	CAL-120
FIMM100382-002	Neratinib	0	1000	-2.5	100	32.52	0.1	1	10	100	1000	108.18	99.92	104.32	105.9	71.68	CellTox Green	CAL-120
FIMM100383-001	Mocetinostat	3.90603	4513.26	-1.96	100	0	1	10	100	1000	10000	102.41	100.82	93.33	95.2	17.36	CellTox Green	CAL-120
FIMM100384-001	Rabusertib	0	1000	-2.5	100	75	0.1	1	10	100	1000	105.52	104.08	102.46	99.93	106.04	CellTox Green	CAL-120
FIMM100385-001	Galunisertib	0	1000	-2.5	100	73.81	0.1	1	10	100	1000	98.26	101.67	105.08	101.33	99.29	CellTox Green	CAL-120
FIMM100386-001	Linifanib	0	1000	-2.5	100	31.63	0.1	1	10	100	1000	98.5	99.3	99.15	100.88	97.9	CellTox Green	CAL-120
FIMM100387-001	Brivanib	0	1000	-2.5	100	75	0.1	1	10	100	1000	100.45	104.42	97.99	104.18	100.4	CellTox Green	CAL-120
FIMM100388-001	Buparlisib	0	10000	-2.5	100	0.75	1	10	100	1000	10000	96.2	100.88	96.82	100.27	92.07	CellTox Green	CAL-120
FIMM100389-001	Nintedanib	0	9345.22	-2.5	100	59.05	1	10	100	1000	10000	101.78	99.69	100.22	100.96	77.78	CellTox Green	CAL-120
FIMM100390-001	GDC-0980	0	10000	-2.5	100	75	1	10	100	1000	10000	100.16	105.05	102.31	103.15	103.65	CellTox Green	CAL-120
FIMM100391-001	AZD4547	0.0105734	1000	-1.5	100	75	0.1	1	10	100	1000	98.65	100.94	102.17	99.3	89.47	CellTox Green	CAL-120
FIMM100392-001	VER 155008	0	10000	-0.5	100	75	1	10	100	1000	10000	98.99	108.36	99.67	96.41	98.24	CellTox Green	CAL-120
FIMM100393-001	Daporinad	0	1000	-0.5	100	74.92	0.1	1	10	100	1000	100.37	94.72	100.47	91.17	101.29	CellTox Green	CAL-120
FIMM100395-001	Cabozantinib	0	1000	-0.5	100	73.47	0.1	1	10	100	1000	93.67	98.69	98.12	98.24	98.6	CellTox Green	CAL-120
FIMM100396-001	AZD1480	0	1000	-0.68	100	0	0.1	1	10	100	1000	96.35	101.5	95.61	98.63	87.14	CellTox Green	CAL-120
FIMM100397-001	Ridaforolimus	0	100	-2.04	100	75	0.01	0.1	1	10	100	98.33	98.44	102.87	91.51	105.57	CellTox Green	CAL-120
FIMM100398-001	Sonolisib	0	10000	-2.5	100	72	1	10	100	1000	10000	101.62	105.6	101.42	102.28	97.38	CellTox Green	CAL-120
FIMM100399-001	Quisinostat	13.6278	65.56	-1.6	100	0	0.1	1	10	100	1000	102.61	102.13	91.42	34.5	-15.17	CellTox Green	CAL-120
FIMM100402-001	Tosedostat	13.6216	162.52	-1.4	100	35.62	1	10	100	1000	10000	105.62	96.86	78.59	39.92	36.17	CellTox Green	CAL-120
FIMM100403-001	PF-04708671	0	10000	-0.5	100	74.38	1	10	100	1000	10000	102.8	104.74	96.05	98.56	99.61	CellTox Green	CAL-120
FIMM100407-001	MEK-162	0	1000	-1.09	100	0	0.1	1	10	100	1000	99.84	100.01	97.6	99.79	93.09	CellTox Green	CAL-120
FIMM100408-001	Tamatinib	0	10000	-2.1	100	31.42	1	10	100	1000	10000	100.63	97.29	102.63	104.81	100.47	CellTox Green	CAL-120
FIMM100409-001	KX2-391	1.54227	3639.01	-0.5	100	70	1	10	100	1000	10000	99.18	103.16	87.28	90.44	84.02	CellTox Green	CAL-120
FIMM100410-001	PF-3845	0	10000	-2.5	100	74.31	1	10	100	1000	10000	103.56	106.16	103.54	105.54	97.4	CellTox Green	CAL-120
FIMM100411-001	MK-0752	0	1000	-2.5	100	75	0.1	1	10	100	1000	94.12	103.05	107.36	101.42	102.49	CellTox Green	CAL-120
FIMM100412-001	TAK-733	0.283715	1000	-0.99	100	70	0.1	1	10	100	1000	100.42	103.97	102.62	97	87.21	CellTox Green	CAL-120
FIMM100413-001	SB 743921	0	100	-0.5	100	70	0.01	0.1	1	10	100	100.39	99.03	83.7	95.46	98.75	CellTox Green	CAL-120
FIMM100414-001	GSK2126458	0	1000	-2.5	100	75	0.1	1	10	100	1000	99.72	101.95	101.8	102.06	102.08	CellTox Green	CAL-120
FIMM100415-001	Ibrutinib	0	1000	-1.92	100	25.65	0.1	1	10	100	1000	97.47	101.54	98.67	103.25	102.27	CellTox Green	CAL-120
FIMM100416-001	TAK-901	0	1000	-2.5	100	49.8	0.1	1	10	100	1000	103.03	102.74	102.51	102.18	84.24	CellTox Green	CAL-120
FIMM100417-002	Fostamatinib	0	2500	-2.5	100	13.77	0.25	2.5	25	250	2500	102.87	96.66	98.39	101.15	67.78	CellTox Green	CAL-120
FIMM100418-001	(+)JQ1	1.55869	5589.62	-0.5	100	70	1	10	100	1000	10000	100.36	99.55	82.86	87.55	91.31	CellTox Green	CAL-120
FIMM100419-001	(-)JQ1	0	10000	-2.5	100	29.75	1	10	100	1000	10000	93.68	101.06	101.19	101.67	103.07	CellTox Green	CAL-120
FIMM109440-001	NVP-BGJ398	0.0504803	1000	-0.5	100	70	0.1	1	10	100	1000	104.56	93.26	96.61	90.76	89.26	CellTox Green	CAL-120
FIMM109441-001	Momelotinib	0	10000	-2.5	100	8.05	1	10	100	1000	10000	100.82	95.63	98.18	101.97	97.37	CellTox Green	CAL-120
FIMM109442-001	INK128	0	1000	-0.5	100	74.8	0.1	1	10	100	1000	98.28	100.36	100.06	97.09	97.33	CellTox Green	CAL-120
FIMM109443-001	PIK-75	2.85224	1076.04	-0.5	100	70	1	10	100	1000	10000	98.17	100.44	85.26	86.75	81.68	CellTox Green	CAL-120
FIMM109444-001	TGX-221	0	10000	-1.98	100	75	1	10	100	1000	10000	99.87	98.67	105.25	99.84	96.34	CellTox Green	CAL-120
FIMM109445-001	Tubacin	0	6590.87	-2.5	100	66.37	1	10	100	1000	10000	102.02	99.94	104.57	100.12	75.12	CellTox Green	CAL-120
FIMM109446-001	Tubastatin A	0	10000	-2.5	100	36.1	1	10	100	1000	10000	99.73	97.36	102.97	101.99	99.33	CellTox Green	CAL-120
FIMM109447-001	Atorvastatin	1.48907	9006.14	-1.82	100	0	1	10	100	1000	10000	100.57	97.09	98.38	98.24	45.26	CellTox Green	CAL-120
FIMM109448-001	Varespladib	0	10000	-2.5	100	25.29	1	10	100	1000	10000	103.86	99.5	101.82	105.85	103.7	CellTox Green	CAL-120
FIMM109449-001	StemRegenin 1	0	10000	-2.43	100	33	1	10	100	1000	10000	105.22	96.51	102.12	104.13	102.96	CellTox Green	CAL-120
FIMM109450-001	VX-11E	1.61804	1941.33	-2.5	100	0	0.25	2.5	25	250	2500	96.25	96.4	101.39	102.53	34.59	CellTox Green	CAL-120
FIMM109451-001	PFI-1	0	10000	-2.5	100	75	1	10	100	1000	10000	107.04	103.5	106.17	111.26	104.33	CellTox Green	CAL-120
FIMM109453-001	4-hydroxytamoxifen	1.11244	9167.46	-2.5	100	0	1	10	100	1000	10000	105.77	95.38	98.77	107.53	44.45	CellTox Green	CAL-120
FIMM109454-001	15D-PGJ2	0	800	-2.5	100	75	0.08	0.8	8	80	800	104.41	107.55	99.29	108.1	109.39	CellTox Green	CAL-120
FIMM109455-001	RD162	0	10000	-2.5	100	75	1	10	100	1000	10000	103	101.53	104.1	101.31	100.89	CellTox Green	CAL-120
FIMM109456-001	Enzalutamide	0	10000	-2.5	100	2.73	1	10	100	1000	10000	101.61	95.62	105.63	104.23	104.02	CellTox Green	CAL-120
FIMM109458-002	1-methyl-D-tryptophan	0	5000	-0.5	100	73.84	0.5	5	50	500	5000	93.48	59.95	96.8	99.31	99.44	CellTox Green	CAL-120
FIMM109459-001	Dacomitinib	0	1000	-0.5	100	52.35	0.1	1	10	100	1000	73.02	97.87	104.86	96.68	98.66	CellTox Green	CAL-120
FIMM109460-001	Dinaciclib	1.39661	266.92	-0.57	100	70	0.1	1	10	100	1000	107.49	97.29	96.57	87.69	80.64	CellTox Green	CAL-120
FIMM109461-001	Dabrafenib	0	2500	-2.5	100	54.78	0.25	2.5	25	250	2500	106.27	94.88	105.49	-30.13	78.84	CellTox Green	CAL-120
FIMM109462-001	I-BET151	0	10000	-0.58	100	28.57	1	10	100	1000	10000	102.81	98.48	97.41	91.83	76.1	CellTox Green	CAL-120
FIMM109463-001	LY2228820	0.747883	10000	-0.5	100	70	1	10	100	1000	10000	104.92	99.85	102.92	81.09	93.61	CellTox Green	CAL-120
FIMM109464-001	Crenolanib	0	10000	-1.71	100	0	1	10	100	1000	10000	104.93	99.63	97.22	99.46	74.83	CellTox Green	CAL-120
FIMM109465-001	PF-4800567	0	10000	-2.5	100	75	1	10	100	1000	10000	109.65	106.22	102.67	103.32	109.07	CellTox Green	CAL-120
FIMM109466-001	Metformin	0	100000	-0.5	100	75	10	100	1000	10000	100000	98.44	98.55	96.53	88.29	94.61	CellTox Green	CAL-120
FIMM109467-001	PF-670462	0	10000	-2.5	100	26.57	1	10	100	1000	10000	101.65	99.27	102.31	106.96	105.24	CellTox Green	CAL-120
FIMM109468-001	ZSTK474	0	10000	-2.5	100	25.49	1	10	100	1000	10000	106.88	97.24	102.15	107.28	98.56	CellTox Green	CAL-120
FIMM115468-001	PAC-1	0	10000	-2.5	100	28.93	1	10	100	1000	10000	100.47	97.73	105.72	101.59	70.55	CellTox Green	CAL-120
FIMM115469-001	AZD2014	0	10000	-2.32	100	74.64	1	10	100	1000	10000	101.47	99.65	100.96	105.03	105.72	CellTox Green	CAL-120
FIMM115470-001	CPI-613	0	10000	-2.5	100	74.1	1	10	100	1000	10000	101.04	101.79	102.06	101.98	98.58	CellTox Green	CAL-120
FIMM115471-001	FG-4592	0	10000	-2.5	100	75	1	10	100	1000	10000	105.99	101.57	101.55	102.7	106.71	CellTox Green	CAL-120
FIMM115472-001	Pevonedistat	0	10000	-0.54	100	75	1	10	100	1000	10000	105.53	102.17	101.69	96.39	96.98	CellTox Green	CAL-120
FIMM115473-001	GSK2636771	0	10000	-2.5	100	75	1	10	100	1000	10000	104.12	102.8	106.08	109.45	105.51	CellTox Green	CAL-120
FIMM115474-001	AT-406	5.88111	5716.54	-0.5	100	0.25	1	10	100	1000	10000	103.77	88.35	83.05	76.38	41.23	CellTox Green	CAL-120
FIMM115476-001	(5Z)-7-Oxozeaenol	0	10000	-2.5	100	25.19	1	10	100	1000	10000	98.59	97.43	103.97	101.52	83.58	CellTox Green	CAL-120
FIMM115477-001	Rebastinib	0	1000	-2.5	100	31.76	0.1	1	10	100	1000	96.21	98.37	101.05	101.18	85.89	CellTox Green	CAL-120
FIMM115478-001	Lomeguatrib	0	10000	-2.5	100	23.87	1	10	100	1000	10000	102.72	99.41	100.43	102.43	103.99	CellTox Green	CAL-120
FIMM115479-001	GSK269962	0	10000	-2.5	100	75	1	10	100	1000	10000	-16.4	98.37	101.97	99	103.3	CellTox Green	CAL-120
FIMM115481-001	PF 431396	0	10000	-1.63	100	0.01	1	10	100	1000	10000	95.45	100.3	99.88	99.72	89.14	CellTox Green	CAL-120
FIMM115482-001	GSK650394	0	10000	-0.5	100	73.05	1	10	100	1000	10000	99	98.25	94.97	98.41	99.15	CellTox Green	CAL-120
FIMM115483-001	AVN944	0	10000	-2.5	100	19.39	1	10	100	1000	10000	98.75	99.67	97.7	99.91	102.23	CellTox Green	CAL-120
FIMM115484-001	ABT-199	0.377697	10000	-0.5	100	70	1	10	100	1000	10000	101.21	100.57	101.22	89.76	88.37	CellTox Green	CAL-120
FIMM115485-001	BMS-911543	0	10000	-1.65	100	75	1	10	100	1000	10000	105.23	97.57	90.36	96.2	102.96	CellTox Green	CAL-120
FIMM115486-001	GDC-0068	0	10000	-2.5	100	75	1	10	100	1000	10000	104.85	94.58	104.28	99.31	103.58	CellTox Green	CAL-120
FIMM115606-001	IOX-2	0	50000	-0.5	100	74.93	5	50	500	5000	50000	101.58	98.62	97.72	98.42	100.63	CellTox Green	CAL-120
FIMM115607-001	GSK-J4	8.01075	19951.8	-2.5	100	0	10	100	1000	10000	100000	96.75	101	97.02	87.72	-21.79	CellTox Green	CAL-120
FIMM115608-001	UNC1215	0	30000	-0.5	100	34.13	3	30	300	3000	30000	101.47	90.81	101.45	99.33	98.62	CellTox Green	CAL-120
FIMM115609-001	SGC0946	0	10000	-0.5	100	74.91	1	10	100	1000	10000	101.28	96.18	95.64	95.66	97.42	CellTox Green	CAL-120
FIMM115610-001	UNC0642	4.12577	3740.43	-2.5	100	12.78	1	10	100	1000	10000	98.71	99.37	101.26	96.89	19.65	CellTox Green	CAL-120
FIMM115611-001	GSK343	0	10000	-0.6	100	0	1	10	100	1000	10000	96.38	97.45	95.28	96.12	78.49	CellTox Green	CAL-120
FIMM115612-001	UNC0638	6.93874	2436.36	-2.5	100	0	1	10	100	1000	10000	100.62	97.67	100.05	100.41	-29.44	CellTox Green	CAL-120
FIMM115613-001	C646	0	25000	-2.5	100	0.01	2.5	25	250	2500	25000	96.87	98.69	102.51	100.49	98.14	CellTox Green	CAL-120
FIMM115616-001	Stattic	2.0597	34271.8	-2.5	100	0	5	50	500	5000	50000	102.56	88.44	99.77	104.57	27.75	CellTox Green	CAL-120
FIMM000060-004	Pilocarpine	0	15164.8	-0.5	100	70	4	40	400	4000	40000	93.16	44.91	97.12	73.7	96.26	CellTox Green	CAL-148
FIMM000160-003	Gefitinib	2.34116	10000	-0.68	100	0	1	10	100	1000	10000	85.88	92.95	87.27	89.81	48.31	CellTox Green	CAL-148
FIMM000171-004	Anagrelide	7.73717	301.11	-2.5	100	57.55	1	10	100	1000	10000	103.22	104.28	100.23	56.11	60.64	CellTox Green	CAL-148
FIMM000172-004	Imatinib	0	10000	-2.5	100	75	1	10	100	1000	10000	106.09	105.26	-23.58	100.53	102.93	CellTox Green	CAL-148
FIMM000173-003	Idarubicin	12.7446	31.9	-1.92	100	28.84	0.1	1	10	100	1000	105.52	101.45	93.01	36.03	28.92	CellTox Green	CAL-148
FIMM000176-002	Vatalanib	1.43036	3684.37	-2.5	100	49.31	1	10	100	1000	10000	93.61	100.71	106.66	98.1	53.17	CellTox Green	CAL-148
FIMM000183-003	Erlotinib	0	10000	-2.5	100	41.71	1	10	100	1000	10000	82.94	107.6	102.69	69.56	85.09	CellTox Green	CAL-148
FIMM000227-002	Dexamethasone	0	10000	-2.5	95	60	1	10	100	1000	10000	79.41	75.67	97.23	26.85	100.2	CellTox Green	CAL-148
FIMM000239-003	Auranofin	0.881314	2064.2	-2.5	100	35.7	0.25	2.5	25	250	2500	51.51	62.98	108.1	106.9	60.14	CellTox Green	CAL-148
FIMM000249-004	Tretinoin	0	10000	-2.31	100	75	1	10	100	1000	10000	93.55	108.56	95.26	98.47	102.39	CellTox Green	CAL-148
FIMM000255-003	Simvastatin	0	10000	-2.5	100	75	1	10	100	1000	10000	92.88	96.13	99.67	102.29	103.72	CellTox Green	CAL-148
FIMM000257-002	Goserelin	0	10000	-2.5	100	70	1	10	100	1000	10000	76.77	104	87.39	101.69	103.91	CellTox Green	CAL-148
FIMM000262-004	Raloxifene	0	10000	-2.5	100	70	1	10	100	1000	10000	103.41	112.08	101.39	92.04	103.02	CellTox Green	CAL-148
FIMM000263-003	Camptotechin	21.7609	32.93	-0.84	100	13.37	0.5	5	50	500	5000	35.29	89.48	43.88	30.54	8.58	CellTox Green	CAL-148
FIMM000264-002	Plicamycin	0	10000	-2.5	100	26.44	1	10	100	1000	10000	97.96	99.91	106.78	108.93	68.87	CellTox Green	CAL-148
FIMM000269-004	Rofecoxib	0	10000	-2.5	100	72.05	1	10	100	1000	10000	88.01	111.15	101.49	105.18	98.75	CellTox Green	CAL-148
FIMM000274-003	Lapatinib	2.94171	81.32	-2.5	100	64.4	0.1	1	10	100	1000	105.15	106.03	37.06	77.7	64.47	CellTox Green	CAL-148
FIMM000287-002	Bortezomib	13.4813	17.18	-2.5	100	38.01	0.1	1	10	100	1000	102.1	109.98	87.25	-26.78	38.01	CellTox Green	CAL-148
FIMM000290-004	Letrozole	0	10000	-0.5	100	70	1	10	100	1000	10000	98.8	50.43	87.28	100.97	97.9	CellTox Green	CAL-148
FIMM000296-002	Bexarotene	0	10000	-0.5	100	70	1	10	100	1000	10000	102.66	-1.95	95.16	75.7	97.88	CellTox Green	CAL-148
FIMM000298-004	Celecoxib	0	10000	-2.5	100	70	1	10	100	1000	10000	70.4	104.84	95.43	103.8	101.13	CellTox Green	CAL-148
FIMM000303-004	Anastrozole	0	10000	-2.5	100	75	1	10	100	1000	10000	102.49	104.52	105.76	93.92	105.06	CellTox Green	CAL-148
FIMM000304-003	Bicalutamide	0	10000	-2.5	100	75	1	10	100	1000	10000	109.49	87.93	102.07	87.75	104.81	CellTox Green	CAL-148
FIMM000321-002	Clofarabine	7.08989	169.37	-2.5	100	65.89	1	10	100	1000	10000	101.84	110.9	92.68	67.07	65.12	CellTox Green	CAL-148
FIMM000326-003	Lomustine	0	10000	-2.5	100	30.1	1	10	100	1000	10000	90.02	107.12	-13.16	106.15	94.17	CellTox Green	CAL-148
FIMM000337-003	Vincristine	0	430.67	-0.5	100	70	0.1	1	10	100	1000	100.44	108.32	71.47	82.76	86.78	CellTox Green	CAL-148
FIMM000344-002	Vinorelbine	9.47151	42.46	-2.5	100	66.63	1	10	100	1000	10000	54.59	109.36	67.33	54.77	80.68	CellTox Green	CAL-148
FIMM000356-005	Altretamine	0	10000	-2.5	100	70.34	1	10	100	1000	10000	104.4	102.18	105.64	100.63	90.99	CellTox Green	CAL-148
FIMM000360-003	Aminoglutethimide	0	10000	-2.5	100	20.27	1	10	100	1000	10000	86.48	101.87	12.61	103.65	97.05	CellTox Green	CAL-148
FIMM000370-003	Vinblastine	0	13.58	-0.5	100	70	0.1	1	10	100	1000	57.89	-46.78	82.68	75.24	89.38	CellTox Green	CAL-148
FIMM000377-005	Chlorambucil	0	10000	-0.5	100	70	1	10	100	1000	10000	104.16	72.45	12.62	104.01	95.3	CellTox Green	CAL-148
FIMM000390-004	Thalidomide	1.57663	10000	-0.66	100	0	1	10	100	1000	10000	103.25	101.93	79.06	97.37	60.52	CellTox Green	CAL-148
FIMM000396-002	Clomifene	0	10000	-2.5	100	0	1	10	100	1000	10000	100.78	103.48	96.2	104.01	79.61	CellTox Green	CAL-148
FIMM000397-004	Dacarbazine	2.8966	5569.1	-2.5	100	0	1	10	100	1000	10000	104.4	106.55	106.14	101.02	18.56	CellTox Green	CAL-148
FIMM000403-004	Cyclophosphamide	0	40000	-2.5	100	70	4	40	400	4000	40000	86.36	104.89	89.58	103.96	102.08	CellTox Green	CAL-148
FIMM000406-003	Cytarabine	7.919	61.56	-2.5	100	69.31	1	10	100	1000	10000	104.33	112.24	75.54	69.94	69.18	CellTox Green	CAL-148
FIMM000428-003	Finasteride	0	10000	-2.5	100	70	1	10	100	1000	10000	102.32	78.2	57.31	103.99	102.85	CellTox Green	CAL-148
FIMM000439-004	Fluorouracil	0	10000	-1.02	100	75	1	10	100	1000	10000	43.49	107.15	101.86	98.45	92.89	CellTox Green	CAL-148
FIMM000446-003	Flutamide	5.51896	3211.19	-2.5	100	0	1	10	100	1000	10000	98.45	97.53	92.53	103.82	-3.21	CellTox Green	CAL-148
FIMM000463-004	Ifosfamide	0	10000	-0.5	100	75	1	10	100	1000	10000	92.76	103.28	90.77	100.49	95.82	CellTox Green	CAL-148
FIMM000464-003	Imiquimod	0	1183.59	-0.5	100	70	0.25	2.5	25	250	2500	95.21	94.77	-104.01	76.84	100.5	CellTox Green	CAL-148
FIMM000469-002	Levamisole	0	10000	-2.5	100	0.31	1	10	100	1000	10000	101.77	35.43	103.37	106.78	53.52	CellTox Green	CAL-148
FIMM000482-005	Melphalan	18.4624	353.59	-2.15	100	0	1.25	12.5	125	1250	12500	95.19	108.28	89.47	4.59	-8.15	CellTox Green	CAL-148
FIMM000484-002	Methylprednisolone	0	10000	-2.5	100	72.74	1	10	100	1000	10000	106.88	39.45	106.56	106.89	93.74	CellTox Green	CAL-148
FIMM000490-004	Mitoxantrone	3.55216	124.4	-2.45	100	52.18	0.1	1	10	100	1000	100.48	52.26	-0.55	82.35	52.47	CellTox Green	CAL-148
FIMM000491-003	Paclitaxel	7.74791	1.16	-2.5	100	70	0.1	1	10	100	1000	102.25	87.74	39.37	66.41	86.29	CellTox Green	CAL-148
FIMM000519-002	Prednisolone	0	10000	-2.5	100	75	1	10	100	1000	10000	91.94	105.37	103.17	103.51	101.41	CellTox Green	CAL-148
FIMM000521-004	Procarbazine	0	10000	-2.5	100	42.23	1	10	100	1000	10000	81.94	110.78	101.99	103.56	93.01	CellTox Green	CAL-148
FIMM000523-002	Prednisone	0	3360.2	-0.5	100	70	1	10	100	1000	10000	99.81	100.1	64.45	73.03	99.98	CellTox Green	CAL-148
FIMM000528-005	Mepacrine	0	232.34	-2.2	100	70	5	50	500	5000	50000	90.97	99.2	74.65	71.78	87.95	CellTox Green	CAL-148
FIMM000556-005	Topotecan	24.5664	55.65	-1.26	100	8.17	1	10	100	1000	10000	49.46	90.81	37.61	11.96	7.1	CellTox Green	CAL-148
FIMM000560-004	Temozolomide	0	10000	-2.5	100	70	1	10	100	1000	10000	-56.91	72.63	100.11	95.8	102.09	CellTox Green	CAL-148
FIMM000617-003	Fulvestrant	0	1000	-2.5	100	75	0.1	1	10	100	1000	104.18	109.06	104	100.31	100.12	CellTox Green	CAL-148
FIMM000618-004	Megestrol acetate	0	10000	-2.5	100	73.8	1	10	100	1000	10000	94.78	104.93	66.37	104.25	99.91	CellTox Green	CAL-148
FIMM000620-004	Tamoxifen	0	10000	-2.5	100	53.14	1	10	100	1000	10000	73.9	110.56	105.71	105.7	80.13	CellTox Green	CAL-148
FIMM000640-003	Nitrogen mustard	0	100000	-0.5	100	70	10	100	1000	10000	100000	101.53	108.54	88.59	96.01	99.65	CellTox Green	CAL-148
FIMM000649-004	Methotrexate	0	50000	-1.45	100	75	5	50	500	5000	50000	99.89	102.11	102.27	100.28	105.32	CellTox Green	CAL-148
FIMM000773-002	Nilutamide	0	10000	-0.5	100	70	1	10	100	1000	10000	106.04	104.7	96.7	92.04	101.4	CellTox Green	CAL-148
FIMM000822-003	Mitotane	0	10000	-2.5	100	32.04	1	10	100	1000	10000	34.84	100.9	101.27	103.69	98.11	CellTox Green	CAL-148
FIMM000833-003	Allopurinol	0	10000	-2.5	100	73.4	1	10	100	1000	10000	102.44	105.93	86.5	106.11	97.97	CellTox Green	CAL-148
FIMM000862-003	Busulfan	0	100000	-2.5	100	22.84	10	100	1000	10000	100000	100.39	106.83	96.08	105.98	81.49	CellTox Green	CAL-148
FIMM000914-002	Deferoxamine	7.46667	220.71	-2.5	100	37.57	1	10	100	1000	10000	90.8	102.66	92.41	2.01	37.58	CellTox Green	CAL-148
FIMM000983-003	Hydroxyurea	0	100000	-1.1	100	75	10	100	1000	10000	100000	106.88	104.23	78.75	98.25	88.33	CellTox Green	CAL-148
FIMM001000-003	Mercaptopurine	0	10000	-2.5	100	53.24	1	10	100	1000	10000	100.62	102.02	95.91	101.97	96.14	CellTox Green	CAL-148
FIMM001062-003	Thioguanine	0	10000	-0.5	100	75	1	10	100	1000	10000	94.13	107.53	11.66	94	92.17	CellTox Green	CAL-148
FIMM001171-003	Carmustine	0	10000	-0.5	100	74.97	1	10	100	1000	10000	81.57	101.3	99.96	98.05	98.68	CellTox Green	CAL-148
FIMM001217-003	Thio-TEPA	0	50000	-2.5	100	19.47	5	50	500	5000	50000	103.94	46.41	101.79	102.14	89.42	CellTox Green	CAL-148
FIMM001220-003	Pipobroman	0	10000	-2.5	100	0	1	10	100	1000	10000	104.46	93.74	105.04	37.21	96.89	CellTox Green	CAL-148
FIMM001244-002	Tacrolimus	0	10000	-0.5	100	74.93	1	10	100	1000	10000	34.01	104.7	81.98	103.62	95.85	CellTox Green	CAL-148
FIMM001823-002	AT 101	0	100000	-2.5	100	0	10	100	1000	10000	100000	96.85	96.51	107.62	115.11	107.65	CellTox Green	CAL-148
FIMM002337-002	BI 2536	0	273.86	-2.5	100	69.23	0.1	1	10	100	1000	103.46	105.63	63.82	97.71	70.39	CellTox Green	CAL-148
FIMM003569-002	Pravastatin	0	10000	-0.5	100	68.84	1	10	100	1000	10000	94.14	102.7	88.81	99.78	91.62	CellTox Green	CAL-148
FIMM003593-003	Exemestane	0	10000	-1.31	100	75	1	10	100	1000	10000	85.7	109.2	88.95	96.94	105.58	CellTox Green	CAL-148
FIMM003684-002	Irinotecan	11.8456	303.83	-2.5	100	36.06	1	10	100	1000	10000	67.54	93.66	104.11	29.84	44.38	CellTox Green	CAL-148
FIMM003705-001	Palbociclib	7.7067	2104.72	-2.5	100	0	1	10	100	1000	10000	93.07	101.14	103.43	89.82	-18.85	CellTox Green	CAL-148
FIMM003706-001	AT9283	0	1000	-2.5	100	0	0.1	1	10	100	1000	86.53	60.04	106.46	20.28	83.94	CellTox Green	CAL-148
FIMM003707-001	Navitoclax	4.49447	306.33	-2.5	100	72.56	1	10	100	1000	10000	100.67	103.47	100.38	71.66	74.59	CellTox Green	CAL-148
FIMM003708-001	Selumetinib	0	10000	-0.5	100	74.94	1	10	100	1000	10000	100.17	54.06	90.39	99.18	96.05	CellTox Green	CAL-148
FIMM003709-001	Veliparib	2.57267	6018.59	-2.5	100	0	1	10	100	1000	10000	95.6	-80.03	102.63	105.43	21.44	CellTox Green	CAL-148
FIMM003710-001	Afatinib	0	1000	-2.5	100	0.01	0.1	1	10	100	1000	102.22	99.52	97.49	102.2	94.1	CellTox Green	CAL-148
FIMM003711-001	Dovitinib	0	10000	-2.5	100	14.06	1	10	100	1000	10000	101.77	99.43	85.06	103.39	92.37	CellTox Green	CAL-148
FIMM003712-001	Obatoclax	0	10000	-2.5	100	42.01	1	10	100	1000	10000	95.68	-76.42	103.48	105.3	77.34	CellTox Green	CAL-148
FIMM003713-001	Crizotinib	0	1000	-2.5	100	0	0.1	1	10	100	1000	103.16	80.11	102.3	105.51	97.23	CellTox Green	CAL-148
FIMM003714-001	Danusertib	0	12.31	-2.5	100	70	1	10	100	1000	10000	99.81	88.84	69.38	45.14	90.48	CellTox Green	CAL-148
FIMM003715-001	Foretinib	1.70843	711.88	-2.5	100	4.62	0.1	1	10	100	1000	83.87	100.66	104.88	102.47	33.08	CellTox Green	CAL-148
FIMM003716-001	Abiraterone	0	5000	-0.88	100	70	0.5	5	50	500	5000	105.43	105.34	106.44	94.75	87.47	CellTox Green	CAL-148
FIMM003717-001	Tanespimycin	15.9413	112.14	-2.5	100	33.94	1	10	100	1000	10000	103.78	102.12	71.78	28.24	39.84	CellTox Green	CAL-148
FIMM003718-001	Alvespimycin	9.11583	45.02	-2.5	100	44.24	0.1	1	10	100	1000	103.78	105.88	107.72	48.73	45.77	CellTox Green	CAL-148
FIMM003719-001	SNS-032	0	10000	-0.55	100	75	1	10	100	1000	10000	97.82	101.63	-22.62	96.33	91.32	CellTox Green	CAL-148
FIMM003720-001	ABT-751	0	10000	-2.5	100	35.5	1	10	100	1000	10000	103.66	96.12	103.8	44.49	81.85	CellTox Green	CAL-148
FIMM003721-001	Serdemetan	6.43958	2313.65	-1.04	100	9.77	1	10	100	1000	10000	39.56	102.47	96.08	73.42	25.98	CellTox Green	CAL-148
FIMM003722-001	BIIB021	15.9588	84.54	-2.5	100	38.04	1	10	100	1000	10000	102.51	15.5	62.7	26.9	49.22	CellTox Green	CAL-148
FIMM003723-001	CUDC-101	8.84268	1696.27	-1.92	100	0	1	10	100	1000	10000	7.02	101.35	82.38	74.4	-3.26	CellTox Green	CAL-148
FIMM003724-001	Decitabine	0	10000	-2.5	100	0	1	10	100	1000	10000	107.83	84.78	106.33	103.18	95.53	CellTox Green	CAL-148
FIMM003725-001	Alvocidib	0	10000	-2.5	100	70.88	1	10	100	1000	10000	107.95	103.19	102.68	-101.25	91.95	CellTox Green	CAL-148
FIMM003727-001	Amonafide	2.89446	6194.42	-1.49	100	0	1	10	100	1000	10000	104.1	66.56	99.26	93.89	32.83	CellTox Green	CAL-148
FIMM003728-001	Tipifarnib	0	10000	-0.5	100	69.94	1	10	100	1000	10000	98.93	104.52	92.2	96	89.55	CellTox Green	CAL-148
FIMM003729-001	Pimasertib	0	10000	-2.5	100	75	1	10	100	1000	10000	16.21	82.55	107.32	105.42	99.63	CellTox Green	CAL-148
FIMM003730-001	Ponatinib	0	1000	-2.5	100	0	0.1	1	10	100	1000	96.94	68.31	95.35	103.76	60.88	CellTox Green	CAL-148
FIMM003732-001	Perifosine	0	2500	-0.57	100	75	0.25	2.5	25	250	2500	99.04	112.18	103.22	93.91	96.86	CellTox Green	CAL-148
FIMM003733-001	Motesanib	0	10000	-2.5	100	75	1	10	100	1000	10000	102.85	64.17	94.19	102.54	102.44	CellTox Green	CAL-148
FIMM003734-001	Cediranib	0	1000	-1.87	100	0	0.1	1	10	100	1000	81.6	102.94	104.96	105.79	101.16	CellTox Green	CAL-148
FIMM003735-001	PF-04691502	12.3228	787.48	-1.04	100	0	1	10	100	1000	10000	85	99.38	80.07	51.18	-9.66	CellTox Green	CAL-148
FIMM003736-001	Rucaparib	0	10000	-0.5	100	18.54	1	10	100	1000	10000	92.43	88.51	97.42	100.2	88.93	CellTox Green	CAL-148
FIMM003737-001	Tarenflurbil	0	10000	-2.5	100	70.38	1	10	100	1000	10000	100.09	79.65	101.74	-25.71	101.39	CellTox Green	CAL-148
FIMM003738-001	Tivozanib	0	10000	-2.5	100	52.54	1	10	100	1000	10000	99.12	60.61	101.65	103.92	78.1	CellTox Green	CAL-148
FIMM003739-001	MK1775	21.1014	143.16	-2.5	100	5.64	1	10	100	1000	10000	65.33	100.16	73.41	-11.1	22.73	CellTox Green	CAL-148
FIMM003740-001	PF-00477736	0	10000	-0.5	100	0	1	10	100	1000	10000	85.02	93.47	11.08	86.38	58.52	CellTox Green	CAL-148
FIMM003741-001	AZD7762	0	1000	-2.5	100	35.22	0.1	1	10	100	1000	104.72	104.3	96.01	102.12	87.09	CellTox Green	CAL-148
FIMM003742-001	AZD1152-HQPA	10.9022	9.04	-2.5	100	56.56	0.1	1	10	100	1000	102.03	107.55	75.43	54.12	59.12	CellTox Green	CAL-148
FIMM003743-001	AZD8055	14.2238	30.73	-0.57	100	47.87	1	10	100	1000	10000	100.23	70.94	79.23	39.65	56.56	CellTox Green	CAL-148
FIMM003744-001	Belinostat	8.43429	1072.2	-2.5	100	26.34	1	10	100	1000	10000	103.79	98.27	101.42	66.36	26.62	CellTox Green	CAL-148
FIMM003745-001	Bimatoprost	0	5500	-1.83	100	28.21	0.55	5.5	55	550	5500	99.79	101.51	94.98	103.5	100.48	CellTox Green	CAL-148
FIMM003746-001	Doramapimod	0	10000	-0.5	100	73.27	1	10	100	1000	10000	99.92	80.51	100.17	103.56	98.24	CellTox Green	CAL-148
FIMM003747-002	Bryostatin 1	0	100	-2.5	100	59.22	0.01	0.1	1	10	100	107.24	103.51	110.75	108.42	104.67	CellTox Green	CAL-148
FIMM003748-001	Tacedinaline	0	1000	-2.5	100	3.53	0.1	1	10	100	1000	52.43	102.85	95.04	105.03	97.87	CellTox Green	CAL-148
FIMM003749-001	BMS-754807	2.30496	10000	-0.69	100	0	1	10	100	1000	10000	31.13	95.66	96.33	88.81	59.13	CellTox Green	CAL-148
FIMM003750-001	GS-1101	0	554.72	-2.5	100	75	1	10	100	1000	10000	100.3	99.98	101.63	80.2	79.92	CellTox Green	CAL-148
FIMM003751-001	Trametinib	0	250	-2.5	100	17.25	0.025	0.25	2.5	25	250	107.6	97.42	102.49	107.93	86.01	CellTox Green	CAL-148
FIMM003752-001	Erismodegib	2.1842	6633.82	-2.5	100	0	1	10	100	1000	10000	93.43	90.12	105.09	109.91	25.85	CellTox Green	CAL-148
FIMM003753-001	OSI-027	0	10000	-2.5	100	44.45	1	10	100	1000	10000	104.95	57.03	102.31	107.35	72.5	CellTox Green	CAL-148
FIMM003754-001	Refametinib	0	5312.54	-2.25	100	70	1	10	100	1000	10000	99.26	102.24	58.64	99.32	75.81	CellTox Green	CAL-148
FIMM003755-001	Everolimus	0	100	-0.5	100	70	0.01	0.1	1	10	100	98.88	98.76	85.81	87.98	92.45	CellTox Green	CAL-148
FIMM003756-001	Ruxolitinib	0	10000	-2.5	100	29.33	1	10	100	1000	10000	93.99	97.9	78.44	103.76	95.14	CellTox Green	CAL-148
FIMM003757-001	Fasudil	0	50000	-0.5	100	47.33	5	50	500	5000	50000	92.74	100.61	69.23	98.21	97.75	CellTox Green	CAL-148
FIMM003758-001	Indibulin	0	2390.46	-2.5	100	64.3	1	10	100	1000	10000	109.63	104.38	105.36	96.35	65.27	CellTox Green	CAL-148
FIMM003759-001	Iniparib	0	1.83	-2.5	100	75	1	10	100	1000	10000	98.91	64.73	53.43	82.46	101.24	CellTox Green	CAL-148
FIMM003760-001	MK-2206	3.64054	477.76	-2.5	100	0	0.1	1	10	100	1000	95.98	109.5	8.55	109.1	11.09	CellTox Green	CAL-148
FIMM003761-001	Alisertib	9.09517	156.35	-2.5	100	58.43	1	10	100	1000	10000	102.76	-2.31	90.07	53.78	63.35	CellTox Green	CAL-148
FIMM003762-001	Nelarabine	0	10000	-0.5	100	75	1	10	100	1000	10000	93.13	97	104.09	87.22	100.34	CellTox Green	CAL-148
FIMM003763-001	Nilotinib	0	10000	-2.5	100	30.73	1	10	100	1000	10000	98.78	106.46	93.51	105.62	98.35	CellTox Green	CAL-148
FIMM003764-001	NVP-AUY922	12.7344	29.48	-2.5	100	31.92	0.1	1	10	100	1000	107.48	66.34	106.79	21.61	42.85	CellTox Green	CAL-148
FIMM003765-001	2-methoxyestradiol	0	1437.33	-0.52	100	70	1	10	100	1000	10000	104.23	96.42	56.1	85.77	78.79	CellTox Green	CAL-148
FIMM003766-002	Plerixafor	0	10000	-0.5	100	70	1	10	100	1000	10000	90.52	34.82	94.43	92.32	98.5	CellTox Green	CAL-148
FIMM003767-001	Vemurafenib	0	10000	-0.5	100	9.98	1	10	100	1000	10000	86.03	76.34	97.31	100.51	75.65	CellTox Green	CAL-148
FIMM003769-001	Vandetanib	0	1000	-0.5	100	70	0.1	1	10	100	1000	57.56	97.34	89.56	88.63	99.77	CellTox Green	CAL-148
FIMM003771-001	YM155	29.4146	34.22	-1.41	100	0	1	10	100	1000	10000	103.8	83.74	18.91	-7.66	2.48	CellTox Green	CAL-148
FIMM003772-001	Linsitinib	0	10000	-2.5	100	73.64	1	10	100	1000	10000	103.11	101.14	76.58	105.26	98.42	CellTox Green	CAL-148
FIMM003773-001	EMD1214063	0	1000	-2.5	100	75	0.1	1	10	100	1000	97.73	105.29	108.1	103.16	102.68	CellTox Green	CAL-148
FIMM003774-001	Lestaurtinib	0	1000	-0.5	100	0	0.1	1	10	100	1000	94.26	92.9	87.67	95.81	66.97	CellTox Green	CAL-148
FIMM003775-001	Dasatinib	0	1000	-2.5	100	75	0.1	1	10	100	1000	101.52	106.87	93.87	98.75	104.24	CellTox Green	CAL-148
FIMM003776-001	Tofacitinib	0	5000	-2.33	100	22.3	0.5	5	50	500	5000	107.22	104.81	90.64	107.84	101.02	CellTox Green	CAL-148
FIMM003777-001	Fingolimod	0	10000	-2.5	100	26.19	1	10	100	1000	10000	105.76	6.46	87.92	107.13	67.38	CellTox Green	CAL-148
FIMM003778-001	Axitinib	2.44214	6222.1	-2.5	100	0	1	10	100	1000	10000	107.6	96.75	108.12	107.64	22.77	CellTox Green	CAL-148
FIMM003779-001	Saracatinib	0	10000	-0.5	100	36.57	1	10	100	1000	10000	98.94	81.99	84.45	99.27	68.39	CellTox Green	CAL-148
FIMM003780-002	Bosutinib	2.50515	2046.45	-2.5	100	48.02	1	10	100	1000	10000	80.34	86.54	104.65	92.55	48.99	CellTox Green	CAL-148
FIMM003781-001	Canertinib	0	7132.27	-2.5	100	50.54	1	10	100	1000	10000	107.69	106.86	104.46	100.1	65.39	CellTox Green	CAL-148
FIMM003782-001	Lenalidomide	1.26549	8391.81	-2.5	100	0	1	10	100	1000	10000	94.87	78.76	103.55	-78.94	39.21	CellTox Green	CAL-148
FIMM003783-001	Panobinostat	20.8578	18.55	-2.5	100	0	0.1	1	10	100	1000	101.56	99.34	83.07	-4.89	4.38	CellTox Green	CAL-148
FIMM003784-001	Pazopanib	0	10000	-2.5	100	7.68	1	10	100	1000	10000	104.59	94.39	96.03	105.61	100	CellTox Green	CAL-148
FIMM003785-001	Tandutinib	0	1000	-2.5	100	70.75	0.1	1	10	100	1000	100.13	104.49	38.24	100.39	93.5	CellTox Green	CAL-148
FIMM003786-001	Temsirolimus	0	94.3	-0.5	100	70	0.01	0.1	1	10	100	105.18	83.64	96.72	90.88	87.15	CellTox Green	CAL-148
FIMM003787-001	Vorinostat	1.4456	8260.08	-2.5	100	11.68	1	10	100	1000	10000	94.66	102.34	102.49	100.21	45.47	CellTox Green	CAL-148
FIMM003788-001	Entinostat	1.85886	4163.04	-2.5	100	40.4	1	10	100	1000	10000	-34.92	103.85	104.17	98.35	46.39	CellTox Green	CAL-148
FIMM003789-001	Enzastaurin	0	10000	-2.5	100	75	1	10	100	1000	10000	104.3	101.39	95.01	60.01	105.37	CellTox Green	CAL-148
FIMM003790-001	Olaparib	0	10000	-0.61	100	0	1	10	100	1000	10000	91.15	100.78	79.61	92.92	75.28	CellTox Green	CAL-148
FIMM003791-001	Masitinib	0	10000	-0.5	100	70	1	10	100	1000	10000	101.23	87.16	95.08	97.28	101.18	CellTox Green	CAL-148
FIMM003792-001	Pictilisib	9.52577	292.86	-1.63	100	46.99	1	10	100	1000	10000	97.23	100.86	92.06	53.37	47.13	CellTox Green	CAL-148
FIMM003793-001	Vismodegib	0	10000	-1.96	100	44.44	1	10	100	1000	10000	75.62	95.44	15.35	103.72	104.63	CellTox Green	CAL-148
FIMM003794-001	Sorafenib	0	37.31	-2.5	100	72.86	0.1	1	10	100	1000	85.92	102.65	103.13	73.01	74.53	CellTox Green	CAL-148
FIMM003795-001	Seliciclib	0	10000	-2.5	100	56.09	1	10	100	1000	10000	96.61	87.16	108.1	106.07	95.63	CellTox Green	CAL-148
FIMM003796-001	Patupilone	8.80505	34.83	-2.5	100	50.13	0.1	1	10	100	1000	68.03	100.04	102.38	50.53	52.6	CellTox Green	CAL-148
FIMM003797-001	Docetaxel	0	116.45	-0.5	100	70	0.1	1	10	100	1000	98.59	92.67	61.8	83.16	84.21	CellTox Green	CAL-148
FIMM023794-002	Pentostatin	0	10000	-2.5	100	71.75	1	10	100	1000	10000	101.69	108.26	55.84	95.53	101.8	CellTox Green	CAL-148
FIMM023795-004	Sirolimus	0	100	-0.5	100	0	0.01	0.1	1	10	100	82.05	109.89	103.38	52.91	94.39	CellTox Green	CAL-148
FIMM023796-003	Estramustine	0	10000	-2.5	100	75	1	10	100	1000	10000	61.16	104.56	101.53	46.84	101.16	CellTox Green	CAL-148
FIMM023797-003	Floxuridine	0	10000	-0.5	100	72.89	1	10	100	1000	10000	89.48	107.95	22.48	4.73	105.6	CellTox Green	CAL-148
FIMM023798-002	Gemcitabine	11.2354	9.69	-2.5	100	54.66	0.1	1	10	100	1000	101.09	105.4	36.88	48.28	61.14	CellTox Green	CAL-148
FIMM023799-002	Teniposide	25.1293	10.66	-1.15	100	30.24	1	10	100	1000	10000	95.29	-15.21	36.26	21.22	38.67	CellTox Green	CAL-148
FIMM023800-002	Dactinomycin	21.3455	1.44	-2.5	100	40.31	0.1	1	10	100	1000	100.73	83.87	17.12	23.94	79.89	CellTox Green	CAL-148
FIMM023801-003	Streptozocin	0	10000	-2.5	100	35.15	1	10	100	1000	10000	90.57	110.95	29.57	44.84	107.24	CellTox Green	CAL-148
FIMM023804-002	Cladribine	0	79.07	-0.5	100	70.95	0.1	1	10	100	1000	103.35	98.83	80.88	95.67	73.67	CellTox Green	CAL-148
FIMM023805-002	Mitomycin C	1.72411	8369.76	-1.77	100	0	1	10	100	1000	10000	93.27	72.7	60.33	97.76	42.18	CellTox Green	CAL-148
FIMM023806-002	Carboplatin	0	10000	-2.5	100	0	1	10	100	1000	10000	99.06	102.61	102.56	104.77	97.83	CellTox Green	CAL-148
FIMM023807-004	Cisplatin	0	1000	-2.5	100	75	0.1	1	10	100	1000	98.88	107.31	102.53	105.45	109.28	CellTox Green	CAL-148
FIMM023808-003	Pemetrexed	0	10000	-0.5	100	74.96	1	10	100	1000	10000	103.27	97.79	99.67	89.88	102.42	CellTox Green	CAL-148
FIMM023809-002	Oxaliplatin	19.9085	104.23	-2.5	100	18.16	1	10	100	1000	10000	97.73	105.03	61.15	-93.35	18.17	CellTox Green	CAL-148
FIMM023810-002	Uracil mustard	0	10000	-2.18	100	40.67	1	10	100	1000	10000	78.59	109.41	103.26	103.2	103.84	CellTox Green	CAL-148
FIMM023811-004	Daunorubicin	0	14.52	-2.5	100	70	0.1	1	10	100	1000	101.86	106	91.52	-17.1	74.97	CellTox Green	CAL-148
FIMM023814-002	Etoposide	5.65293	3016.62	-0.5	100	21.86	1	10	100	1000	10000	97.78	84.37	92.01	30.87	49.65	CellTox Green	CAL-148
FIMM023816-003	Arsenic(III) oxide	0	2500	-2.5	100	75	0.25	2.5	25	250	2500	100.42	107.53	101.12	96.77	106.55	CellTox Green	CAL-148
FIMM023818-005	Doxorubicin	1.98567	92.41	-2.5	100	66.27	0.1	1	10	100	1000	108.61	63.69	106.82	81.37	66.39	CellTox Green	CAL-148
FIMM023819-002	Valrubicin	10.7741	46.55	-2.5	100	56.76	0.5	5	50	500	5000	100.79	110.69	76.29	56.92	118.67	CellTox Green	CAL-148
FIMM023820-002	Sunitinib	0	625.67	-0.56	100	70	0.1	1	10	100	1000	94.48	101.08	104.82	85.98	85.39	CellTox Green	CAL-148
FIMM023821-002	Ixabepilone	0	1000	-2.5	100	51.88	0.1	1	10	100	1000	99.29	108.21	94.73	102.31	100.48	CellTox Green	CAL-148
FIMM023825-003	Azacitidine	0	10000	-0.5	100	75	1	10	100	1000	10000	77.91	106.24	102.64	84.32	97.69	CellTox Green	CAL-148
FIMM023828-002	Fludarabine	0	10000	-1.65	100	75	1	10	100	1000	10000	104.81	104.37	106.97	99.45	92.98	CellTox Green	CAL-148
FIMM023831-002	Bleomycin	8.41955	395.72	-1.46	100	47.5	1	10	100	1000	10000	99.88	102.83	93.5	58.38	47.91	CellTox Green	CAL-148
FIMM023832-001	Dactolisib	11.7233	100	-2.5	100	9.67	0.1	1	10	100	1000	106.7	83.35	102.92	72.8	-64.96	CellTox Green	CAL-148
FIMM023833-001	Quizartinib	0	1000	-1.86	100	0.26	0.1	1	10	100	1000	83.03	104.46	107.51	106.11	102.65	CellTox Green	CAL-148
FIMM100345-001	Prima-1 Met	0	10000	-0.5	100	69.83	1	10	100	1000	10000	104.79	77.95	105.66	71.08	99.27	CellTox Green	CAL-148
FIMM100346-001	Carfilzomib	19.0017	16.09	-2.37	100	12.81	0.1	1	10	100	1000	106.14	106.2	78.58	14.64	12.15	CellTox Green	CAL-148
FIMM100347-001	Gandotinib	0	10000	-2.5	100	0	1	10	100	1000	10000	69.9	102.04	103.09	104.18	69.66	CellTox Green	CAL-148
FIMM100352-001	AZ 3146	0	10000	-0.62	100	0	1	10	100	1000	10000	99.47	-25.72	89.92	90.92	60.44	CellTox Green	CAL-148
FIMM100354-001	S-trityl-L-cysteine	0	40000	-0.5	100	51.91	4	40	400	4000	40000	102.78	94.85	80.7	98.32	92.18	CellTox Green	CAL-148
FIMM100355-001	Sotrastaurin	8.96494	828.87	-1.76	100	28.19	1	10	100	1000	10000	66.75	96.09	98.43	58.22	29.08	CellTox Green	CAL-148
FIMM100357-001	Geldanamycin	0	10000	-2.5	100	4.75	1	10	100	1000	10000	-89.35	94.57	106.13	18	54.75	CellTox Green	CAL-148
FIMM100358-001	Bendamustine	0	10000	-2.5	100	58.9	1	10	100	1000	10000	91.4	108.66	106.73	100.84	92.59	CellTox Green	CAL-148
FIMM100361-001	Cyclopamine	0	10000	-0.5	100	74.82	1	10	100	1000	10000	100.99	106.37	104.16	95.12	100.45	CellTox Green	CAL-148
FIMM100362-001	Midostaurin	6.04166	282.74	-2.5	100	66.23	1	10	100	1000	10000	104.62	92.94	97.82	67.39	66.44	CellTox Green	CAL-148
FIMM100364-001	Regorafenib	0	10000	-2.5	100	8.19	1	10	100	1000	10000	88.64	83.97	100.66	103.43	85.13	CellTox Green	CAL-148
FIMM100365-001	XAV-939	0	10000	-2.21	100	75	1	10	100	1000	10000	85.73	68.17	99.57	100.71	100.56	CellTox Green	CAL-148
FIMM100366-002	UCN-01	3.39708	6851.29	-0.93	100	0	1	10	100	1000	10000	103.1	104.38	85.95	89.15	40.43	CellTox Green	CAL-148
FIMM100367-001	Ruboxistaurin	10.5823	999.25	-2.5	100	10.22	1	10	100	1000	10000	100.1	103.46	102.48	55.03	10.51	CellTox Green	CAL-148
FIMM100368-001	Capecitabine	0	10000	-0.5	100	70	1	10	100	1000	10000	102.28	96.35	99.14	76.8	99.5	CellTox Green	CAL-148
FIMM100371-002	Chloroquine	11.7874	5117.4	-2.5	100	24.28	10	100	1000	10000	100000	103.56	109.2	104.39	35.48	24.85	CellTox Green	CAL-148
FIMM100372-002	Valproic acid	0	1000000	-0.5	100	70	100	1000	10000	100000	1000000	89.77	110.25	102.37	85.42	95.94	CellTox Green	CAL-148
FIMM100373-001	Tivantinib	7.12559	6.67	-2.5	100	71.33	0.1	1	10	100	1000	103.04	104.1	78.78	-29.02	71.45	CellTox Green	CAL-148
FIMM100374-001	MK-4827	0	604.74	-2.5	100	75	1	10	100	1000	10000	96.14	92.18	104.12	80.45	79.62	CellTox Green	CAL-148
FIMM100375-001	Volasertib	0	80.59	-0.5	100	70	0.1	1	10	100	1000	95.37	1.1	86.01	31.83	85.8	CellTox Green	CAL-148
FIMM100376-001	Toremifene	0	10000	-0.54	100	0	1	10	100	1000	10000	75.85	107.85	84.09	89.14	59.61	CellTox Green	CAL-148
FIMM100377-001	Lasofoxifene	0	1000	-2.18	100	75	0.1	1	10	100	1000	85.85	109.41	90.78	62.89	103.31	CellTox Green	CAL-148
FIMM100378-002	Galiellalactone	0	50000	-2.5	100	48.39	5	50	500	5000	50000	107.21	91.92	99.83	104.14	103.22	CellTox Green	CAL-148
FIMM100379-001	Omacetaxine	6.49201	2665.61	-2.5	100	0	1	10	100	1000	10000	107.76	112.27	83.37	93.08	1.18	CellTox Green	CAL-148
FIMM100380-001	RAF265	0	1000	-2.5	100	17.62	0.1	1	10	100	1000	-22.57	106.07	102.56	106.98	80.44	CellTox Green	CAL-148
FIMM100381-001	Nutlin-3	1.14628	9054.5	-2.5	100	0	1	10	100	1000	10000	98.92	54.05	97.23	102.41	43.78	CellTox Green	CAL-148
FIMM100382-002	Neratinib	0.236539	791.37	-2.5	100	64.7	0.1	1	10	100	1000	-6.7	113.4	104.24	99.98	77.33	CellTox Green	CAL-148
FIMM100383-001	Mocetinostat	2.31599	5347.63	-2.5	100	22.35	1	10	100	1000	10000	-8.36	102.16	44.76	98.84	35.78	CellTox Green	CAL-148
FIMM100384-001	Rabusertib	0.673249	1000	-2.5	100	13.45	0.1	1	10	100	1000	106.13	112.54	98.39	108.14	58.9	CellTox Green	CAL-148
FIMM100385-001	Galunisertib	0	1000	-2.5	100	75	0.1	1	10	100	1000	79	109.03	106.23	107.98	105.1	CellTox Green	CAL-148
FIMM100386-001	Linifanib	0	1000	-2.5	100	58.49	0.1	1	10	100	1000	104.98	103.95	107.96	107.66	95.69	CellTox Green	CAL-148
FIMM100387-001	Brivanib	0	1000	-2.5	100	73.58	0.1	1	10	100	1000	101.08	105.98	103.24	103.97	99.3	CellTox Green	CAL-148
FIMM100388-001	Buparlisib	0	10000	-0.5	100	4	1	10	100	1000	10000	92.23	95.49	93.14	91.69	69.97	CellTox Green	CAL-148
FIMM100389-001	Nintedanib	0	10000	-2.5	100	54.48	1	10	100	1000	10000	92.74	103.48	102.22	47.83	79.62	CellTox Green	CAL-148
FIMM100390-001	GDC-0980	6.07324	820.05	-2.5	100	49.06	1	10	100	1000	10000	94.16	103.98	-107.86	68.34	49.15	CellTox Green	CAL-148
FIMM100391-001	AZD4547	0.782562	630.92	-2.5	100	44.52	0.1	1	10	100	1000	95.34	100.84	51.33	100.85	57.79	CellTox Green	CAL-148
FIMM100392-001	VER 155008	0	10000	-2.5	100	0	1	10	100	1000	10000	93.7	108.06	103.95	107.04	95.22	CellTox Green	CAL-148
FIMM100393-001	Daporinad	0	1000	-0.5	100	74.64	0.1	1	10	100	1000	105.19	103.46	96.09	95.05	98.82	CellTox Green	CAL-148
FIMM100395-001	Cabozantinib	0	1000	-0.5	100	70	0.1	1	10	100	1000	97.53	55.69	76.02	102.01	96.88	CellTox Green	CAL-148
FIMM100396-001	AZD1480	0	1000	-1.4	100	70	0.1	1	10	100	1000	100.47	103.17	66.34	98.95	85.84	CellTox Green	CAL-148
FIMM100397-001	Ridaforolimus	0	57.3	-0.5	100	70	0.01	0.1	1	10	100	103.17	106.71	82.14	93.27	85.48	CellTox Green	CAL-148
FIMM100398-001	Sonolisib	0	1000	-2.5	100	75	1	10	100	1000	10000	87.31	109.62	98.64	108.9	-26.93	CellTox Green	CAL-148
FIMM100399-001	Quisinostat	14.7721	52.09	-1.74	100	0	0.1	1	10	100	1000	106.35	96.68	95.83	23.66	-22.87	CellTox Green	CAL-148
FIMM100402-001	Tosedostat	0	8388.54	-0.5	100	14.61	1	10	100	1000	10000	102.5	29.26	81.63	84.08	54.25	CellTox Green	CAL-148
FIMM100403-001	PF-04708671	0	10000	-2.5	100	75	1	10	100	1000	10000	90.79	106	108.21	100.19	102.74	CellTox Green	CAL-148
FIMM100407-001	MEK-162	1.61353	410.87	-2.5	100	44.24	0.1	1	10	100	1000	102.2	104.3	102.62	98.41	49.69	CellTox Green	CAL-148
FIMM100408-001	Tamatinib	0	10000	-2.5	100	20.31	1	10	100	1000	10000	106.56	107.44	73.57	102.01	65.13	CellTox Green	CAL-148
FIMM100409-001	KX2-391	0	360.72	-1.58	100	70	1	10	100	1000	10000	103.77	110.33	65.46	74.21	84.18	CellTox Green	CAL-148
FIMM100410-001	PF-3845	0	10000	-2.5	100	75	1	10	100	1000	10000	97.8	109.29	102.51	106.59	103.44	CellTox Green	CAL-148
FIMM100411-001	MK-0752	10.6291	112.09	-2.5	100	4.5	0.1	1	10	100	1000	51.95	111.18	101.28	59.01	4.91	CellTox Green	CAL-148
FIMM100412-001	TAK-733	0	1000	-2.5	100	6.54	0.1	1	10	100	1000	103.47	84.73	106.62	105.07	98.66	CellTox Green	CAL-148
FIMM100413-001	SB 743921	0	100	-2.5	100	75	0.01	0.1	1	10	100	95.93	52.28	93.46	90.79	105.59	CellTox Green	CAL-148
FIMM100414-001	GSK2126458	6.49564	74.73	-1.09	100	41.93	0.1	1	10	100	1000	104.23	111.41	91.54	66.96	45.03	CellTox Green	CAL-148
FIMM100415-001	Ibrutinib	0	1000	-0.5	100	53.86	0.1	1	10	100	1000	88.02	109.66	84.48	99.56	86.56	CellTox Green	CAL-148
FIMM100416-001	TAK-901	0	1000	-2.5	100	62.81	0.1	1	10	100	1000	104.64	106.36	105.27	42.05	84.59	CellTox Green	CAL-148
FIMM100417-002	Fostamatinib	0	634.51	-1.55	100	63.76	0.25	2.5	25	250	2500	94.77	103.02	99.59	93.06	67.64	CellTox Green	CAL-148
FIMM100418-001	(+)JQ1	6.55482	686.89	-1.75	100	50.36	1	10	100	1000	10000	38.94	-3.37	98.34	67.32	50.82	CellTox Green	CAL-148
FIMM100419-001	(-)JQ1	0	10000	-2.5	100	41.19	1	10	100	1000	10000	67.2	102.73	104.96	101.48	75.82	CellTox Green	CAL-148
FIMM109440-001	NVP-BGJ398	0	1000	-2.5	100	73.17	0.1	1	10	100	1000	-89.79	104.01	100.73	103.87	98.07	CellTox Green	CAL-148
FIMM109441-001	Momelotinib	0	10000	-0.5	100	70	1	10	100	1000	10000	101.39	87.37	97.81	98.73	100.04	CellTox Green	CAL-148
FIMM109442-001	INK128	8.35362	56.92	-1.51	100	41.23	0.1	1	10	100	1000	43.72	91.89	96.59	58.75	42.05	CellTox Green	CAL-148
FIMM109443-001	PIK-75	0	10000	-0.62	100	27.95	1	10	100	1000	10000	99.69	99.09	36.54	86.66	65.07	CellTox Green	CAL-148
FIMM109444-001	TGX-221	0	10000	-0.5	100	70	1	10	100	1000	10000	89.34	95.25	80.95	90.77	97.37	CellTox Green	CAL-148
FIMM109445-001	Tubacin	0	10000	-2.44	100	53.95	1	10	100	1000	10000	97.86	108.87	98.1	99.9	81.14	CellTox Green	CAL-148
FIMM109446-001	Tubastatin A	0	10000	-2.5	100	58.81	1	10	100	1000	10000	102.56	108.36	99.34	104.45	80.09	CellTox Green	CAL-148
FIMM109447-001	Atorvastatin	0	10000	-2.5	100	0.05	1	10	100	1000	10000	103.04	88.97	80.91	103.12	99.2	CellTox Green	CAL-148
FIMM109448-001	Varespladib	0	10000	-2.5	100	73.26	1	10	100	1000	10000	44.74	105.1	102.05	100.41	98.31	CellTox Green	CAL-148
FIMM109449-001	StemRegenin 1	0	10000	-0.74	100	70	1	10	100	1000	10000	99.53	106.85	103.16	85.06	104.5	CellTox Green	CAL-148
FIMM109450-001	VX-11E	0	2500	-2.5	100	32.4	0.25	2.5	25	250	2500	-90.45	105.95	104.16	101.44	69.26	CellTox Green	CAL-148
FIMM109451-001	PFI-1	0	10000	-2.5	100	71.31	1	10	100	1000	10000	105.51	112.13	32.52	102.9	91.61	CellTox Green	CAL-148
FIMM109453-001	4-hydroxytamoxifen	0	10000	-0.5	100	47.82	1	10	100	1000	10000	70.89	87.94	99.14	57.58	73.86	CellTox Green	CAL-148
FIMM109454-001	15D-PGJ2	0	800	-2.5	100	75	0.08	0.8	8	80	800	-85.13	111.43	88.11	103.38	101.89	CellTox Green	CAL-148
FIMM109455-001	RD162	0	10000	-2.5	100	73.71	1	10	100	1000	10000	102.05	101.85	87.04	101.95	97.36	CellTox Green	CAL-148
FIMM109456-001	Enzalutamide	0	10000	-2.35	100	70	1	10	100	1000	10000	101.59	111.4	100.2	65.43	103.25	CellTox Green	CAL-148
FIMM109458-002	1-methyl-D-tryptophan	0	5000	-2.5	100	75	0.5	5	50	500	5000	101.59	106.03	68.5	91.43	105.23	CellTox Green	CAL-148
FIMM109459-001	Dacomitinib	0	1000	-0.5	100	75	0.1	1	10	100	1000	63.33	94.39	101.12	97.78	96.65	CellTox Green	CAL-148
FIMM109460-001	Dinaciclib	9.14292	28.26	-1.86	100	46.21	0.1	1	10	100	1000	85.26	71.29	93.2	50.88	46.29	CellTox Green	CAL-148
FIMM109461-001	Dabrafenib	1.12744	1949.2	-2.5	100	18.97	0.25	2.5	25	250	2500	-3.13	102.08	106.49	105.94	47.13	CellTox Green	CAL-148
FIMM109462-001	I-BET151	0	10000	-2.5	100	37.4	1	10	100	1000	10000	94.36	108.83	101.7	-102.14	72.36	CellTox Green	CAL-148
FIMM109463-001	LY2228820	0	10000	-1.76	100	62.63	1	10	100	1000	10000	103.77	105.67	101.7	99.92	98.94	CellTox Green	CAL-148
FIMM109464-001	Crenolanib	6.7819	2525.7	-2.5	100	0	1	10	100	1000	10000	99.31	91.72	82.16	97.68	-15.68	CellTox Green	CAL-148
FIMM109465-001	PF-4800567	0	10000	-2.5	100	34.31	1	10	100	1000	10000	81.02	103.65	107.19	105.3	96.02	CellTox Green	CAL-148
FIMM109466-001	Metformin	0	100000	-0.5	100	74.42	10	100	1000	10000	100000	63.3	89.87	95.65	97.93	98.11	CellTox Green	CAL-148
FIMM109467-001	PF-670462	0	10000	-0.5	100	74.93	1	10	100	1000	10000	97.68	98.47	101.24	98.43	99.93	CellTox Green	CAL-148
FIMM109468-001	ZSTK474	0	1337.49	-2.5	100	67.88	1	10	100	1000	10000	102.45	107.1	100.12	89.53	68.09	CellTox Green	CAL-148
FIMM115468-001	PAC-1	0	8812.07	-2.5	100	33.45	1	10	100	1000	10000	103.9	53.76	106.57	104.47	61.44	CellTox Green	CAL-148
FIMM115469-001	AZD2014	11.0355	129.78	-2.5	100	52.43	1	10	100	1000	10000	97.98	101.47	83.9	46.12	58.9	CellTox Green	CAL-148
FIMM115470-001	CPI-613	0	10000	-0.5	100	74.96	1	10	100	1000	10000	94.59	75.19	103.75	94.59	99.69	CellTox Green	CAL-148
FIMM115471-001	FG-4592	0	10000	-0.57	100	75	1	10	100	1000	10000	102.24	111.25	95.81	93.05	89.33	CellTox Green	CAL-148
FIMM115472-001	Pevonedistat	0	10000	-2.5	100	0	1	10	100	1000	10000	91.49	114.79	94.67	104.17	90.7	CellTox Green	CAL-148
FIMM115473-001	GSK2636771	0	10000	-2.5	100	37.15	1	10	100	1000	10000	110.04	103.29	104.77	107.47	77.78	CellTox Green	CAL-148
FIMM115474-001	AT-406	9.26406	109.75	-2.5	100	60.94	1	10	100	1000	10000	94.88	109.5	-77.88	55.08	66.92	CellTox Green	CAL-148
FIMM115476-001	(5Z)-7-Oxozeaenol	16.9025	75.77	-2.5	100	35.87	1	10	100	1000	10000	106.03	104.79	11.2	15.53	56.2	CellTox Green	CAL-148
FIMM115477-001	Rebastinib	0	1000	-0.5	100	70	0.1	1	10	100	1000	100.46	109.54	84.79	84.04	101.06	CellTox Green	CAL-148
FIMM115478-001	Lomeguatrib	0	9311.54	-2.5	100	43.48	1	10	100	1000	10000	99.55	99.82	63.54	99.86	69.23	CellTox Green	CAL-148
FIMM115479-001	GSK269962	0	635.09	-1.48	100	75	1	10	100	1000	10000	100.61	100.78	98.4	83.47	-66.45	CellTox Green	CAL-148
FIMM115481-001	PF 431396	0	10000	-1.33	100	0	1	10	100	1000	10000	92.34	104.77	99.16	96.76	58.07	CellTox Green	CAL-148
FIMM115482-001	GSK650394	0	10000	-2.5	100	70	1	10	100	1000	10000	103.38	104.22	100.7	4.6	91.62	CellTox Green	CAL-148
FIMM115483-001	AVN944	0	1	-0.5	95	50	1	10	100	1000	10000	52.8	46.58	95.77	-21.66	67.11	CellTox Green	CAL-148
FIMM115484-001	ABT-199	0	57.38	-0.5	100	70	1	10	100	1000	10000	103.11	81.29	84.22	71.58	98.25	CellTox Green	CAL-148
FIMM115485-001	BMS-911543	0	10000	-0.5	100	75	1	10	100	1000	10000	103.44	107.47	103.41	87.06	92.97	CellTox Green	CAL-148
FIMM115486-001	GDC-0068	14.0542	220.82	-1.02	100	25.64	1	10	100	1000	10000	24.27	83.03	82.43	34.32	29.82	CellTox Green	CAL-148
FIMM115606-001	IOX-2	0	50000	-0.5	100	70	5	50	500	5000	50000	1.6	86.35	73.22	98.46	101.2	CellTox Green	CAL-148
FIMM115607-001	GSK-J4	10.8848	10861.1	-1.61	100	0.49	10	100	1000	10000	100000	6.08	103.33	97.73	53.55	3.2	CellTox Green	CAL-148
FIMM115608-001	UNC1215	0	30000	-2.21	100	75	3	30	300	3000	30000	94.44	100.12	104.48	99.68	100.66	CellTox Green	CAL-148
FIMM115609-001	SGC0946	0	10000	-2.5	100	28.45	1	10	100	1000	10000	96.25	102.76	100.35	28.54	93.74	CellTox Green	CAL-148
FIMM115610-001	UNC0642	2.7692	8398.94	-1.23	100	0	1	10	100	1000	10000	98.43	105.74	89.76	94.46	44.49	CellTox Green	CAL-148
FIMM115611-001	GSK343	0	10000	-0.5	100	24.44	1	10	100	1000	10000	85.97	76.31	101.34	98.22	85.55	CellTox Green	CAL-148
FIMM115612-001	UNC0638	6.34828	2732.32	-2.5	100	0	1	10	100	1000	10000	97.75	-12.61	96.81	92.96	2.74	CellTox Green	CAL-148
FIMM115613-001	C646	0	25000	-0.5	100	74.77	2.5	25	250	2500	25000	100.34	104.17	100.64	94.29	96.87	CellTox Green	CAL-148
FIMM115616-001	Stattic	9.87768	3873.79	-2.5	100	25.49	5	50	500	5000	50000	99.73	106.36	101.59	51.19	25.64	CellTox Green	CAL-148
FIMM000060-004	Pilocarpine	0	40000	-2.5	100	75	4	40	400	4000	40000	117.98	107.47	91.1	103.5	98.41	CellTox Green	CAL-51
FIMM000160-003	Gefitinib	0	10000	-2.5	100	74.98	1	10	100	1000	10000	111.45	102.86	89.57	108.06	103.69	CellTox Green	CAL-51
FIMM000171-004	Anagrelide	14.1775	30.6	-2.5	100	54.79	1	10	100	1000	10000	117.78	102.31	51.28	59.71	54.85	CellTox Green	CAL-51
FIMM000172-004	Imatinib	0	10000	-2.5	100	28.76	1	10	100	1000	10000	85.94	102.05	106.09	102.83	93.14	CellTox Green	CAL-51
FIMM000173-003	Idarubicin	9.49162	147.92	-2.03	100	0	0.1	1	10	100	1000	106.21	94.36	79.82	70.17	-13.11	CellTox Green	CAL-51
FIMM000176-002	Vatalanib	0	10000	-2.5	100	75	1	10	100	1000	10000	103.21	111.08	109.57	108.95	109.27	CellTox Green	CAL-51
FIMM000183-003	Erlotinib	2.10434	3164.77	-0.64	100	70	1	10	100	1000	10000	111.74	97.92	111.38	78.08	86.03	CellTox Green	CAL-51
FIMM000227-002	Dexamethasone	0	10000	-2	100	47.88	1	10	100	1000	10000	73.32	104.68	99.41	110.47	103.22	CellTox Green	CAL-51
FIMM000239-003	Auranofin	3.45777	186.2	-2.5	100	70.99	0.25	2.5	25	250	2500	110.86	116.28	100.45	80.36	71.04	CellTox Green	CAL-51
FIMM000249-004	Tretinoin	0	10000	-0.82	100	75	1	10	100	1000	10000	112.57	83.13	101.68	99.02	98.45	CellTox Green	CAL-51
FIMM000255-003	Simvastatin	1.01197	9519.09	-2.5	100	0	1	10	100	1000	10000	109.65	115.27	113.03	111.02	46.75	CellTox Green	CAL-51
FIMM000257-002	Goserelin	0	10000	-2.5	100	49.88	1	10	100	1000	10000	109.89	92.97	60.72	104.71	103.88	CellTox Green	CAL-51
FIMM000262-004	Raloxifene	0	10000	-2.5	100	75	1	10	100	1000	10000	123.83	99.05	97.24	121.05	107.73	CellTox Green	CAL-51
FIMM000263-003	Camptotechin	25.991	35.13	-2.5	100	0	0.5	5	50	500	5000	108.84	96.75	29.53	-33.8	1.33	CellTox Green	CAL-51
FIMM000264-002	Plicamycin	7.69414	2124.05	-2.5	100	0	1	10	100	1000	10000	108.83	79.13	85.54	94.91	-45.28	CellTox Green	CAL-51
FIMM000269-004	Rofecoxib	0	10000	-1.96	100	74.87	1	10	100	1000	10000	88.24	101.14	110.53	99.75	98.66	CellTox Green	CAL-51
FIMM000274-003	Lapatinib	0	1000	-2.5	100	75	0.1	1	10	100	1000	123.79	88.93	99.38	100.76	105.87	CellTox Green	CAL-51
FIMM000287-002	Bortezomib	18.715	27.52	-2.5	100	0	0.1	1	10	100	1000	97.48	99.25	110.23	-29.03	15.44	CellTox Green	CAL-51
FIMM000290-004	Letrozole	0	10000	-2.5	100	75	1	10	100	1000	10000	119.2	111.94	103.14	98.15	116.37	CellTox Green	CAL-51
FIMM000296-002	Bexarotene	0	10000	-2.5	100	71.04	1	10	100	1000	10000	104.92	110.12	96.9	109.89	96.83	CellTox Green	CAL-51
[truncated: 4,495 more rows]

## Sheet: CellTiter-Blue
ID.Drug	Name.Drug	DSS	EC50	SLOPE	MAX	MIN	CONC_1	CONC_2	CONC_3	CONC_4	CONC_5	CONC_6	CONC_7	CONC_8	CONC_9	RESULT_NUMERIC_1	RESULT_NUMERIC_2	RESULT_NUMERIC_3	RESULT_NUMERIC_4	RESULT_NUMERIC_5	RESULT_NUMERIC_6	RESULT_NUMERIC_7	RESULT_NUMERIC_8	RESULT_NUMERIC_9	Readout	SAMPLE_ID
[truncated: 5,092 more rows]
